# Supplementary material for: Gut microbiota dysbiosis contributes to the development of hypertension
Source: Microbiome. 2017 Feb 1;5:14. doi: 10.1186/s40168-016-0222-x (PMC5286796; doi:10.1186/s40168-016-0222-x)
Supplement: Additional file 2: Table S2. — Data production of 196 samples in control, pHTN and HTN. Table S3. Relative abundance profile at the phylum level. Table S4. Relative abundance profile at the genus level. Table S5. Detailed information of differential genera. Table S6. Information of 6 samples in the verification phase. Table S7. Relative abundance profile at the genus level of 6 samples in the verification phase. Table S9. Reference genomes for CAG’s taxonomy assignment. Table S10. Detailed information of enriched CAGs in different groups. Table S11. Detailed information of 1099 CAGs. Table S12. Spearman’s correlation between enriched CAGs. Table S13. Detailed information of differential KEGG modules. Table S14. Detailed information of differential KEGG orthologys. Table S15. Detailed information of differential CAZy family. Table S16. Detailed information of 26 metabolites differently enriched across groups. Table S18. Data production for donors and recipient mice in microbiota transplantation. Table S19. Relative abundance profile at the genus level of donors and recipient mice. (XLSX 4171 kb) [file 40168_2016_222_MOESM2_ESM.xlsx]

## Sheet: Additional Table Legends
Table S2	Data production of 196 samples in control, pHTN and HTN.
Table S3	Relative abundance profile at the phylum level.
Table S4	Relative abundance profile at the genus level.
Table S5	Detailed information of differential genera.
Table S6	Information of 6 samples in the verification phase.
Table S7	Relative abundance profile at the genus level of 6 samples in the verification phase.
Table S8	Detailed information for 1,120,526 gene markers.
Table S9	Reference genomes for CAG's taxonomy assignment.
Table S10	Detailed information of enriched CAGs in different groups.
Table S11	Detailed information of 1,099 CAGs.
Table S12	Spearman’s correlation between enriched CAGs.
Table S13	Detailed information of differential KEGG modules.
Table S14	Detailed information of differential KEGG orthologys.
Table S15	Detailed information of differential CAZy family.
Table S16	Detailed information of 26 metabolites differently enriched across groups.
Table S18	Data production for donors and recipient mice in microbiota transplantation.
Table S19	Relative abundance profile at the genus level of donors and recipient mice.

## Sheet: Table S2
Stage	Data production								Single-sample assembly			Gene prediction			Mapping to reference set	Shannon Index	Enterotypes (based on all 196 samples)
	Sample ID	Insert size (bp)	Read length (bp)	# of reads	Raw data (Gb)	Clean data (Gb)	High quality data (Gb)	Human DNA (%)	# of contigs	N50 length (bp)	Total length (Mb)	# of ORFs	Average length (bp)	% of complete ORFs	gene catalogue (%)
Control	nHF511704	300	125	41239770	5.15497	4.92886	4.92718	0.034085	30380	2754	53135247	63933	750.95	48.49	69.64	2.5742	2
	nHM512705	300	125	41048028	5.131	4.91115	4.91102	0.00264704	22600	3219	38658914	46273	757.79	49.07	65.86	3.25431	1
	nHM611708	300	125	40330556	5.04132	4.90342	4.9028	0.0126442	40007	1949	58944395	71505	755.55	41.72	67.86	3.21862	2
	nHF611710	300	125	41258150	5.15727	5.02823	4.9885	0.790139	24746	2060	38146464	47569	732.19	42.07	66.34	3.02866	1
	nHM511712	300	125	40846922	5.10587	4.96941	4.96912	0.0058357	33447	2673	56718474	67445	762.59	48.37	69.95	2.91432	2
	nHM410714	300	125	56872556	7.10907	6.91028	6.9099	0.00549905	33675	1526	43260421	56075	714.55	34.59	67.96	2.79946	1
	nHM511615	300	125	44407060	5.55088	5.39082	5.38784	0.0552792	39782	1926	58868380	73728	724.28	42.1	64.57	3.35564	2
	nHM412716	300	125	42940042	5.36751	5.22182	5.22076	0.0202994	37995	2012	56471302	72648	709.11	43.22	66.73	3.33485	2
	nHM511717	300	125	46775644	5.84696	5.71802	5.71612	0.0332283	48890	2201	77674040	94182	755.8	44.93	65.53	3.59086	2
	nHF411719	300	125	46486348	5.81079	5.60986	5.60806	0.0320864	23560	2048	36298149	43919	755.89	43.72	72.68	2.19082	2
	nHM511720	300	125	46650230	5.83128	5.6139	5.56278	0.910597	29436	2513	49773206	58448	774.58	48.12	66.66	2.73895	2
	nHF612722	300	125	43626438	5.4533	5.18813	5.18806	0.00134923	40623	2403	67314299	78710	785.7	46.11	69.24	2.68207	2
	nHF611623	300	125	47299470	5.91243	5.60696	5.6057	0.0224721	35668	2532	59620998	70949	765.44	47.41	65.78	3.00843	2
	nHMX11726	300	125	50341382	6.29267	6.24931	6.24626	0.0488054	30027	2058	45954444	59102	699.81	41.64	62.98	3.02479	1
	nHM410727	300	125	55567780	6.94597	6.6096	6.60928	0.00484144	58032	2573	100893465	121134	756.33	45.17	67.49	3.07291	2
	nHM511730	300	125	42404016	5.3005	5.18754	5.1875	0.000771078	43292	1346	51867190	66918	720.29	31.89	68.69	3.18461	2
	nHM510831	300	125	46905458	5.86318	5.73231	5.73104	0.0221551	23989	2208	38218069	46197	752.84	45.04	68.21	2.40194	2
	nHM510732	300	125	43297522	5.41219	5.22042	5.21954	0.0168569	60739	1891	89764663	113978	725.24	41.43	67.86	3.46885	2
	nHM511735	300	125	42920052	5.36501	5.24414	5.24402	0.00228827	33745	2320	55340294	65717	761.54	44.93	63.48	2.84844	1
	nHM510737	300	125	47170128	5.89627	5.18461	5.17492	0.186899	5888	6933	14418900	14659	873.76	61.59	67.96	1.85481	1
	nHM511738	300	125	47818346	5.97729	5.73715	5.73684	0.00540338	28207	2213	44539327	53119	764.26	45.7	67.08	3.07581	2
	nHF411741	300	125	44097686	5.51221	5.40999	5.39746	0.231609	11729	2075	17990385	21396	766.8	43.48	71.85	1.92789	1
	nHF409542	300	125	46004886	5.75061	5.53182	5.5316	0.00397699	28308	2059	43309936	50707	788.39	41.83	75.08	2.65956	2
	nHM612743	300	125	47002838	5.87535	5.74267	5.73714	0.0962967	36055	1923	53668460	64705	764.6	41.1	69.78	2.79069	2
	nHM411801	300	125	42109076	5.26363	5.00454	4.98744	0.34169	13894	3634	28083803	31639	798.86	54.34	67.22	2.27115	1
	nHM512802	300	125	47194078	5.89926	5.17438	5.0371	2.65307	6552	2568	10651022	12958	741.54	45.13	63.17	2.00577	1
	nHM412703	300	125	59318726	7.41484	6.84576	6.8452	0.00818025	58364	1588	79106515	102027	712.68	36.1	67.97	3.09311	2
	nHM512806	300	125	49494472	6.18681	5.58032	5.57754	0.0498179	25406	5119	60623051	67764	806.47	58.5	71.47	2.62216	2
	nHM612607	300	125	43707454	5.46343	5.34429	5.3437	0.0110398	35165	1886	51527240	64653	724.86	42.32	69.41	3.15357	2
	nHM612709	300	125	43109712	5.38871	5.21024	5.2086	0.0314765	17023	7539	44891339	49291	814.8	63.53	69.89	3.08411	2
	nHM512811	300	125	42488754	5.31109	5.20207	5.20194	0.00249901	35668	3872	74771237	85310	790.41	53.25	70.15	3.01757	2
	nHM511813	300	125	45029316	5.62866	5.52533	5.52488	0.00814431	43579	2049	67773705	84644	729.24	41.92	65.74	2.89416	1
	nHF512818	300	125	43371340	5.42142	5.17866	5.17608	0.0498198	29875	1954	44020246	54292	739.22	41.42	70.17	2.82429	2
	nHM511821	300	125	41851404	5.23143	5.1264	5.12288	0.0686642	41901	1843	60738850	74232	751.44	40.11	68.54	2.81315	2
	nHM612724	300	125	42199360	5.27492	5.04404	5.04298	0.0210149	55095	2669	96066032	113264	772.47	48.2	69.31	3.30303	2
	nHM512828	300	125	43460336	5.43254	5.05955	5.05378	0.114042	14611	2476	24609551	29780	744.49	45.37	62.44	2.24426	1
	nHF512829	300	125	57904818	7.2381	6.06107	6.05598	0.0839786	20455	5207	51035552	55192	835.61	60.84	72.04	2.94993	2
	nHM410833	300	125	42033070	5.25413	5.07458	5.07386	0.0141884	32435	1485	40669557	52933	704.13	35.06	71.17	2.31703	2
	nHM512834	300	125	44542964	5.56787	5.3868	5.38626	0.0100245	55260	1724	76999643	97886	717.59	38.91	68.88	3.02644	2
	nHM412839	300	125	51934648	6.49183	6.19592	6.19578	0.00225955	39425	1997	59075930	72926	741.26	42.43	65.46	3.19009	2
	nHM412844	300	125	44202582	5.52532	5.40867	5.40786	0.014976	47309	3643	99135086	111974	803.34	53.2	74.29	2.51261	2
pHTN	H1M514901	300	125	43584706	5.44809	5.21085	5.21038	0.00901964	19853	2095	30118159	36985	743.37	41.95	65.45	2.4278	1
	H1M413802	300	125	46237564	5.7797	5.12424	5.12192	0.045275	15743	2538	26520595	30280	805.18	46.72	68	2.77917	1
	H1M513803	300	125	45649822	5.70623	4.92955	4.92806	0.0302259	28556	1740	39524842	48213	751.27	36.49	73.08	2.58627	2
	H1M513804	300	125	42271288	5.28391	4.93332	4.93148	0.0372974	32019	1899	47035863	59937	713.78	41.15	64.62	3.23379	2
	H1M414905	300	125	42750520	5.34381	5.26084	5.25208	0.166513	41108	2874	75645824	91657	744.52	49.39	68.42	3.0281	2
	H1M513606	300	125	40915256	5.11441	4.9631	4.95886	0.0854305	17072	2178	25530038	31672	725.91	42.72	69.31	2.83474	2
	H1M513807	300	125	47711014	5.96388	5.16991	5.16522	0.0907172	15510	5120	35130338	39961	792.56	56.79	63.2	2.54278	1
	H1M512808	300	125	44771524	5.59644	5.39599	5.39548	0.00945146	26816	1402	32823186	42988	704.25	31.7	67.84	2.23666	1
	H1M412809	300	125	62273246	7.78416	6.92278	6.76956	2.21327	37719	1554	49034443	65149	682.5	35.61	64.96	2.77659	1
	H1M513810	300	125	50289608	6.2862	6.2261	6.22546	0.0102793	13158	5729	27201773	31146	774.19	54.66	64.05	2.23572	1
	H1M313811	300	125	81658514	10.2073	6.82395	6.82326	0.0101114	21834	2457	35849818	41769	778.05	47.27	61.97	2.46994	1
	H1M513912	300	125	45638254	5.70478	5.6168	5.61002	0.120709	17367	4157	33538217	38033	777.11	51.24	60.87	2.71599	1
	H1M513813	300	125	46329920	5.79124	5.19173	5.18828	0.0664518	21904	2769	36993906	43904	767.01	48.97	67.44	3.15225	1
	H1M5XX814	300	125	68807630	8.60095	6.60478	6.6046	0.0027253	39232	1770	54788948	66056	769.76	40.22	66.73	3.18072	2
	H1M413815	300	125	46562074	5.82026	5.53002	5.52954	0.0086799	32388	2923	59206747	68571	789.52	49.54	65.94	2.95162	1
	H1M513816	300	125	40874062	5.10926	5.00525	4.99472	0.210379	67379	2239	109784456	135051	741.69	43.42	68.41	3.06379	2
	H1F513817	300	125	43042374	5.3803	5.12313	5.12284	0.0056606	17507	4504	38884674	42833	823.73	55.06	72.39	1.93555	2
	H1F513818	300	125	56475426	7.05943	6.78081	6.76312	0.260883	36477	1939	54776105	69606	708.89	42.05	59.88	3.21399	1
	H1M513819	300	125	65108924	8.13862	6.93556	6.93436	0.0173021	29840	3262	55814259	63358	806.43	52.38	70.3	3.09856	2
	H1M513820	300	125	43565262	5.44566	5.22919	5.22834	0.0162549	37055	2324	60853253	75006	735.05	46.64	69.43	2.82767	2
	H1M512821	300	125	61199566	7.64995	6.36434	6.35926	0.0798197	41922	1644	57220953	74559	702.51	37.56	63.27	3.31787	2
	H1M413822	300	125	55094002	6.88675	6.24055	6.23762	0.046951	32715	1686	44308036	57593	700.09	38.61	69.52	2.87194	2
	H1M513823	300	125	54776670	6.84708	6.30894	6.291	0.284358	4447	13149	12103229	12768	840.99	66.2	71.57	1.89237	1
	H1M613824	300	125	43361316	5.42016	5.0341	5.0319	0.043702	34627	1655	47253084	60211	722.48	38.87	70.32	2.81175	2
	H1M613825	300	125	42597012	5.32463	5.09861	5.09842	0.00372651	31394	2185	48959903	60132	740.15	44.45	68.91	3.3816	2
	H1M513826	300	125	43180136	5.39752	5.27703	5.27146	0.105552	17865	1684	24530685	31533	713.91	39.22	69.05	2.4541	1
	H1M413827	300	125	41362036	5.17025	5.08092	5.08062	0.00590444	13649	5261	26831612	30658	793.04	51.77	70.77	2.77185	1
	H1M513828	300	125	45263464	5.65793	5.55437	5.51508	0.707371	3047	9162	8002996	8469	840.73	67.32	64.06	1.77177	1
	H1M513729	300	125	44329098	5.54114	5.42992	5.42824	0.0309397	26666	2023	39529063	45730	787.96	41.33	60.75	2.61304	1
	H1M513730	300	125	46302164	5.78777	5.67391	5.67302	0.0156858	50494	2109	79689133	96747	753.36	43.99	65.43	3.15155	1
	H1M512831	300	125	45708020	5.7135	5.11936	5.11012	0.180491	20675	3802	43594239	48810	803.07	53.32	70.06	2.11067	2
	H1M412832	300	125	47280110	5.91001	5.31576	5.31516	0.0112872	31625	3699	64561950	73104	803.87	52.12	70.29	2.65391	2
	H1M511833	300	125	41374716	5.17184	4.97652	4.963	0.271676	9499	4118	19025084	21833	784.46	55.54	66.69	2.57229	1
	H1M512834	300	125	44299422	5.53743	5.38446	5.26906	2.1432	11406	2694	19888396	23344	763.09	48.9	61.65	1.83481	1
	H1M412835	300	125	57257710	7.15721	6.5537	6.54166	0.183713	32028	1713	44150167	56606	705.97	38.19	57.01	2.96986	1
	H1M512836	300	125	43122120	5.39027	5.31357	5.31316	0.00771609	6308	11811	13030900	14850	794.52	54.01	62.84	2.17397	1
	H1M412837	300	125	45784586	5.72307	5.35246	5.35046	0.037366	29016	2228	45285495	56095	738.18	43.81	68.93	2.9768	2
	H1M513738	300	125	43319626	5.41495	5.35087	5.3497	0.0218656	40719	3893	85645194	98646	786.83	52.68	74.03	2.27945	2
	H1F613739	300	125	42370374	5.2963	5.17902	5.17464	0.084572	51666	3507	103880293	121921	767.82	51.92	64.08	3.2491	2
	H1M512840	300	125	42849068	5.35613	5.21856	5.21728	0.0245278	39776	3172	75484920	89291	764.57	50.71	68.19	3.5876	2
	H1M511841	300	125	41892358	5.23654	5.10654	5.10628	0.00509151	32944	2801	59352295	71098	754.84	48.63	65.56	3.03199	2
	H1M511842	300	125	66979324	8.37242	7.9321	7.93202	0.00100856	37540	2025	57459851	71518	737.06	43.22	63.45	2.68073	2
	H1M412743	300	125	55584202	6.94803	6.71945	6.7147	0.0706903	16627	2065	25265016	31563	717.15	43.19	61.61	2.60479	1
	H1M412844	300	125	42969778	5.37122	5.14252	5.13902	0.06806	17729	3042	33161102	37156	812.41	50.47	66.61	2.37046	1
	H1M613745	300	125	55995590	6.99945	6.87292	6.85604	0.245602	22761	1736	31235844	39131	729.02	38.77	63.91	2.44062	1
	H1F413846	300	125	42746694	5.34334	5.13751	5.13728	0.00447688	49595	2189	77855768	93195	763.01	43.63	70	3.04907	2
	H1M513747	300	125	41873448	5.23418	5.16233	5.1616	0.0141409	29024	1915	43138375	52226	757.07	41.58	75.19	2.88992	2
	H1M213648	300	125	42184246	5.27303	5.23081	5.22802	0.0533378	25272	8787	60278323	67448	804.64	56.75	69.29	2.5651	2
	H1M513852	300	125	47730612	5.96633	5.63261	5.63192	0.0122501	16180	2577	27482296	31972	778.77	46.62	62.13	1.96442	1
	H1M512853	300	125	40834578	5.10432	4.96948	4.96888	0.0120737	10873	3921	21096999	22958	839.43	51.92	78.3	1.66046	2
	H1M512854	300	125	57626320	7.20329	6.71853	6.7151	0.0510528	27055	3269	51479993	58807	796.6	51.67	68.94	2.81649	2
	H1M512855	300	125	42338930	5.29237	5.20632	5.20584	0.00921956	23081	1667	32112076	40503	724.02	38	67.71	2.29263	1
	H2M414940	300	125	49488086	6.18601	5.66911	5.66484	0.0753205	8226	5742	22126457	22101	881.44	66.16	70.36	1.61387	1
	nHM511825	300	125	44725736	5.59072	5.54211	5.53444	0.138395	30889	5398	74674733	86721	771.27	57.94	70.93	2.59016	2
	nHM612836	300	125	55822790	6.97785	6.60032	6.60004	0.00424222	35649	1637	47794771	60378	731.12	36.18	72.3	2.74296	2
	nHM412840	300	125	42909998	5.36375	4.92817	4.92608	0.0424093	15645	3713	30126597	34961	780.44	52.61	68.5	2.49474	2
HTN	H2M514901	300	125	50734738	6.34184	5.70947	5.69292	0.289869	34212	1945	51189316	62888	745.8	41.97	69.56	3.10988	2
	H2M414102	300	125	50847940	6.35599	5.15451	5.11982	0.673003	8140	3110	13813010	16091	774.11	48.69	70.95	2.33173	1
	H2M514903	300	125	50159844	6.26998	5.5606	5.33834	3.99705	34537	2209	54344114	68992	712.81	43.55	65.12	3.16005	2
	H2M614904	300	125	73748562	9.21857	8.96526	7.0044	21.8718	51741	2062	79470721	100537	716.2	43.75	60.33	3.64314	2
	H2M514905	300	125	41994730	5.24934	4.95594	4.94334	0.25424	17561	2325	29029440	33261	801.48	43.21	70.96	1.921	2
	H2M514906	300	125	52359480	6.54494	6.48098	6.47392	0.108934	22925	6731	54924508	59949	823.08	56.68	72.52	1.72287	2
	H2M514108	300	125	45819706	5.72746	5.48088	5.47772	0.057655	19625	2586	32407260	38671	760.54	46.29	69.51	3.12431	1
	H2M514909	300	125	55842242	6.98028	6.6801	6.4711	3.1287	53369	2045	81472858	97315	771.03	42.75	70.23	3.35355	2
	H2F514910	300	125	44118088	5.51476	5.36397	5.36082	0.0587252	28769	1970	42414738	53308	720.84	41.37	58.64	2.96416	1
	H2M514911	300	125	49923452	6.24043	5.41473	5.41196	0.0511568	37473	1696	51502741	62126	771.56	38.9	73.05	3.10646	2
	H2M615912	300	125	58942482	7.36781	6.49367	6.49336	0.00477388	44359	1742	63211318	81531	708.05	39.18	64.49	3.1547	2
	H2M413913	300	125	48257670	6.03221	5.11054	5.10786	0.0524406	35974	2176	56705447	67237	773.73	43.53	70.88	3.02875	2
	H2M415914	300	125	60263726	7.53297	6.49183	6.48234	0.146184	35525	1836	51516825	61929	767.88	41.89	70.24	3.20316	2
	H2M413915	300	125	54278368	6.7848	6.39549	6.3881	0.11555	29851	1878	43130429	53356	736.45	39.82	74.61	1.98762	2
	H2MX14816	300	125	43148048	5.39351	5.06485	5.05632	0.168416	20715	2341	33614518	38012	797.62	47.08	70.96	2.65271	1
	H2M514917	300	125	45379734	5.67247	5.54174	5.53766	0.0736231	24931	4922	51609129	57791	808.34	54.55	73.38	2.51191	2
	H2M514818	300	125	54441996	6.80525	6.60065	6.59704	0.0546916	34425	2661	57684621	67472	779.91	47.62	70.06	2.7045	2
	H2M511919	300	125	46456842	5.80711	5.75855	5.75814	0.00711985	9685	18718	31171475	32751	848.82	67.61	73.97	2.55002	1
	H2M411920	300	125	69749088	8.71864	6.79883	6.79558	0.0478023	39701	2834	71421150	82693	786.09	49.16	69.6	3.14695	1
	H2M515921	300	125	45319142	5.66489	4.93905	4.92888	0.20591	42587	1653	57045696	72390	733.18	38.96	63.87	3.25583	2
	H2M515822	300	125	46096958	5.76212	5.64624	5.6139	0.572771	20732	3895	43726326	50444	782.45	54.76	65.16	2.47998	1
	H2F514923	300	125	42586872	5.32336	5.08788	5.08706	0.0161167	24797	2650	41060979	47904	780.8	47.7	73.93	2.81872	2
	H2M413924	300	125	48256398	6.03205	5.15123	5.14918	0.0397963	14827	1596	19797799	24032	756.9	37.52	64.66	2.31402	1
	H2M514925	300	125	95822442	11.9778	10.4336	7.02488	32.6707	39544	2364	65194871	74822	798.3	45.97	72.31	2.90983	2
	H2M414926	300	125	43953902	5.49424	5.02838	5.0172	0.222338	22273	1294	26216160	31924	776.03	31.06	73.25	2.13362	2
	H2M414927	300	125	44597554	5.57469	4.9101	4.90954	0.0114051	23224	2137	36395465	41893	807.06	43.2	71.28	2.17062	2
	H2MX14928	300	125	42037718	5.25471	5.07545	5.0744	0.0206878	13384	3092	25219441	27863	803.51	51.68	63.07	1.77706	1
	H2M614929	300	125	54365842	6.79573	6.72565	6.71348	0.180949	53254	2962	99884766	120764	740.38	48.9	66.47	3.14328	1
	H2M514930	300	125	42351592	5.29395	5.17403	5.17294	0.0210668	33275	2729	59206456	67230	803.88	47.36	71.38	1.96096	2
	H2M414931	300	125	65015384	8.12692	7.57263	7.57146	0.0154504	33052	8197	92583172	99567	835.19	62.81	70.8	2.66755	2
	H2M614832	300	125	43384210	5.42303	4.90535	4.9031	0.0458683	29886	2187	47169366	56574	754.23	43.12	66.71	3.09117	1
	H2M513933	300	125	44921696	5.61521	5.45669	5.45408	0.0478312	37058	3284	70040669	83065	764.63	50.82	69.06	3.43149	2
	H2M513934	300	125	43809254	5.47616	5.41789	5.41622	0.0308238	11384	7310	27624099	29572	821.06	60.49	64.85	2.11505	1
	H2F413935	300	125	47664110	5.95801	5.69459	5.69298	0.0282724	21003	2457	33485654	40429	758.76	46.05	73.17	2.38588	2
	H2M513936	300	125	43368460	5.42106	4.90178	4.90142	0.00734427	12772	2122	19060268	23866	714.93	42.76	62.48	2.71859	1
	H2M513937	300	125	43031552	5.37894	5.15976	5.1285	0.605842	55688	1617	75271860	96072	714.26	36.79	64.78	3.07927	2
	H2M513938	300	125	41429428	5.17868	5.0068	4.94286	1.27706	24384	2299	38846463	48106	726.77	43.91	59.83	3.38403	1
	H2M513939	300	125	45287642	5.66096	5.32055	5.32036	0.00357106	9327	3227	17970627	19784	825.84	51.69	65.91	1.86936	1
	H2M514841	300	125	42831442	5.35393	5.27189	5.27062	0.02409	64184	4554	149111652	164649	819.02	56.85	70.71	3.33051	2
	H2M614742	300	125	44383870	5.54798	5.27505	5.26206	0.246254	35766	1511	46268722	61714	675.47	38.06	65.31	3.12378	2
	H2M514943	300	125	43353694	5.41921	5.2486	5.24166	0.132226	14446	2406	23328632	27918	745.69	45.24	58.18	2.33131	1
	H3M415852	300	125	49030682	6.12884	5.31008	5.30312	0.131071	22000	1463	27550247	33778	745.14	33.89	64.1	2.5752	1
	H3M515950	300	125	43114418	5.3893	5.3416	5.29404	0.89037	29150	4984	70696658	78159	812.59	57.14	69.58	1.84364	2
	H3M516845	300	125	60116856	7.51461	6.35033	6.34986	0.00740119	16020	3485	30601520	35297	773.76	52.23	64.65	2.45171	1
	H3M615846	300	125	46259514	5.78244	5.04177	4.99354	0.956608	29473	2083	46063026	52332	816.4	41	72.7	2.23003	2
	H3M615747	300	125	44714124	5.58927	5.26894	5.22882	0.761443	23104	1679	31993768	40725	705.15	37.62	61.84	2.15145	1
	H3M515936	300	125	52306072	6.53826	5.05204	5.04818	0.0764048	44445	2238	73069101	87842	764.56	44.01	64.13	2.91255	1
	H3M515137	300	125	47075386	5.88442	5.62712	5.626	0.0199036	30735	2545	52162064	62828	748.94	46.54	73.19	3.28316	1
	H3M515138	300	125	44288026	5.536	5.22876	5.2272	0.029835	31216	1856	45281157	57273	719.1	40.52	62.72	2.72665	1
	H3M414933	300	125	45037604	5.6297	5.42603	5.4256	0.00792476	13919	1590	18587594	22823	747.07	36.51	70.65	2.32142	1
	H3M515128	300	125	43946310	5.49329	5.34251	5.34096	0.0290126	9577	6592	22553480	24711	823.7	59.27	64.73	2.53784	1
	H3M515920	300	125	44384094	5.54801	5.44139	5.43544	0.109347	6711	5180	14856263	15685	860.85	57.23	69.82	1.68546	1
	H3M515915	300	125	75997542	9.49969	6.73617	6.72496	0.166415	15900	3961	33653556	36199	848.36	54.11	62.92	2.62121	1
	H3M515910	300	125	69642848	8.70536	8.02125	6.38034	20.457	17222	6345	45579168	49492	829.69	62.68	67.89	3.30227	2
	H3M415906	300	125	49819512	6.22744	5.60678	5.59608	0.19084	12646	3076	23053822	26752	763.97	48.7	63.1	1.92825	1
	H3M515902	300	125	50070690	6.25884	4.99372	4.9912	0.0504634	17882	2974	32619631	37704	763.08	48.79	65.79	1.9604	1
	H1M412949	300	125	44323510	5.54044	5.24547	5.23836	0.135546	36387	5891	89562234	97939	826.77	59.23	70.1	2.74069	2
	H1M612950	300	125	55986034	6.99825	6.59071	6.52086	1.05983	7280	6735	18885689	18273	944.61	58.94	76.37	0.825904	2
	H1F512951	300	125	46252594	5.78157	5.66273	5.6616	0.019955	8301	5048	17911813	20611	770.93	57.41	65.29	2.3035	1
	H3M515101	300	125	45985240	5.74815	5.3486	5.34292	0.106196	24312	1578	32208568	42011	699.87	37.17	62.02	2.77018	1
	H3F416103	300	125	76903058	9.61288	6.66746	6.62242	0.67552	28316	2841	51046273	57488	813.47	49.69	71.18	2.62237	2
	H3M516804	300	125	47507714	5.93846	5.72909	5.70106	0.489257	40760	3639	80953977	93256	786.9	51.17	65.84	2.97017	1
	H3M516105	300	125	47052346	5.88154	5.45294	5.32358	2.3723	8992	5800	21281014	22328	859.59	60.59	65.15	2.51984	1
	H3M515107	300	125	52247364	6.53092	5.64598	5.64014	0.103436	30490	1414	37475005	49235	697.46	33.97	65.56	2.96335	1
	H3M518108	300	125	43241924	5.40524	5.05279	5.048	0.0947991	24802	1825	35748797	45330	713.43	39.54	67.78	3.14456	2
	H3M516909	300	125	43283956	5.41049	5.05534	5.02022	0.694711	33550	1664	45877941	57795	724.2	37.25	61.75	2.70472	2
	H3F516111	300	125	58916332	7.36454	5.26907	5.26844	0.0119566	41456	2691	74565633	83154	826.06	48.43	75.72	2.60402	2
	H3M518112	300	125	79902446	9.98781	8.03616	4.95532	38.3372	38436	1488	48699855	57753	764.68	33.53	65.64	2.41197	2
	H3M516113	300	125	56455440	7.05693	6.8544	6.8538	0.0087535	53138	2132	83010842	104739	719.75	43.94	62.08	3.27997	2
	H3M516114	300	125	45181088	5.64764	5.5226	5.51994	0.0481657	26219	1495	33396038	41949	729.02	34.63	74.81	1.99794	2
	H3M518116	300	125	80634240	10.0793	9.92785	6.3396	36.1433	13469	26610	72574427	72408	893.4	80.75	71.62	2.64284	2
	H3M415117	300	125	48514856	6.06436	6.00912	6.00882	0.00499241	22935	11488	82061211	80597	919.03	69.37	74.82	1.73774	2
	H3M516118	300	125	56159366	7.01992	6.29313	6.29304	0.00143013	38607	2518	65296076	76626	776.89	46.82	74.19	3.14415	2
	H3MX16919	300	125	44029600	5.5037	5.29996	5.29828	0.0316984	19177	1910	27927748	33911	755.41	41.08	67.72	2.72099	1
	H3M517921	300	125	43493248	5.43666	5.26388	5.2632	0.0129182	20448	1861	29740811	36614	731.5	40.99	62.2	2.47	1
	H3M517922	300	125	50192656	6.27408	5.51169	5.51042	0.0230419	10148	5580	25060951	25932	870.35	59.1	66.54	2.01593	1
	H3M515123	300	125	58748536	7.34357	6.63436	6.63288	0.0223081	49913	2171	79592207	98282	737.32	43.56	67.34	3.17911	2
	H3M416124	300	125	43676084	5.45951	5.12061	5.1183	0.0451118	25291	1546	32747255	42800	694.38	36.59	62.12	2.9459	1
	H3M517925	300	125	47990094	5.99876	5.65515	5.65436	0.0139696	41989	3241	78893785	91994	781.49	50.96	64.08	3.71863	2
	H3M420126	300	125	63178356	7.89729	7.54741	7.10958	5.80106	49875	1664	68007733	86938	707.48	37.99	61.53	2.66963	1
	H3M416127	300	125	58629694	7.32871	6.22875	6.22662	0.0341963	8627	3379	15971718	17659	824.84	54.95	65.44	2.15725	1
	H3M516129	300	125	42862864	5.35786	5.05127	5.04876	0.0496905	49572	1809	71326735	89218	728.51	39.13	71.23	2.93917	2
	H3M515130	300	125	42010116	5.25126	5.05842	5.05518	0.0640516	36497	2143	58048915	68275	780.12	43.43	75.43	2.31583	2
	H3M415131	300	125	42875474	5.35943	5.02956	5.0291	0.00914593	33170	2034	50435080	59864	774.99	42.4	74.8	2.77286	2
	H3M615132	300	125	44183102	5.52289	5.48735	5.47724	0.184242	18353	9568	46817340	52683	795.3	61.99	66.15	2.88463	2
	H3M517134	300	125	53023006	6.62788	5.34777	5.01618	6.20053	25262	1837	36092268	45566	722.21	40.97	70.89	2.66606	2
	H3M515935	300	125	71621822	8.95273	8.31465	7.30812	12.1055	23889	5018	51361200	59087	784.66	54.24	70.2	2.36127	2
	H3M419939	300	125	59361334	7.42017	7.04049	7.03528	0.0740005	35026	3228	65581424	74700	799.18	51.6	72.96	2.91777	2
	H3M415140	300	125	48088770	6.0111	5.19283	5.1909	0.0371666	39095	2066	60817444	74106	748.29	42.82	75.28	2.46076	2
	H3M513141	300	125	71599168	8.9499	6.59416	6.56494	0.443119	19008	2821	34106796	39403	788.71	47.6	76.56	1.54859	2
	H3M514142	300	125	73882594	9.23532	7.15041	6.67534	6.64395	11009	1390	13799719	17562	718.09	33.13	65.31	1.7808	1
	H3M514143	300	125	44363282	5.54541	5.43767	5.43338	0.0788941	25436	2110	39117586	47642	755.03	43.5	65.36	2.796	1
	H3M514144	300	125	45665378	5.70817	5.01336	5.01146	0.0378987	11885	2757	21573106	24457	795.92	49.72	65.95	2.17347	1
	H3M616848	300	125	56844244	7.10553	5.00856	4.99806	0.209641	22579	1868	32977631	40112	754.35	41.23	64.73	2.77207	1
	H3M617849	300	125	78799058	9.84988	6.47729	6.47404	0.0501753	56500	2319	94834155	111838	778.24	45.25	66.59	3.29497	2
	H3M516751	300	125	41914566	5.23932	5.18584	5.18506	0.015041	19755	3255	36967420	43861	748.44	49.76	62.03	2.79522	1
	H3M616753	300	125	42002072	5.25026	5.01015	5.00756	0.0516951	14959	2307	23099704	29075	706.76	43.89	67.67	2.60041	1
	H3M516154	300	125	44657576	5.5822	5.43771	5.43716	0.0101146	24571	4723	52097635	60081	785.55	55.06	69.22	2.87644	2
	H2M514107	300	125	42614210	5.32678	5.13009	5.12922	0.0169588	43097	1700	58961046	75320	713.57	38.77	63.55	3.41386	2

## Sheet: Table S3
Phylum	nHM411801	nHM512802	nHM412703	nHF511704	nHM512705	nHM512806	nHM612607	nHM611708	nHM612709	nHF611710	nHM512811	nHM511712	nHM511813	nHM410714	nHM511615	nHM412716	nHM511717	nHF512818	nHF411719	nHM511720	nHM511821	nHF612722	nHF611623	nHM612724	nHM511825	nHMX11726	nHM410727	nHM512828	nHF512829	nHM511730	nHM510831	nHM510732	nHM410833	nHM512834	nHM511735	nHM612836	nHM510737	nHM511738	nHM412839	nHM412840	nHF411741	nHF409542	nHM612743	nHM412844	H1M514901	H1M413802	H1M513803	H1M513804	H1M414905
k__Bacteria;p__Bacteroidetes	0.706585	0.763584	0.554798	0.46799	0.571065	0.533029	0.334956	0.480637	0.0268324	0.615907	0.578603	0.332582	0.655602	0.596093	0.241856	0.273803	0.402314	0.443501	0.738803	0.409285	0.449775	0.579424	0.315436	0.443028	0.529528	0.534909	0.629516	0.742142	0.542969	0.545599	0.500777	0.233864	0.655984	0.261403	0.545652	0.555129	0.835747	0.606595	0.327417	0.251929	0.795439	0.739969	0.590155	0.673027	0.781369	0.768195	0.653658	0.492995	0.334946
k__Bacteria;p__Firmicutes	0.088336	0.134173	0.297288	0.208966	0.293795	0.309675	0.583646	0.407882	0.546868	0.298224	0.30263	0.538164	0.255708	0.273341	0.556113	0.617225	0.338036	0.443079	0.197093	0.485437	0.387461	0.157797	0.59566	0.403582	0.387385	0.370375	0.24949	0.13577	0.233318	0.34957	0.431299	0.585081	0.251014	0.631649	0.277956	0.165602	0.0820127	0.312175	0.505489	0.566182	0.134378	0.164516	0.298009	0.217889	0.127201	0.125208	0.124413	0.411116	0.575751
k__Bacteria;p__Proteobacteria	0.117798	0.0222782	0.0777611	0.270936	0.0546958	0.0857173	0.00917096	0.0423516	0.325045	0.0106596	0.0519722	0.0383375	0.0107671	0.0218626	0.118813	0.028102	0.176471	0.0598843	0.0191663	0.0346423	0.105745	0.0394909	0.0198596	0.0692674	0.0183664	0.00958186	0.0273803	0.0400202	0.0423151	0.0260787	0.00292796	0.0936676	0.0457055	0.0241877	0.118699	0.241245	0.0112349	0.0335238	0.063431	0.0967896	0.00989149	0.053958	0.0627865	0.047089	0.0273735	0.0411443	0.155822	0.0113406	0.0228287
k__Bacteria;p__Actinobacteria	0.0240193	0.00444824	0.00706759	0.00145265	0.00176853	0.0021883	0.00639135	0.0113627	0.0420939	0.00224009	0.0011324	0.00679131	0.0011076	0.00589513	0.024979	0.00343363	0.0167029	0.00319811	0.00856606	0.00496129	0.00432433	0.0059579	0.00989461	0.0138838	0.0014903	0.00142631	0.00147983	0.00108311	0.0716866	0.00373002	0.00284743	0.00576181	0.00177223	0.0156494	0.00084218	0.00361473	0.00145055	0.00229453	0.00854481	0.0202226	0.00123854	0.00120411	0.00249833	0.00217034	0.00250754	0.0046315	0.0205121	0.00772087	0.00216241
k__Bacteria;p__Verrucomicrobia	6.5e-07	0.000118942	0.000695216	4.38e-05	0.00731796	1.56e-05	0.000549505	0.000516331	0.000221874	8.65e-05	9.5e-05	0.023413	4.97e-05	8.63e-05	3.8e-06	0.000101001	0.00655222	1.68e-05	9.46e-06	9.99e-07	1.26e-05	0.00880412	0.000451338	0.0085202	2.54e-06	0.000734999	0.000179019	7.97e-06	0.0582558	5.31e-05	2.51e-05	0.000122858	1.05e-05	1.46e-05	7.64e-05	0.00147306	6.06e-05	0.000770484	0.00108546	1.09e-06	1.78e-06	1.09e-05	1.84e-05	1.35e-05	3.53e-06	0.00143757	4.79e-05	0.00431883	1.05e-05
k__Bacteria;p__Fusobacteria	7.32e-05	7.24e-05	0.000106741	6.45e-05	6.19e-05	0.000395977	9.46e-05	9.46e-05	7.38e-05	0.000128089	0.000276815	0.000121902	9.51e-05	9.14e-05	0.000166352	0.000128277	0.00012526	0.000123485	3.2e-05	0.000136484	0.000661223	6.33e-05	9.35e-05	6.5e-05	0.000392517	0.00082313	0.000100062	2.34e-05	4.44e-05	9.21e-05	5.73e-05	0.00015382	4.74e-05	6.89e-05	6.14e-05	7.23e-05	1.93e-05	8.25e-05	0.000120124	8.46e-05	5.47e-05	6.04e-05	5.69e-05	8.64e-05	5.65e-05	0.000237978	2.67e-05	0.000103537	0.000126987
k__Bacteria;p__Synergistetes	1.61e-05	0.000114528	0.000207121	0.000114252	0.000356782	4.54e-05	0.000116142	0.000516282	5.07e-05	0.00013378	0.000121433	0.000282616	0.000129487	0.000306359	0.000112762	0.000711137	0.000431734	0.00011389	7.86e-05	0.000102132	2.5e-05	0.00069519	0.000302065	0.000362718	4.38e-05	0.00039325	0.00022488	3.89e-05	0.0101117	0.000318314	7.45e-05	0.00412732	3.76e-05	0.000283776	0.000145383	9.73e-05	6.23e-05	0.000168529	0.000641794	0.000159059	3.06e-05	0.000246646	0.000209308	9.78e-05	3.4e-05	0.000269	3.99e-05	0.000295629	0.00016792
k__Bacteria;p__Spirochaetes	0.000142098	0.000123975	0.000389736	0.000202769	0.000311739	0.000157299	0.00039851	0.000486685	0.000167882	0.000294049	0.000395679	0.00049978	0.000276067	0.000468267	0.000315777	0.000891107	0.000751003	0.000340124	0.00010679	0.000231792	0.000143133	0.00012904	0.00047289	0.00041449	0.000210803	0.000580606	0.000341923	0.000263492	0.000141965	0.000473845	0.000245127	0.000857552	0.000172028	0.000543714	0.000202093	0.000125229	6.91e-05	0.000412897	0.000814079	0.000286407	7.66e-05	0.000257965	0.000281602	0.000153237	0.000151461	0.000293979	9.53e-05	0.00042732	0.000414895
k__Bacteria;p__Chlorobi	3.9e-07	3.31e-06	6.34e-06	4.4e-05	2.92e-06	3.84e-07	2.84e-06	5.59e-05	7e-05	6.29e-06	2.14e-05	8.4e-06	1.36e-05	3.49e-06	1.93e-05	2.93e-05	3.54e-05	7.31e-07	1.15e-06	1.85e-06	8.5e-07	0.00240633	1.06e-07	1.14e-05	5.83e-07	1.05e-05	1.12e-05	5.47e-06	0	6.04e-06	2.35e-07	2.64e-06	1.57e-06	2.93e-06	1.95e-06	4.65e-06	3.96e-07	1.47e-05	6.08e-05	0	0	1.98e-05	1.98e-06	5.54e-06	1.12e-06	4.15e-05	2.23e-06	6.2e-06	1.61e-05
k__Archaea;p__Euryarchaeota	3.66e-05	2.18e-05	5.58e-05	3.81e-05	3.54e-05	5.25e-05	5.97e-05	0.000179627	9.69e-05	7.08e-05	4.85e-05	8.93e-05	3.32e-05	0.000276275	2.5e-05	0.000102856	0.000380147	2.52e-05	3.63e-05	2.44e-05	1.6e-05	3.13e-05	0.000137187	6e-05	3.45e-05	9.43e-05	6.8e-05	1.91e-05	2.04e-05	0.000315259	5.84e-05	0.000168933	1.19e-05	0.000106361	3.15e-05	1.69e-05	8.06e-06	3.73e-05	0.000167699	7.33e-06	7.9e-06	3.4e-05	2.62e-05	0.000143384	6.67e-06	7.95e-05	1.48e-05	4.77e-05	4.6e-05
k__Bacteria;p__Lentisphaerae	0	1.77e-05	4.23e-06	1.02e-06	0	1.98e-06	8.89e-08	0.000173493	1.43e-06	1.93e-05	5.52e-08	0	9.07e-06	7.22e-06	0	1.2e-05	0.000357233	1.58e-07	0	1.9e-07	0	0	0	7.42e-06	0	2.59e-06	4.2e-05	0	2.82e-06	6.29e-06	5.85e-07	1.23e-05	0	0	1.46e-05	1.68e-07	0	2.85e-05	0.000255352	4.12e-08	0	9.2e-08	1.32e-07	0	0	0.00031295	2.4e-07	0	3.39e-07
k__Eukaryota;p__Ascomycota	6.36e-05	0.000104337	3.85e-05	2.27e-05	3.69e-05	4.56e-05	0.000130232	6.74e-05	1.39e-05	6.26e-05	4.6e-05	6.09e-05	9.13e-05	3.76e-05	4.71e-05	8.59e-05	5.58e-05	2.59e-05	2.2e-05	8.14e-05	6.01e-05	1.74e-05	9.32e-05	6.83e-05	1.73e-05	8.02e-05	6.67e-05	2.46e-05	1.12e-05	0.000687891	0.000120471	0.000279012	6.68e-05	5.73e-05	3.24e-05	2.55e-05	6.15e-05	3.21e-05	9.43e-05	6.61e-05	1.51e-05	2.3e-05	2.88e-05	9.05e-05	1.56e-05	3.96e-05	1.11e-05	0.000102903	9.16e-05
k__Bacteria;p__Chlamydiae	6.41e-06	4.14e-05	6.67e-07	9.39e-07	1.58e-05	9.02e-07	4.4e-06	1.37e-05	7.54e-07	5.53e-06	1.59e-07	6.14e-07	4.35e-06	1.02e-06	3.85e-06	1.79e-06	1.67e-05	2.41e-06	3.34e-07	1.07e-05	3.35e-07	2.89e-05	0.000191601	2.07e-06	0	2.17e-05	4.71e-05	1.95e-06	6.46e-07	9.01e-07	9.41e-07	9.29e-07	4.36e-06	4.56e-07	7.24e-07	2.2e-05	1.97e-06	1.43e-06	1.36e-05	3.84e-06	1.08e-06	9.18e-07	8.89e-07	5.87e-05	5.62e-07	2.28e-05	1.78e-07	7.81e-07	1.66e-06
k__Bacteria;p__Tenericutes	7.57e-07	3.09e-05	3.75e-05	1.8e-05	6.61e-06	3.15e-06	5.1e-05	5.1e-05	3.76e-06	3.61e-05	3.2e-05	0.000134174	3.26e-05	0.000126743	6.57e-06	6.62e-05	0.000167628	6.57e-05	1.46e-05	3e-05	6.35e-06	8.48e-06	4.87e-05	5.18e-05	1.36e-05	0.000173111	3.51e-05	2e-05	3.05e-07	2.56e-05	6.33e-05	8.14e-05	2.25e-06	3.8e-05	1.35e-05	9.3e-06	2.67e-05	3.58e-05	5.99e-05	1.01e-07	3.87e-06	3.74e-05	1.66e-05	4.47e-06	2.04e-06	2.1e-05	1.06e-05	3.66e-05	5.63e-05
k__Bacteria;p__Planctomycetes	1.19e-06	1.21e-05	2.13e-05	2.11e-06	6.82e-06	9.65e-06	3.32e-06	0.000138637	6.1e-06	1.39e-05	1.5e-05	4.74e-05	1.18e-05	1.9e-05	5.82e-06	3.94e-05	0.000246872	4.26e-07	6.53e-07	1.21e-05	5.03e-06	2.48e-05	9.71e-06	1.96e-05	6.98e-06	2.42e-05	3.66e-05	5.24e-07	2.34e-05	2.29e-05	2.06e-06	3.73e-05	5.5e-05	1.15e-07	1.46e-05	5.99e-06	1.69e-06	2.19e-05	0.000196923	4.97e-07	9.45e-07	1.62e-05	2.1e-06	1.65e-05	4.79e-07	0.000210957	6.04e-07	5.1e-06	6.54e-06
k__Bacteria;p__Candidatus Saccharibacteria	1.23e-05	1.89e-05	2.2e-06	2.67e-06	9.41e-07	1.26e-05	1.72e-06	1.17e-06	9.41e-05	2.05e-06	8.9e-06	7.93e-07	1.81e-06	2.32e-07	8.81e-06	4.8e-06	1.83e-06	1.24e-06	1.96e-05	1.45e-05	4.12e-05	2.76e-06	4.51e-06	9.5e-07	1.98e-06	1.7e-06	2.6e-07	7.71e-07	3e-06	2.1e-06	2.13e-06	1.06e-07	0	7.18e-06	1.24e-07	5.14e-07	5.76e-06	1.31e-06	2.42e-07	3.41e-06	3.06e-06	1.94e-06	1.95e-06	7.51e-06	2.34e-07	8.04e-06	1.07e-05	3.14e-06	4.77e-06
k__Bacteria;p__Cyanobacteria	3.28e-05	5e-05	0.000285273	0.000208725	7.86e-05	4.09e-05	8.1e-05	0.00011052	1.23e-05	7.94e-05	5.94e-05	0.000175844	3.28e-05	0.000103436	8.03e-05	0.000151087	0.000161254	2.82e-05	8.76e-06	3.66e-05	1.91e-05	2.29e-05	6.08e-05	8.56e-05	6.63e-05	0.000158075	7.31e-05	6.97e-05	1.86e-05	0.000379184	0.000111136	0.000115666	0.000170268	1.67e-05	5.25e-05	1.63e-05	1.68e-05	3.77e-05	0.000150712	1.25e-05	5.99e-06	9.77e-05	2.03e-05	9.49e-05	3.94e-05	7.48e-05	3.29e-05	6.16e-05	5.18e-05
k__Bacteria;p__Thermotogae	1.16e-06	5.77e-06	2.13e-05	2.71e-05	9.07e-06	3.91e-06	1.09e-05	7.31e-05	2.42e-07	1.13e-05	1.61e-05	3e-05	1.21e-05	1.21e-05	1.01e-05	4.86e-05	3.71e-05	3.03e-06	2.89e-06	1.84e-05	3.39e-06	0.000923813	1.83e-05	2.33e-05	1.06e-05	3.98e-05	1.87e-05	5.7e-06	7.31e-08	3.12e-05	2.77e-05	7.23e-05	8.61e-07	9.4e-06	4.87e-06	7.75e-06	3.69e-06	1.74e-05	5.59e-05	6.03e-06	5.12e-07	1.38e-05	1.07e-05	1.61e-05	2.77e-06	2.01e-05	5.49e-06	3.64e-05	1.54e-05
k__Archaea;p__Thaumarchaeota	0	6.85e-06	1.79e-05	2.21e-07	4.67e-07	1.77e-07	1.29e-07	4.05e-06	0	4.23e-06	2.31e-07	0	8.95e-08	2.63e-06	4.39e-05	9.23e-07	5.32e-06	2.13e-05	0	7.27e-07	1.91e-07	1.32e-06	9.15e-06	2.15e-07	7.55e-07	3.34e-06	7.04e-06	4.58e-06	0	1.48e-06	0	7.22e-06	1.3e-06	4.85e-07	6.74e-07	1.31e-07	3.87e-06	1.09e-06	8.22e-06	0	0	9.54e-07	2.42e-06	0	0	2.71e-06	1.15e-07	3.13e-07	5.17e-06
k__Eukaryota;p__Basidiomycota	8.29e-06	7.94e-06	8.08e-05	4.74e-06	7.98e-07	1.36e-06	4.93e-06	7.49e-06	1.07e-05	3.91e-05	8.92e-06	0.000189213	1.21e-05	2.36e-06	2.4e-05	5.63e-06	7.84e-06	1.24e-06	1.2e-05	4.46e-05	5.63e-07	1.32e-06	4.48e-05	1.32e-05	2.45e-06	1.08e-05	3.85e-06	5.87e-07	2.96e-07	8.99e-05	7.98e-06	6.58e-06	4.41e-05	1.14e-05	6.94e-06	4.57e-06	1.67e-06	7.11e-06	1.94e-05	5.86e-07	1.51e-05	6.37e-06	1.16e-05	5.55e-06	7.06e-06	5.44e-06	2.02e-06	3.84e-05	2.77e-05
k__Bacteria;p__Fibrobacteres	0.000211944	1.15e-06	4.88e-06	1.03e-07	4.04e-06	1.59e-05	7.63e-07	1.89e-05	1.53e-05	5.51e-05	7.42e-06	1.36e-05	2.14e-06	3.01e-05	1.58e-06	3.75e-06	3.64e-05	6.42e-07	1.86e-07	0	3.77e-07	1.32e-06	3.54e-06	5.54e-06	1.05e-05	8.38e-07	2.12e-05	5.82e-06	2.9e-08	3.74e-06	6.55e-06	6.5e-06	1.21e-06	1.65e-06	2.37e-06	3.45e-07	1.22e-05	3.93e-06	2.85e-05	8.43e-08	1.5e-05	3.45e-06	3.14e-06	2.94e-06	8.55e-07	2.95e-05	2.03e-06	0.000131802	1.18e-05
k__Bacteria;p__Aquificae	0	6.79e-07	7.14e-07	9.8e-08	2.12e-07	6.1e-08	4.24e-06	8.51e-06	0	2.32e-05	1.32e-06	0	2.37e-07	1.63e-06	2.22e-06	9.87e-07	1.08e-05	0	0	2.78e-06	0	7.61e-07	5.24e-07	2.28e-06	0	1.99e-06	1.34e-05	2.95e-07	0	0.000212277	0	2.72e-06	0	3.2e-07	5.88e-07	7.67e-08	3.09e-05	7.63e-07	7.08e-06	0	1.04e-07	5.86e-06	1.32e-06	4.29e-05	0	9.71e-06	3.49e-07	7.7e-07	1.51e-05
k__Bacteria;p__Chloroflexi	2.69e-06	1.17e-05	4.22e-05	0.000228477	1.47e-05	2.57e-06	1.24e-05	7.72e-05	1.25e-05	1.45e-05	1.54e-05	2.73e-05	1.84e-05	4.38e-05	1.37e-05	0.000170443	0.000197545	1.13e-05	1.34e-05	2.53e-06	9.43e-07	1.91e-05	4.26e-05	3.49e-05	1.3e-06	3.9e-05	2.37e-05	3.22e-06	1.08e-05	8.89e-05	4.84e-06	0.000251038	5.1e-06	3.05e-05	5.65e-06	1.18e-05	3.12e-05	1.66e-05	0.000124448	5.39e-06	1.47e-06	1.22e-05	1.04e-05	5.57e-06	2.52e-06	4.51e-05	2.33e-06	4.07e-05	4.34e-06
k__Archaea;p__Korarchaeota	0	0	0	0	0	0	0	0	0	0	0	0	0	0	0	0	0	0	0	0	0	0	0	0	0	0	0	0	0	0	0	0	0	0	0	0	0	0	0	0	0	0	0	0	0	0	0	0	0
k__Bacteria;p__Parcubacteria	0	1.9e-07	0	0	0	0	0	1.67e-06	0	9.64e-08	0	0	1.28e-07	2.01e-07	1.73e-06	1.66e-07	3.9e-06	0	7.33e-07	0	0	0	0	0	6.69e-08	3.83e-07	3.75e-07	0	0	0	0	4.33e-08	4.65e-07	0	9.62e-08	0	2.65e-07	2.51e-07	1.93e-06	0	0	0	0	0	0	2.02e-06	0	0	0
k__Bacteria;p__Acidobacteria	2.21e-08	6.17e-06	1.72e-05	2.67e-05	5.57e-06	0	9.5e-06	2.51e-05	6.25e-06	5.15e-06	9.9e-06	1.17e-05	6.83e-06	2.88e-05	3.5e-06	1.97e-05	0.000130792	6.77e-06	1.28e-06	2.42e-06	9.19e-07	3.81e-06	8.65e-06	6.31e-06	8.01e-06	7.15e-06	1.01e-05	3.05e-06	7.03e-06	7.94e-06	8.51e-07	1.57e-05	3.06e-06	3.93e-06	3.98e-06	3.37e-06	2.76e-06	7.5e-06	7.53e-05	1.78e-06	0	8.43e-05	1.84e-05	1e-06	2.39e-06	4.31e-05	8.9e-07	6.23e-06	3.94e-05
k__Bacteria;p__Armatimonadetes	0	3.54e-06	8.51e-06	4.67e-07	9.7e-07	1.11e-07	7.8e-07	2.61e-05	8.68e-07	6.46e-06	2.97e-06	2.44e-06	2.87e-06	1.02e-05	0	2.16e-05	6.89e-05	0	0	6.99e-07	5.09e-06	5.71e-06	9.29e-07	1.15e-05	0	1.18e-05	8.61e-06	1.16e-07	4.22e-08	1.37e-05	1.94e-08	2.2e-05	0	0	1.68e-06	6.03e-07	0	6.38e-06	4.98e-05	1.24e-07	0	6.63e-06	4.54e-06	6.05e-06	4.57e-07	3.76e-05	2.93e-07	1.16e-06	1.52e-07
k__Bacteria;p__Deinococcus-Thermus	1.41e-05	2.89e-06	8.46e-06	1.05e-06	1.05e-05	1.92e-06	5.66e-06	3.13e-05	9.74e-08	5.46e-06	3.46e-06	1.81e-05	3.86e-06	4.14e-06	3.77e-06	3.43e-05	3.22e-05	2.46e-06	1.28e-06	4.46e-06	4.15e-06	3.2e-06	1.2e-05	8.85e-06	8.92e-07	3.07e-06	5.58e-06	1.99e-06	2.88e-06	6.39e-06	6.42e-06	2.46e-05	5.41e-06	3.83e-06	7.73e-06	3.12e-06	1.04e-06	6.22e-06	2.5e-05	1.12e-07	0	4.2e-06	9.78e-07	1.25e-06	2.94e-07	2.31e-05	3.2e-06	6.69e-06	4.33e-06
k__Bacteria;p__Atribacteria	1.99e-07	3.49e-06	1.15e-05	5.48e-06	1.31e-05	1.45e-06	1.54e-05	1.81e-05	1.6e-06	1.01e-05	9.06e-06	3.21e-05	2.92e-05	2.37e-05	7.3e-06	0.000100035	7.04e-05	6.36e-06	4.87e-06	1.46e-05	3.89e-06	6.27e-06	2.79e-05	3.43e-05	5.81e-06	7.42e-05	3.58e-05	4.63e-06	3.75e-05	4.38e-05	7.13e-06	8.67e-05	2.13e-05	1.85e-05	1.23e-05	3.06e-06	3.87e-06	1.26e-05	3.06e-05	6.02e-08	6.93e-07	1.86e-05	1.34e-05	8.83e-06	2.68e-06	1.9e-05	5.93e-07	3.75e-05	9.15e-06
k__Bacteria;p__Elusimicrobia	0	2.64e-06	4.42e-07	5.41e-07	1.44e-07	2.97e-07	1.27e-06	2.92e-06	0	2.98e-06	3.37e-07	7.28e-08	3.4e-06	1.18e-06	2.03e-07	4.84e-06	3.13e-06	2.33e-06	0	0	1.62e-07	4.01e-07	8.49e-07	2.61e-06	5.9e-07	1.23e-05	1.23e-05	0	1.21e-07	1.72e-06	0	2e-06	0	2.33e-06	9.38e-07	0	0	1.08e-06	7.62e-07	0	0	2.99e-06	9.85e-07	0	0	2.1e-06	0	4.49e-07	1.45e-07
k__Bacteria;p__Hydrogenedentes	0	2.84e-06	1.26e-06	7.67e-08	1.65e-07	0	1.98e-06	1.37e-05	0	2.08e-06	1.66e-06	4.58e-08	2.6e-06	2.24e-06	9.68e-07	9.89e-06	2.17e-05	2.55e-07	4.26e-08	4.48e-07	8.91e-08	2.08e-06	3.39e-06	7.31e-07	4.11e-08	2.56e-06	2.19e-06	0	0	9.98e-07	7.44e-08	1.14e-05	0	4.16e-08	3.81e-07	4.35e-07	1.12e-07	2.82e-06	1.54e-05	0	0	7.67e-07	8.15e-07	4e-07	0	1.16e-05	0	3.09e-07	3.66e-07
k__Eukaryota;p__Glomeromycota	1.1e-05	1.87e-05	6.85e-06	2.69e-07	1.4e-06	2.93e-06	2.59e-07	1.06e-05	2.76e-06	1.23e-05	1.82e-08	4.02e-06	3.71e-06	5.11e-06	2.91e-05	5.02e-06	5.55e-06	5.03e-07	9.71e-07	1.83e-05	1.97e-06	4.57e-06	9.31e-06	3.03e-06	1.75e-06	6.07e-06	8.66e-06	9.22e-07	7.65e-07	2.89e-06	2.76e-06	2.21e-05	1.43e-05	1.85e-05	9.14e-06	2.97e-06	6.72e-07	9.28e-06	2.76e-06	2.34e-07	1.36e-06	8.55e-06	6.19e-07	1.25e-05	1.57e-06	5.11e-06	1.85e-07	9.19e-06	6e-06
k__Bacteria;p__Aminicenantes	0	4.34e-07	6.05e-07	8.59e-08	1.02e-07	4.23e-06	2.08e-07	6.99e-06	8.46e-06	1.45e-06	1.76e-06	0	1.67e-06	6.1e-07	0	2e-05	5.1e-06	0	3.65e-06	1.05e-05	3.56e-07	4.21e-07	2.33e-07	8.51e-07	1.02e-05	8.78e-07	3.55e-06	1e-07	0	3.47e-06	9.89e-07	1.15e-05	0	7.88e-08	5.67e-07	2.6e-07	1.01e-06	1.56e-06	1.23e-05	0	0	4.4e-08	0	1.76e-05	1.95e-05	4.15e-06	0	5.94e-06	2.97e-06
k__Bacteria;p__Poribacteria	6.11e-08	5.72e-07	2.74e-06	0	1.23e-06	4.37e-08	2.21e-06	7.15e-06	1.7e-07	5.53e-06	3.61e-06	1.31e-06	4.13e-06	1.06e-05	7.11e-07	4.69e-06	4.74e-05	5.25e-08	0	4.94e-08	0	1.05e-07	3.64e-06	5.1e-06	0	2.6e-06	2.18e-06	0	0	1.15e-06	4.76e-08	1.01e-05	5.45e-07	1.02e-06	5.06e-07	1.68e-07	0	1.62e-06	8.5e-06	0	0	1.81e-06	4.89e-08	4.88e-08	1.19e-07	8.72e-06	7e-08	6.46e-07	0
k__Eukaryota;p__Chytridiomycota	1.06e-07	4.39e-07	7.14e-07	0	0	2.94e-06	0	2.94e-07	1.95e-06	1.93e-06	1.11e-07	0	0	2.4e-07	1.98e-07	6.54e-07	1.9e-06	7.04e-07	0	5.33e-07	9.12e-08	0	0	0	6.55e-07	2.88e-06	1.57e-07	1.99e-07	0	2.87e-06	0	8.2e-07	2.18e-06	5.02e-07	0	0	3.14e-07	0	0	0	0	0	0	0	0	0	1.47e-06	1.06e-07	1.75e-07
k__Bacteria;p__Deferribacteres	0	2.6e-06	2.96e-06	7.03e-07	1.68e-06	1.91e-07	1.22e-06	1.31e-05	0	1.47e-06	8.95e-07	1.54e-06	1.99e-06	3.52e-06	1.96e-07	3.69e-06	4.54e-05	0	2.82e-06	1.78e-06	0	4.59e-06	2.54e-06	1.69e-06	0	7.23e-07	5.57e-06	3.41e-07	0	2.33e-06	0	2.5e-06	2.1e-07	5.68e-06	8.15e-07	1.63e-07	3.25e-07	2.44e-05	2.5e-05	1e-07	0	1.42e-06	1.18e-06	2.91e-06	2.18e-06	2.03e-05	1.66e-07	6.6e-07	2.72e-07
k__Bacteria;p__Fervidibacteria	0	2.24e-07	1.78e-06	0	4.93e-07	0	3.17e-07	3.48e-06	0	7.24e-07	4.23e-07	1.31e-06	5.86e-07	1.86e-06	4.41e-07	2.99e-06	1.07e-05	0	0	0	0	2.77e-06	8.7e-07	8.65e-07	0	1.81e-06	6.18e-07	1.97e-07	0	3.29e-07	0	8.68e-07	0	0	9.9e-07	4.6e-07	0	6.95e-07	2.32e-06	0	0	1.85e-06	2.57e-07	7.48e-07	2.48e-07	1.96e-06	0	7.32e-08	0
k__Eukaryota;p__Microsporidia	3.62e-06	9.92e-06	1.1e-05	6.24e-06	6.73e-06	1.23e-07	1.39e-05	1.09e-05	0	6.05e-06	3.42e-06	6.54e-06	3.07e-06	4.4e-06	2.54e-05	4.99e-06	1.55e-06	5.8e-06	1.34e-05	2.13e-05	1.7e-05	2.1e-06	1.33e-05	6.9e-06	1.85e-06	3.06e-06	2.32e-06	2.11e-06	4e-07	8.96e-06	1.12e-05	1.38e-05	2.4e-06	1.15e-05	3.41e-06	2.55e-06	1.18e-06	4.65e-06	4.86e-06	4.68e-05	7.16e-06	7.03e-07	1.05e-05	3.54e-06	3.1e-06	4.83e-06	1.56e-06	5.64e-06	1.97e-05
k__Bacteria;p__Cloacimonetes	0	6.49e-07	2.62e-06	2.24e-05	0	0	5.5e-06	8.42e-06	0	1.14e-05	4e-06	0	5.44e-06	2.52e-06	1.5e-06	5.21e-06	1.7e-05	0	0	0	5.5e-06	1.85e-07	1.79e-07	1.29e-06	0	2.39e-06	3.42e-06	1.27e-07	0	1.06e-06	0	9.58e-06	0	5.2e-07	1.73e-06	1.7e-06	9.11e-06	2.9e-06	2.96e-05	0	0	0	0	0	6.92e-08	2.18e-05	0	0	0
k__Bacteria;p__Nitrospirae	0	1.05e-06	3.82e-07	4.85e-06	1.17e-07	0	2.19e-08	1.32e-05	0	1.74e-06	2.79e-07	1.63e-07	1.08e-07	4.18e-07	0	8.23e-06	1.38e-05	0	0	0	0	0	0	1.75e-07	0	3.48e-06	3.44e-06	0	0	4.43e-07	0	6.4e-06	0	0	3.32e-06	0	1.04e-06	5.83e-06	4.39e-06	0	0	0	0	0	0	7.66e-06	6.82e-07	0	0
k__Archaea;p__Crenarchaeota	0	1.55e-06	9.9e-07	0	1.06e-05	0	7.69e-08	1.87e-05	0	0	3.43e-06	1e-06	1.19e-07	0	1.2e-07	1.49e-06	2.77e-06	0	0	0	0	0	2.42e-07	8.53e-08	0	4.73e-07	7.24e-06	5.69e-07	0	1.84e-06	0	1.9e-05	0	1.57e-07	1.58e-06	0	2.71e-06	9.68e-07	2.56e-06	0	0	0	0	1.03e-06	0	2.4e-06	0	1.54e-06	0
k__Bacteria;p__Chrysiogenetes	0	7.3e-07	1.02e-06	5.36e-07	1.17e-05	8.49e-08	0	2.58e-06	0	2.04e-06	6.27e-07	0	3.17e-07	5.51e-07	0	1.07e-05	5.98e-06	4.14e-07	1.83e-07	7.9e-08	0	0	3.13e-06	2.71e-07	0	2.57e-07	1.59e-06	0	2.82e-06	2.42e-07	0	1.17e-06	3.08e-06	5.47e-06	1.71e-07	0	2.64e-07	6.98e-07	5.88e-06	0	0	1.18e-07	0	0	0	7.29e-06	0	7.03e-07	7.57e-07
k__Bacteria;p__Gemmatimonadetes	0	2.7e-06	4.04e-06	7.79e-08	8.59e-07	3.89e-06	5.62e-07	3.9e-06	0	4.98e-06	1.95e-06	3.31e-05	3.61e-06	2.76e-06	1.97e-06	2.15e-06	6.36e-06	0	0	0	0	3.92e-05	7.26e-06	1.2e-05	0	2.27e-06	2.91e-06	1.41e-06	0	1.41e-06	6.69e-07	8.83e-06	0	2.63e-05	1.03e-06	1.99e-06	2.55e-07	1.85e-06	4.95e-06	4.67e-08	0	2.47e-06	2.89e-06	6.86e-08	8.72e-08	4.05e-06	2.9e-08	6.77e-06	4.99e-07
k__Eukaryota;p__Cryptomycota	0	1.76e-07	0	0	0	2.73e-07	0	1.19e-07	3.64e-07	0	0	0	1.42e-07	0	9.32e-08	9.33e-08	1.91e-07	9.8e-08	0	1.86e-07	0	5.85e-07	5.66e-07	0	0	1.84e-06	0	2.24e-06	0	1.51e-07	5.03e-06	5.58e-07	3.48e-06	2.84e-06	0	0	0	1.41e-07	0	0	0	0	0	9.94e-07	0	0	1.56e-07	7.74e-07	4.23e-07
k__Bacteria;p__Dictyoglomi	0	1.61e-07	1.59e-06	0	2.92e-07	2.61e-07	1.94e-06	1.85e-06	0	4.3e-07	1.99e-07	6.47e-08	1.34e-06	3.26e-06	5.45e-07	3.17e-06	1.78e-06	0	0	0	0	7.98e-06	1.4e-06	4.94e-07	0	5.27e-06	4.31e-07	7.6e-07	0	4.71e-06	0	3.06e-06	0	3.59e-06	5.14e-08	5e-08	0	1.37e-06	5.38e-06	4.56e-08	0	1.37e-06	5.27e-07	0	0	7.69e-07	0	5.73e-07	0
k__Bacteria;p__Latescibacteria	0	2.7e-07	1.53e-06	0	3.93e-07	0	7.48e-08	5.14e-06	0	2.39e-07	1.73e-07	1.72e-06	2.23e-07	1.4e-07	1.35e-07	1.54e-06	1.27e-05	0	0	0	0	1.63e-07	1.52e-06	1.3e-06	0	5.26e-07	7.83e-07	0	0	2.97e-07	3.68e-08	2.23e-06	0	3.81e-08	1.18e-07	1.63e-07	0	9.87e-07	3.39e-06	0	0	1.63e-06	2.82e-07	3.78e-08	0	5.01e-06	0	1.29e-07	2.71e-07
k__Bacteria;p__Acetothermia	0	6.87e-08	2.46e-07	1.49e-06	7.04e-07	0	2.62e-07	3.12e-06	1.04e-06	4e-07	3.85e-07	4.58e-06	1.55e-07	1.38e-06	1.14e-07	2.41e-05	1.8e-06	0	0	4.58e-07	5.73e-08	7.56e-07	5.56e-07	6.32e-07	4.43e-07	2.68e-06	8.85e-07	0	0	1.02e-06	0	6.16e-06	0	1.84e-06	0	5.01e-07	7.22e-08	1.13e-06	7.57e-06	0	0	3.97e-06	4.82e-07	5.28e-08	0	3.14e-07	0	6.84e-07	0
k__Bacteria;p__Aerophobetes	0	9.1e-08	6.37e-07	0	3.16e-07	0	1.71e-06	3.19e-06	0	1.46e-06	3.99e-07	0	1.38e-06	1.6e-06	6.91e-08	1.04e-06	4.53e-06	0	0	0	0	0	6.23e-07	1.05e-06	0	1.66e-07	1.86e-06	1.57e-07	0	2.3e-06	4.98e-08	7.59e-06	0	1.41e-06	2.97e-07	0	0	8.54e-07	2.46e-06	0	0	2.72e-07	4e-07	0	0	4.99e-06	1.53e-07	9.1e-07	0
k__Bacteria;p__Marinimicrobia	0	4.43e-08	4.4e-06	0	1.55e-06	0	0	1.59e-05	0	3.86e-06	1.75e-06	2.65e-07	2.31e-06	3.06e-08	0	2.13e-06	6.72e-06	2.38e-06	2.79e-07	0	1.3e-07	5.17e-07	8.29e-08	2.9e-06	0	1.3e-06	5.08e-06	0	0	2.49e-06	0	6.39e-06	0	2.83e-07	4.85e-07	5.22e-08	2.78e-07	3.79e-06	1.11e-05	0	0	2.22e-06	2.45e-06	5.6e-07	0	3.72e-06	1.16e-07	0	7e-08
k__Bacteria;p__Omnitrophica	3.25e-06	3.23e-07	3.61e-07	6.64e-07	1.31e-07	0	0	1.79e-06	0	9.12e-07	2.86e-07	8.52e-07	3.61e-06	8.6e-08	5.65e-07	5.11e-07	5.14e-06	9.5e-07	0	0	0	0	1.14e-07	1.2e-07	0	9.8e-08	5.18e-07	0	0	4.87e-07	4.27e-07	1.16e-06	0	0	3.78e-07	1.6e-06	1.36e-07	7.62e-07	2.48e-06	0	0	6.75e-07	0	0	2.65e-07	3.96e-06	1.88e-07	7.5e-07	0
k__Bacteria;p__Ignavibacteriae	0	3.2e-07	1.41e-06	0	2.2e-07	0	0	4.95e-06	0	2.03e-06	6.24e-07	7.66e-07	2.62e-07	1.92e-07	3.13e-07	1.14e-06	5.81e-06	0	0	0	0	1.52e-06	1.22e-06	1.25e-06	0	1.4e-06	1.78e-06	1.23e-07	0	6.01e-07	0	2.12e-06	0	1.12e-06	1.81e-07	0	7.2e-07	1.57e-06	7.06e-06	0	0	1.95e-06	8.94e-07	0	7.43e-08	6.53e-06	6.38e-08	7.68e-07	1.44e-06
k__Bacteria;p__Thermodesulfobacteria	0	0	1.06e-06	0	1.43e-06	0	5.86e-08	4.22e-06	0	5.16e-07	7.67e-08	0	3.17e-07	8.44e-06	0	1.65e-07	8.71e-06	1.78e-06	0	0	0	0	0	1.21e-06	0	1.81e-06	5.63e-07	0	0	6.29e-07	0	2.03e-07	0	0	1.39e-07	0	0	8.14e-07	4.66e-06	0	0	0	1.14e-06	1.27e-06	0	5.13e-06	0	0	0
k__Bacteria;p__Nitrospinae	0	8.07e-07	4.88e-07	6.01e-06	0	0	0	1.96e-06	0	0	0	0	4.44e-07	7.13e-07	0	5.83e-07	2.04e-06	0	0	0	0	7.93e-07	0	6.77e-08	0	5.26e-07	6.3e-07	0	0	4.72e-07	0	1.34e-07	0	0	2.38e-07	0	0	5.97e-07	2.34e-06	0	0	0	0	0	1e-06	3.53e-06	1.88e-07	4.18e-07	0
k__Bacteria;p__Caldiserica	0	0	1.45e-07	1.47e-06	0	0	0	0	2.2e-06	0	0	6.76e-07	3.53e-07	7.48e-08	0	2.47e-07	1.42e-07	0	0	0	0	0	0	1.33e-07	0	2.51e-06	1.4e-07	0	0	0	4.74e-07	6.53e-06	0	0	0	0	0	9.34e-08	0	6.45e-07	0	0	1.22e-07	0	0	2.3e-07	0	2.05e-07	0
k__Archaea;p__Nanoarchaeota	0	0	3.09e-07	0	0	0	0	0	0	8.78e-08	0	0	0	0	0	0	0	2.49e-07	0	0	2.27e-07	0	0	0	0	0	0	0	0	0	0	0	0	0	0	0	0	0	0	0	0	0	0	0	0	0	0	0	0
k__Bacteria;p__Microgenomates	1.99e-07	0	0	0	0	2e-07	0	0	1.2e-06	0	1.97e-07	0	0	3.84e-07	8.19e-08	8.19e-08	0	0	2.67e-07	0	7.75e-07	8.57e-08	8.29e-08	0	0	1.16e-06	0	0	0	0	0	0	0	0	0	0	0	8.25e-08	0	0	0	0	0	0	0	0	2.74e-07	0	0
k__Archaea;p__Parvarchaeota	0	0	0	0	0	0	0	3.77e-07	3.54e-06	0	0	0	0	0	0	0	0	0	0	0	0	0	0	0	2.86e-06	0	0	0	0	0	0	0	0	0	0	0	0	0	0	0	5.33e-08	0	0	0	0	0	0	0	0
k__Bacteria;p__Calescamantes	0	0	0	0	0	0	0	0	0	0	0	0	0	9.43e-08	5.85e-08	0	0	0	0	0	0	0	0	1.24e-07	0	0	0	6.7e-08	0	0	0	0	0	0	0	0	0	0	0	0	0	0	5.11e-07	0	1.37e-07	0	3.92e-07	0	2.83e-06
Others	0.0626202	0.0746902	0.0609729	0.0495533	0.0703451	0.0685672	0.0642478	0.0549128	0.0582798	0.0717939	0.0644424	0.0589091	0.0759068	0.10107	0.0572709	0.0745874	0.0563549	0.049526	0.0359851	0.0648482	0.0516592	0.204062	0.0570662	0.0603862	0.0623822	0.080358	0.0906921	0.0804709	0.0410166	0.0720986	0.0613063	0.0750153	0.0448368	0.0658098	0.0561309	0.0324941	0.0691124	0.0436178	0.0908666	0.064191	0.0588111	0.0393586	0.0457865	0.058922	0.0611917	0.0573994	0.045281	0.0710818	0.0631503
[truncated: 148 more columns]

## Sheet: Table S4
Genera	nHM411801	nHM512802	nHM412703	nHF511704	nHM512705	nHM512806	nHM612607	nHM611708	nHM612709	nHF611710	nHM512811	nHM511712	nHM511813	nHM410714	nHM511615	nHM412716	nHM511717	nHF512818	nHF411719	nHM511720	nHM511821	nHF612722	nHF611623	nHM612724	nHM511825	nHMX11726	nHM410727	nHM512828	nHF512829	nHM511730	nHM510831	nHM510732	nHM410833	nHM512834	nHM511735	nHM612836	nHM510737	nHM511738	nHM412839	nHM412840	nHF411741	nHF409542	nHM612743	nHM412844	H1M514901	H1M413802	H1M513803	H1M513804	H1M414905
f__Bacteroidaceae;g__Bacteroides	0.0792979	0.0438837	0.334167	0.325019	0.110208	0.397284	0.203293	0.180229	0.00535695	0.124525	0.368903	0.272855	0.179031	0.105977	0.179086	0.0653375	0.0389394	0.344731	0.553682	0.313764	0.326511	0.293429	0.259094	0.247911	0.428846	0.135294	0.281998	0.0908444	0.339698	0.278103	0.393018	0.0247725	0.512141	0.197799	0.0618496	0.29854	0.0664239	0.286014	0.0226127	0.187103	0.0994349	0.427157	0.411825	0.478137	0.146343	0.207988	0.428984	0.0774594	0.255647
f__Prevotellaceae;g__Prevotella	0.521617	0.635554	0.00401298	0.00279205	0.281244	0.00166018	0.00141909	0.110013	0.0168394	0.354379	0.00316778	0.00214518	0.337476	0.384007	0.00199945	0.0130464	0.0958585	0.00110318	0.00539006	0.00239741	0.00505902	0.0083732	0.00331707	0.0028349	0.00407719	0.28044	0.120059	0.558438	0.00163453	0.0868891	0.00690453	0.0655227	0.00893218	0.00120862	0.398394	0.00306739	0.648339	0.167031	0.0597277	0.00144351	0.615947	0.0022739	0.00346553	0.00377209	0.46447	0.374285	0.00578862	0.226496	0.00152017
f__Ruminococcaceae;g__Faecalibacterium	0.0230259	0.0422088	0.0864057	0.0215159	0.110657	0.00110622	0.143366	0.0618139	0.0909496	0.0902244	0.0654382	0.10596	0.0260775	0.0299435	0.200695	0.101862	0.0457388	0.23298	0.0634037	0.188456	0.0905826	0.0400603	0.180812	0.124309	0.0353578	0.025199	0.0203783	0.0433904	0.00041906	0.067818	0.232618	0.092603	0.0983059	0.264513	0.159316	0.0524009	0.0213728	0.119131	0.13722	0.405173	0.054943	0.00838701	0.0615309	0.016615	0.0528666	0.0303706	0.0188158	0.12682	0.177921
f__Sutterellaceae;g__Sutterella	0.0221567	0.0141436	0.0369347	9.58131e-05	0.0368095	0.0338183	1.11528e-05	0.0181466	0.293926	0.000211208	0.000177369	0.00607465	9.53543e-05	0.000325163	0.0900029	0.0083385	0.0113801	0.0389756	0.000256991	0.000638089	0.000390989	0.00196515	0.000177812	0.0516729	0.000144308	0.00235036	0.000557689	0.00480716	0.000825593	0.000105879	1.37178e-05	0.00274975	0.000533624	0.000215664	0.086323	0.000581424	0.0013984	0.0130528	0.0513628	0.000180467	7.09346e-05	7.46383e-05	0.00406376	0.000719249	0.000480101	0.0235984	0.143467	0.000323766	0.00802701
f__Rikenellaceae;g__Alistipes	0.00197267	0.00829849	0.0866158	0.0177676	0.0926568	0.00213563	0.0397003	0.070946	0.000382932	0.0416185	0.0651705	0.00318584	0.0438292	0.0206535	0.00421402	0.146505	0.212758	0.021323	0.0130487	0.00131363	0.00882015	0.175253	0.00021223	0.091212	0.000581696	0.0350868	0.0945273	0.00339206	0.0990491	0.0522054	0.00226291	0.104594	0.00506612	0.000510555	0.00351831	0.134986	0.010834	0.0370317	0.185892	0.000987468	0.000512058	0.167744	0.0326533	0.0242649	0.0555315	0.0584129	0.0062375	0.0992341	0.00658131
f__Eubacteriaceae;g__Eubacterium	0.00172394	0.00626122	0.0149632	0.00308657	0.00708133	0.0586733	0.0403421	0.0105706	0.0270251	0.0403035	0.0371587	0.00718982	0.0190266	0.00420596	0.023389	0.0123305	0.00525307	0.00675059	0.0150604	0.0362734	0.0113243	0.00299067	0.0407068	0.0149307	0.0785028	0.0124024	0.00796121	0.00421628	0.00721705	0.0146491	0.0132252	0.00737868	0.0137811	0.0214435	0.00407859	0.00382271	0.00291784	0.0097993	0.00760045	0.0296249	0.0120433	0.00436696	0.00730746	0.0329831	0.00388398	0.00331403	0.00582277	0.0141937	0.126916
f__Enterobacteriaceae;g__Klebsiella	0.000206504	4.18199e-05	8.43715e-05	0.00111297	0.00437948	0.0182598	0.000842584	3.92944e-05	0.000273071	0.000114885	0.00312133	0.00269039	1.67824e-05	1.46243e-05	0.000225445	1.02756e-05	0.0261929	1.87738e-05	1.97972e-05	0.000844539	0.000326975	0.00180579	6.4543e-06	1.73104e-07	3.56931e-05	0.000120881	0.00578641	0.000956328	0.000330495	6.74656e-06	5.31079e-06	0.0558529	4.57213e-05	2.90475e-05	0.0134825	0.00133138	7.42108e-05	0.000709182	0.000281347	0.000614232	0.00227188	0.00138425	0.00181439	6.98531e-05	7.15497e-05	0.000132356	4.38819e-06	4.6596e-05	0.000194887
f__Enterobacteriaceae;g__Escherichia	0.0318427	0.000188293	0.00480321	0.0661074	0.000247051	0.00725507	0.000639609	0.000327965	0.00441381	0.000304879	0.000283724	0.00140637	0.000766263	0.000354046	8.82085e-05	9.65356e-05	0.00105851	0.000582386	0.000345384	0.000624074	0.0285493	0.000719774	1.97187e-05	2.78798e-05	0.00290793	0.000624436	0.00101767	0.00906231	0.0023641	0.00794605	0.00102026	0.00253767	0.00927958	0.000782043	0.0019776	0.0042693	0.00159207	0.00151401	0.000124814	0.00249477	5.66946e-05	0.00575528	0.0124363	0.00233756	0.000670622	0.000556833	0.000374252	0.000936797	0.000154566
f__Lachnospiraceae;g__Roseburia	0.00473392	0.00891863	0.0178412	0.0061574	0.00504394	0.0517425	0.0829939	0.00918275	0.138342	0.0167492	0.0271708	0.00845494	0.0149736	0.00518079	0.0391899	0.00363276	0.00281348	0.00726391	0.0205586	0.0492413	0.0376131	0.00174953	0.0230427	0.00540157	0.0271134	0.0302378	0.0100251	0.0269042	0.0276174	0.00660293	0.0038466	0.00241307	0.00708661	0.0246613	0.00126506	0.00749948	0.00310709	0.01092	0.00450642	0.00182128	0.008555	0.00791736	0.0432834	0.0236235	0.00454031	0.00095787	0.00506672	0.00897261	0.0276206
f__Enterobacteriaceae;g__Citrobacter	8.05636e-05	9.04358e-07	0.000738485	0.000225903	3.80187e-07	2.48828e-05	2.83414e-06	6.79167e-05	1.11885e-05	8.52583e-07	1.39169e-06	4.28083e-06	3.69569e-05	2.42734e-06	2.47228e-05	7.53411e-06	0.000299219	2.17322e-06	1.68478e-06	1.80451e-05	8.37571e-05	0.000442479	2.35808e-07	1.37251e-07	9.52808e-06	2.96034e-06	0.000410924	0.00019862	9.74059e-06	1.2365e-06	2.81732e-06	0.000207378	1.66817e-05	3.96019e-05	2.12842e-05	0.000458237	4.24162e-05	0.00155193	3.47421e-05	6.5833e-05	9.5268e-06	8.07786e-05	0.000133307	5.69499e-06	1.5554e-05	1.00926e-05	1.57341e-05	7.43464e-07	2.27575e-05
f__Veillonellaceae;g__Mitsuokella	3.65051e-06	1.02114e-05	2.58216e-05	2.10655e-05	4.85159e-05	2.51085e-05	1.01842e-05	2.42417e-05	6.08523e-05	2.46589e-05	1.35455e-05	1.34477e-05	1.35838e-05	1.0698e-05	7.34767e-05	2.65398e-05	0.00157356	2.72488e-05	6.23511e-05	1.72899e-05	1.05212e-06	4.11511e-05	5.14501e-06	2.36905e-05	1.66393e-05	2.33469e-05	1.21695e-05	1.57602e-05	7.03894e-07	1.19337e-05	2.01675e-05	0.000990168	2.12575e-05	4.58246e-05	9.82372e-06	2.74336e-06	7.85195e-06	9.84808e-06	2.82561e-05	2.51589e-05	2.63728e-06	5.99949e-06	9.52776e-06	1.94518e-05	1.4413e-05	2.06184e-05	4.39467e-06	4.12994e-06	2.0234e-05
f__Bifidobacteriaceae;g__Bifidobacterium	0.0209952	0.000997529	0.00144233	6.33367e-05	0.000481693	0.00122958	0.00444436	0.0068926	0.0330732	0.000224616	0.000229643	0.00381274	0.000159401	0.000163312	0.019192	0.000549065	0.0138208	0.00029176	0.00465208	0.00329493	0.00119578	0.00101111	0.00721781	0.00733	0.000750412	0.000440344	0.000301634	0.000132731	0.048028	0.0019743	0.00156688	0.00195809	0.00109316	0.00820795	0.00012973	0.000353425	0.000465897	0.0015877	0.0050517	0.0184364	0.000604927	0.000249	0.000746997	0.000391735	0.00145053	0.000677549	0.0114507	0.000356457	0.00134065
f__Enterobacteriaceae;g__Enterobacter	1.38994e-05	4.76197e-05	5.15823e-05	0.000782814	6.82618e-05	5.14653e-05	0.00375261	9.87744e-05	4.03432e-06	1.53161e-06	2.48062e-05	2.76065e-05	0.000147592	2.55882e-06	0.00126506	1.09492e-05	0.0897372	1.01162e-06	1.91926e-05	0.000181693	2.19889e-05	3.68269e-05	7.34911e-07	1.56607e-05	4.57789e-06	1.36182e-05	0.000130598	0.00104586	6.96556e-06	1.26906e-05	2.84426e-06	0.00132934	5.80674e-06	6.98242e-05	0.000636228	0.071662	5.92038e-05	0.00036949	4.26161e-06	0.031761	3.10378e-05	0.000457335	0.000252158	4.5873e-06	8.91622e-05	1.06923e-05	2.79622e-06	4.93758e-06	0.0031756
f__Veillonellaceae;g__Megasphaera	4.68613e-05	2.92655e-05	6.92936e-05	1.71748e-05	0.000128842	0.000274528	2.55505e-05	0.0023869	3.84329e-05	5.11483e-05	6.2464e-05	0.000164079	0.000231644	0.000848058	0.000265514	0.00112361	0.0100064	0.00391145	0.0101294	4.60466e-05	8.38546e-06	0.00353342	4.51258e-05	6.82366e-05	7.26162e-05	0.000606868	8.53633e-05	0.0025878	7.85558e-05	5.02332e-05	6.5882e-05	0.00401407	0.000832905	0.000105873	2.49951e-05	3.12216e-05	2.70539e-05	0.000794347	0.000133267	9.77245e-06	7.01405e-06	1.73715e-05	2.27717e-05	0.000129014	4.81942e-05	0.00141108	0.000316669	0.000102704	8.62586e-05
f__Clostridiaceae;g__Clostridium	0.00976801	0.015642	0.0165162	0.0146812	0.0215173	0.0804347	0.0883436	0.0165513	0.0168234	0.0145782	0.0184579	0.0475308	0.0200564	0.0154791	0.0337816	0.0433969	0.0275424	0.0213281	0.0233124	0.0290995	0.0439934	0.0118011	0.0554491	0.0127975	0.0921725	0.03363	0.0199799	0.00452394	0.0213913	0.0271361	0.026319	0.0379707	0.0195744	0.0311797	0.0129072	0.0122399	0.00664169	0.0223944	0.0167344	0.0180956	0.0103749	0.0188232	0.0307712	0.0357943	0.0143127	0.00800152	0.028618	0.0160649	0.039606
f__Oscillospiraceae;g__Oscillibacter	0.000383444	0.00408558	0.0211831	0.0154129	0.0290906	0.000799749	0.0147234	0.044831	0.00124298	0.0145594	0.00922324	0.0273979	0.0139334	0.0591612	0.0124462	0.0630948	0.0192755	0.0095941	0.00240649	0.00231789	0.00274916	0.0182847	0.0300485	0.0511652	0.000770874	0.0152902	0.0227573	0.00283581	0.00199076	0.033973	0.00778999	0.0692462	0.00180569	0.0375679	0.0121895	0.0119309	0.00474295	0.00908679	0.0625677	0.00192875	0.00114888	0.0245144	0.0273921	0.0113394	0.00153607	0.0199855	0.00115134	0.0626448	0.00304216
f__Rhodospirillaceae;g__Azospirillum	8.00951e-06	0.000687248	7.19048e-06	7.83457e-06	2.36009e-06	3.70237e-05	8.7002e-06	5.53455e-06	1.43483e-06	1.48857e-05	0.0288076	2.67136e-05	8.05425e-06	5.21139e-06	2.43435e-06	5.04426e-06	7.45671e-06	2.58709e-06	5.71443e-06	3.24925e-06	0.00380455	2.66063e-06	1.38254e-06	1.24559e-05	1.32896e-05	1.24798e-06	0.00143969	2.93919e-06	4.25227e-05	2.39491e-06	4.58211e-07	8.68308e-06	7.60321e-06	9.46402e-06	2.29239e-05	3.10719e-06	2.60536e-06	6.12105e-06	6.59049e-06	6.44101e-06	8.48525e-07	1.09346e-05	3.42881e-06	1.14897e-05	3.15738e-06	0.000596978	1.11751e-05	1.04327e-06	4.18879e-06
f__Succinivibrionaceae;g__Succinatimonas	3.5606e-06	5.56539e-05	5.62914e-06	5.16508e-06	1.35299e-05	0.00013576	3.33347e-07	2.58462e-05	0.000107381	1.5716e-05	4.04211e-05	1.73345e-05	1.07306e-05	1.50066e-05	1.19535e-05	1.95602e-05	5.24277e-05	1.1455e-06	0	4.17971e-05	8.20445e-07	5.87501e-06	1.48824e-05	3.13285e-05	1.42373e-05	1.2762e-05	4.02524e-05	2.6454e-06	2.02068e-07	1.21189e-05	1.16098e-06	2.995e-05	8.25832e-08	8.20674e-06	3.29897e-05	6.49743e-06	1.668e-06	4.64324e-05	8.64322e-06	1.12788e-05	6.61103e-06	7.97523e-06	8.86212e-06	1.43692e-05	3.43723e-07	1.2737e-05	4.03711e-05	1.65734e-06	1.22942e-05
f__Verrucomicrobiaceae;g__Akkermansia	5.54481e-07	3.87662e-05	0.00065522	2.23395e-05	0.00722221	1.23534e-05	0.000540235	3.89785e-05	0.000107314	2.16221e-05	7.49755e-05	0.0231882	6.39903e-06	8.62479e-06	2.36568e-06	6.4937e-06	0.000128444	1.51006e-05	3.73865e-06	5.67802e-08	3.74745e-06	0.00860531	0.000380515	0.00839504	2.51729e-06	0.000693473	1.22869e-05	3.62269e-06	0.0571105	8.80638e-06	2.42784e-05	7.93288e-06	1.03668e-05	3.21215e-06	3.86603e-06	0.00144955	5.9478e-05	0.000628744	6.59775e-05	5.03732e-07	2.92108e-07	1.52449e-06	4.01163e-06	8.4858e-06	1.34928e-06	0.000326314	4.9201e-07	0.00415695	5.72209e-06
f__Fusobacteriaceae;g__Fusobacterium	7.25186e-05	4.98209e-05	8.46697e-05	5.1744e-05	3.44241e-05	0.000349287	7.64876e-05	6.5978e-05	5.81888e-05	8.99585e-05	4.25348e-05	9.59092e-05	5.92447e-05	5.24559e-05	0.00014403	9.55865e-05	9.93101e-05	0.000118262	2.72693e-05	0.000118758	0.000608206	5.44739e-05	7.34913e-05	4.13987e-05	0.000365728	0.000723109	8.03046e-05	1.77603e-05	2.33909e-05	7.137e-05	4.29517e-05	0.0001164	3.55278e-05	4.92737e-05	1.90298e-05	6.42906e-05	1.61874e-05	6.53454e-05	7.84215e-05	3.10814e-05	4.26193e-05	4.94198e-05	4.63695e-05	6.04451e-05	4.7362e-05	0.000168227	2.32331e-05	9.06229e-05	9.96406e-05
f__Veillonellaceae;g__Dialister	1.77716e-05	0.000173547	0.000287519	6.07985e-05	0.00429461	8.43525e-05	0.00215228	0.000320089	7.14832e-05	0.000154905	0.000117958	0.0072671	0.0067327	0.0313175	0.0129436	0.0492869	0.000243373	8.70513e-05	0.000351604	4.9409e-05	0.000130805	0.000244883	2.71512e-05	0.000103667	2.13653e-05	0.0187749	0.000177041	0.00638562	0.009434	9.26551e-05	1.14048e-05	0.000142417	0.0339391	0.00364544	0.00107066	9.64816e-05	0.00268602	0.0235459	6.58297e-05	3.88143e-06	8.26986e-06	3.0379e-05	0.000145504	0.0051625	1.99483e-05	5.45472e-05	0.00425712	6.19618e-05	0.00183295
f__Ruminococcaceae;g__Ruminococcus	0.000561397	0.00172171	0.010898	0.00459603	0.00430441	0.00326084	0.00581248	0.0104909	0.00352943	0.0142536	0.00950334	0.00399335	0.00740297	0.00991278	0.00352814	0.021668	0.0286348	0.00359314	0.00368058	0.00327426	0.0176469	0.00458829	0.00896281	0.0158028	0.00526452	0.00932905	0.00364245	0.00500395	0.0066622	0.00610169	0.00940647	0.0428055	0.00120859	0.0161396	0.00211012	0.00188591	0.00470767	0.00403643	0.0168683	0.00211273	0.0018472	0.0094283	0.00473503	0.00363583	0.000647207	0.00452247	0.00302682	0.0135963	0.033958
f__Ruminococcaceae;g__Subdoligranulum	0.000361266	0.00269322	0.0106419	0.0144787	0.00457067	0.00034383	0.00666594	0.0144723	0.0176781	0.00302299	0.00780118	0.0231063	0.00404535	0.00597266	0.0441172	0.00777465	0.00505145	0.00462218	0.00207479	0.00691651	0.000727958	0.00359169	0.0221861	0.0267553	0.000452167	0.00278945	0.00357565	0.00188574	0.000335954	0.0174509	0.00997999	0.00502319	0.00274875	0.0343803	0.001918	0.00336824	0.00247698	0.0103324	0.0117323	0.00135083	0.00107213	0.0079405	0.00409141	0.0011975	0.00209426	0.00110183	0.00270014	0.0195891	0.0121194
f__Veillonellaceae;g__Megamonas	0.00410176	0.000498435	1.55117e-05	0.000114916	0.00265757	1.70981e-05	1.40166e-05	3.37649e-05	8.51921e-06	2.628e-05	1.42278e-05	1.25239e-05	6.08517e-05	0.000276405	0.00282237	0.000129319	4.26437e-05	5.7637e-05	2.6455e-05	3.3185e-05	2.15619e-05	1.33921e-05	3.05572e-05	3.52554e-05	3.28267e-05	0.000143358	0.00212468	0.00203404	3.52935e-07	3.13539e-05	2.06739e-05	4.06581e-05	1.70276e-05	4.16274e-05	1.0359e-05	1.16335e-05	1.84323e-05	5.20958e-05	4.87545e-05	3.55322e-05	1.21563e-05	9.16759e-06	5.4673e-05	2.39166e-05	7.70668e-06	0.000763144	0.000577567	1.02396e-05	2.7971e-05
f__Desulfovibrionaceae;g__Bilophila	0.000155282	0.000734446	0.0110349	0.0327234	0.00906922	4.90311e-05	6.92392e-05	0.00425885	0.000165252	0.00148433	0.00274105	0.0249718	0.00185968	0.00686393	0.00342052	0.0146844	0.00810086	0.0146633	2.48004e-05	7.4804e-06	0.00181886	0.0164028	1.86748e-05	0.0110537	2.4978e-05	0.00179609	0.00328842	4.82015e-05	1.05748e-05	0.00689004	2.16088e-05	0.00996942	0.00724256	0.00565656	0.00235863	0.0161259	0.000121604	0.00535868	0.00456163	7.36821e-06	1.4465e-05	0.0242855	0.0121659	0.00873685	0.00448148	0.00829285	0.00288228	0.00023407	0.000451132
f__Lachnospiraceae;g__Blautia	0.00447433	0.00211928	0.00378438	0.00237616	0.00103224	0.00742151	0.00566081	0.00250682	0.0176415	0.0027252	0.00798714	0.00399253	0.00143653	0.00222896	0.00573782	0.00239406	0.00102266	0.0234707	0.0040933	0.00841422	0.0172909	0.000904632	0.0126478	0.00175424	0.00895818	0.00290637	0.0018185	0.00153831	0.0142	0.00286225	0.00263722	0.00136049	0.001943	0.00760561	0.000919326	0.00202847	0.000952411	0.00256895	0.00133605	0.00243157	0.00169245	0.00210288	0.00253159	0.00418987	0.00157163	0.000852256	0.00549204	0.0078892	0.00648407
f__Prevotellaceae;g__Paraprevotella	0.00300478	0.00125455	0.000862338	0.00132122	0.00649759	0.000804583	0.000375594	0.0046604	3.72861e-05	0.00337145	0.0168274	0.000398015	0.00074522	0.000613865	0.000508417	0.00354826	0.000519431	0.000166468	0.00168646	0.000787514	0.000671288	0.000407665	0.000255586	0.00501069	0.000519055	0.000855766	0.00863831	0.00262922	0.000832093	0.0113446	0.00156717	0.00436698	0.00106304	0.000359992	0.00585145	0.000483831	0.00188275	0.00121244	0.00209451	0.00149683	0.000184142	0.0221524	0.000748222	0.000883635	0.00481	0.0052132	0.0213614	0.00257607	0.000234754
f__Porphyromonadaceae;g__Parabacteroides	0.0028934	0.00273607	0.0175886	0.0138038	0.0072238	0.00261913	0.00891647	0.00517208	0.000544421	0.00941702	0.00761654	0.00275361	0.00766103	0.00497402	0.00330013	0.0058139	0.00290604	0.00596705	0.00437602	0.00643002	0.011369	0.00415716	0.00297089	0.00534548	0.0057845	0.0125772	0.0147912	0.00475824	0.00527361	0.0130907	0.00514286	0.00376851	0.00632708	0.0117223	0.00530955	0.00801154	0.004389	0.00328021	0.00110364	0.00333772	0.0036287	0.0119875	0.0141109	0.0245875	0.00428847	0.0113414	0.01513	0.0056143	0.00403689
f__Lachnospiraceae;g__Lachnoclostridium	0.00526127	0.00311951	0.00313553	0.00661112	0.0032955	0.0126901	0.00873685	0.00297412	0.00576533	0.00275485	0.00390398	0.00667621	0.003009	0.00243674	0.0132114	0.00473812	0.0021914	0.0101802	0.00382753	0.00712126	0.0201046	0.00134867	0.0062073	0.0034097	0.00958511	0.00529037	0.00287882	0.00146281	0.00830151	0.0045252	0.00697959	0.00474817	0.00394425	0.00756532	0.00323678	0.00172855	0.00123535	0.00351771	0.00305691	0.0133815	0.003958	0.00227731	0.00432129	0.00367264	0.00293688	0.00232196	0.00648774	0.00460508	0.00899604
f__Actinomycetaceae;g__Actinomyces	0.000297038	0.0013156	0.000142316	4.60857e-05	2.43887e-05	0.000553657	9.52186e-05	8.45821e-05	0.00122331	2.1225e-05	4.65888e-05	0.00011712	5.02041e-05	2.99385e-05	0.00047016	6.3316e-05	1.85632e-05	6.69378e-05	0.000421933	0.000133682	0.00125017	1.57638e-05	0.000106685	9.06925e-05	1.43316e-05	2.53237e-05	2.25792e-05	1.1582e-05	9.85762e-05	2.75388e-05	5.21944e-05	4.52953e-05	1.74585e-05	0.000195116	6.76269e-06	1.73201e-05	0.00011713	5.14304e-05	7.05585e-05	0.000151462	2.05749e-05	1.42601e-05	2.66056e-05	7.60133e-05	7.66771e-06	6.27812e-05	0.000363023	0.00012653	0.00014114
f__Desulfovibrionaceae;g__Desulfovibrio	1.71636e-05	0.00035981	0.000158914	0.000412129	6.05961e-05	8.0689e-05	0.000174945	0.00792296	0.000135013	6.76087e-05	6.38883e-05	0.000479825	3.01603e-05	0.00073888	5.09266e-05	0.00029514	0.00143262	0.000251751	4.19833e-06	1.47661e-05	2.71456e-05	0.000324138	1.66351e-05	0.00271896	1.29177e-05	6.46346e-05	0.000428069	6.61964e-06	1.02753e-05	0.000128073	1.16203e-05	0.0066666	8.76081e-05	9.67776e-05	0.00212831	0.000160806	0.00110329	0.000362964	0.000827182	1.96663e-05	2.01972e-05	0.000232562	0.000426375	0.000136874	0.000113128	0.000831482	0.00026302	1.27967e-05	2.52584e-05
f__Acidaminococcaceae;g__Phascolarctobacterium	1.1832e-05	0.000747818	0.00455737	0.00242896	0.00520169	0.00183267	4.50774e-05	0.001869	7.05734e-05	0.00737659	0.00243658	0.000140335	0.00307316	0.000162686	0.000130017	0.000673628	0.0119458	0.00757071	0.00340306	0.00885924	4.13085e-05	0.00343851	0.00362388	0.00434534	0.00332023	0.00220136	0.0108948	0.000804109	5.27328e-06	0.00670289	0.00305492	0.00968516	9.2306e-05	4.67939e-05	0.0124357	0.00548222	0.00211934	0.00214526	0.00233572	7.59248e-05	0.00620253	0.00490301	0.00815161	0.00650112	0.0109691	0.00219657	0.00310826	0.00307925	0.000147328
f__Lachnospiraceae;g__Coprococcus	0.000271117	0.000361215	0.000979469	0.000420061	0.00410819	0.00118677	0.0013332	0.00230951	0.000803766	0.00207321	0.00184087	0.000536134	0.0130832	0.00075739	0.000899242	0.0014671	0.00216517	0.000482068	0.000360646	0.00171394	0.00447601	0.000179718	0.00575665	0.00091076	0.00224991	0.00108101	0.000795794	0.000498894	0.000525052	0.0030471	0.000596196	0.000771835	0.000350414	0.00106758	0.000451773	0.00030058	0.000295357	0.0027143	0.00051986	0.000556147	0.000498148	0.000273012	0.000636931	0.000950076	0.000226401	0.00035455	0.000420664	0.000988082	0.002078
f__Coriobacteriaceae;g__Collinsella	0.0016632	0.000667851	0.00339594	3.24665e-05	0.000607343	2.35648e-05	0.000967825	0.00256308	0.00540549	0.000840053	5.20053e-05	0.000351576	0.000205844	0.00456109	0.00355179	0.00151392	0.00118165	0.000462712	0.00277672	0.000656398	0.000851238	0.00128044	0.000173176	0.00513103	0.000477218	0.00030568	0.000606946	0.00018256	0.0206162	0.000769737	0.000599007	0.0012539	5.21034e-05	0.00519182	0.000193066	0.00235471	0.000422662	9.09198e-05	0.00162274	0.000293708	0.000324008	0.000379337	0.00112375	0.00118936	0.000638549	0.00288033	0.00774021	0.00462844	3.29975e-05
f__Clostridiaceae;g__Butyricicoccus	5.44824e-05	0.000589886	0.000614434	0.000393002	0.000336943	0.000471208	0.00135052	0.000588769	0.000299855	0.000278668	0.000202536	0.000703873	0.000221769	0.000281002	0.00133234	0.00132018	0.000626556	0.000444483	0.00022173	0.00186608	0.000879043	0.00032713	0.00106759	0.00154619	0.000266955	0.000297585	0.000378482	0.000174873	0.000882967	0.000519581	0.000854161	0.00189187	0.00121721	0.00106768	0.0202753	0.000282026	4.99743e-05	0.000429458	0.000975039	0.00302202	0.000127783	0.000271404	0.000433884	0.00136333	0.000305118	0.000132641	0.000116203	0.000758618	0.000642437
f__Ruminococcaceae;g__Anaerotruncus	0.000170231	0.000599191	0.00106811	0.000562551	0.000804803	0.000157955	0.00169947	0.00183248	0.000509837	0.000580575	0.000640181	0.00249869	0.000734202	0.00174922	0.000877428	0.00425882	0.00214203	0.00108367	0.000194098	0.000963544	0.000615039	0.000708122	0.00142216	0.00136234	0.000276572	0.0013246	0.00137122	0.000167407	0.000599103	0.00154078	0.000628162	0.00458068	0.000395852	0.000889237	0.000342034	0.000597622	0.000169343	0.00055454	0.00339642	0.000781807	0.000242283	0.000711031	0.000600355	0.000329407	0.000239197	0.000358726	0.000348961	0.00163532	0.000605
f__Streptococcaceae;g__Streptococcus	5.61577e-05	0.000221051	6.88177e-05	4.71203e-05	5.26763e-05	0.000243865	0.000201625	0.000123965	0.000347859	0.00033695	0.000235478	0.00017368	0.000114204	0.000203005	0.000177863	0.000258412	0.000135204	3.66867e-05	7.23976e-05	0.000194804	0.000107276	5.83583e-05	0.000392986	0.000201669	0.000421494	0.000216722	0.000155729	0.000162683	0.000144604	0.000134487	9.26698e-05	0.000365229	4.24127e-05	0.000215569	0.000159238	3.85541e-05	0.000131997	9.6084e-05	0.000146851	0.0001069	5.68738e-05	5.59355e-05	0.000116933	8.33427e-05	3.83813e-05	5.69653e-05	3.44388e-05	0.00012702	0.000623656
f__Enterobacteriaceae;g__Shigella	0.000988489	1.05274e-05	9.27661e-05	0.00585996	5.53366e-06	0.000321006	4.10535e-06	9.82335e-06	9.04039e-05	2.67587e-07	7.50821e-06	1.13272e-06	2.06339e-05	2.34909e-05	1.7054e-06	2.16025e-07	0.000148561	2.05663e-05	7.37875e-06	3.84711e-05	0.000663138	2.96434e-05	6.43112e-08	0	5.41155e-05	8.76172e-06	4.64248e-05	0.000541274	8.43367e-05	3.80805e-06	1.39036e-05	3.97581e-05	0.000168645	5.00818e-05	6.34411e-05	0.00023114	2.29697e-05	6.58681e-05	4.46196e-06	8.58423e-05	1.942e-06	0.000321451	0.000295505	5.35197e-05	6.43011e-06	1.78928e-05	4.7133e-07	1.21093e-07	3.20619e-06
f__Podoviridae;g__T7likevirus	0	0	0	0	1.60461e-07	0	0	3.80766e-07	0	0	0	0	0	0	0	0	0	0	0	0	0	0	2.09788e-06	1.29902e-07	0	0	3.62745e-06	4.01374e-06	0	2.60503e-08	0	0	8.28753e-08	0	0	0	0	0	0	1.03271e-07	0	0	7.86634e-08	0	0	0	7.87291e-08	0	0
f__Coriobacteriaceae;g__Eggerthella	0.000102324	6.28007e-05	0.000448325	0.00110122	0.000144652	0.000100495	0.000216635	0.000878891	0.000145126	0.000249801	0.000402987	0.00122106	6.4829e-05	0.000261349	0.000224649	0.00019141	0.000346233	0.00159096	0.000147427	0.000355965	0.000132643	0.000300098	0.00156667	0.000332278	7.67732e-05	0.000128311	7.48879e-05	2.41726e-05	0.000365317	0.000139528	0.000275251	0.000293908	0.000392631	0.000288821	7.00976e-05	0.000184051	4.34046e-05	0.000161606	0.000256043	0.00049605	4.47559e-05	0.00027085	0.000201785	0.000179757	0.000151922	0.000177191	5.26875e-05	0.000879609	0.000113461
f__Pasteurellaceae;g__Haemophilus	2.69921e-05	1.09143e-05	2.34421e-06	1.71345e-07	1.27633e-05	5.12827e-05	9.75184e-06	5.14518e-05	0.00104568	0.000391856	0.000356167	1.37227e-05	0.000112498	2.15097e-07	0.0017217	1.10055e-05	1.26661e-05	9.56238e-06	8.22081e-05	0.00085182	2.06966e-06	1.88596e-06	4.46937e-05	2.00133e-05	0.000143458	2.44373e-05	4.02349e-05	0.000897286	8.7467e-05	5.94295e-05	4.53754e-05	4.83058e-06	5.35483e-06	9.32206e-05	0.000154618	1.29371e-05	5.07531e-05	8.26022e-06	4.62696e-05	1.80597e-06	0.000285818	1.0289e-05	0.000614746	4.25291e-05	2.64942e-05	3.83398e-05	2.66539e-06	1.02181e-05	5.97275e-06
f__Acidaminococcaceae;g__Acidaminococcus	4.16306e-05	3.36991e-05	0.000112666	4.32182e-05	0.000244248	0.000121909	0.000170536	0.000289636	1.93297e-05	0.000114116	4.57372e-05	0.000130043	8.53181e-05	0.000270728	0.000311672	0.000267783	0.00023762	9.66458e-05	0.000390215	7.38645e-05	6.32885e-05	0.000360721	0.000123817	9.47127e-05	3.27978e-05	0.000122239	0.000147796	0.00012472	0.000124858	5.53608e-05	4.69451e-05	0.000175854	0.00011884	0.000159506	9.11005e-05	5.05697e-05	3.75725e-05	0.000242944	0.000209426	1.01517e-05	3.01662e-05	5.79062e-05	5.20728e-05	0.000216586	3.4327e-05	0.000402308	7.47794e-05	0.000107298	8.69347e-05
f__Porphyromonadaceae;g__Butyricimonas	0.000119553	0.000215915	0.000612142	0.000125168	0.000890916	2.60073e-06	0.000153788	0.000726661	3.44751e-06	0.00458719	0.00171695	1.71264e-05	0.00425388	8.47979e-05	0.000380159	0.00030714	0.00181378	0.000615931	0.000134522	7.89557e-05	0.000569227	8.36327e-05	1.11631e-05	0.00127034	4.15787e-05	0.0005606	0.0112033	0.000163311	0.000130585	0.00147798	0.000544614	0.000413717	0.000358339	5.84066e-05	0.000348957	0.000478891	0.000406743	0.000832702	0.000188365	0.000184427	4.06602e-05	0.000945742	0.00175478	0.000418301	0.000323418	0.00100366	0.000108384	0.000185615	3.11853e-05
f__Lachnospiraceae;g__Butyrivibrio	0.000108631	0.000265289	0.000509782	0.000118298	0.000378827	0.000836021	0.0015331	0.000747458	0.00102076	0.000916724	0.000931651	0.00101212	0.00140594	0.000561734	0.00107368	0.00120772	0.000665894	0.000296801	0.000276996	0.00103831	0.000392388	0.000258236	0.00123569	0.000654348	0.00111829	0.00163952	0.00101733	0.000633618	0.00027159	0.000802415	0.000483113	0.00128927	0.000249747	0.00108462	0.000179497	0.00020748	0.000276374	0.000477491	0.00120966	0.000234259	0.000317057	0.000283614	0.000603566	0.000678531	8.70557e-05	0.000266192	0.000188456	0.000634744	0.0016766
f__Veillonellaceae;g__Selenomonas	6.33464e-05	9.35811e-05	0.000191372	0.000142359	0.000100688	8.93669e-05	0.000121799	0.00020941	0.000173605	0.000229636	0.00012278	0.00015495	0.000169491	0.000150439	0.000269469	0.000217505	0.000267952	0.000162356	0.000125947	9.81847e-05	5.07235e-05	0.000202806	0.00026178	9.70663e-05	0.000162745	0.000193817	0.000121385	7.5921e-05	6.72075e-05	0.000137996	7.31673e-05	0.000304313	0.000181723	0.000149398	0.000227635	5.4395e-05	4.3615e-05	0.000113546	0.000198604	0.000164254	8.90093e-05	4.91946e-05	8.15166e-05	0.00014762	4.48961e-05	7.65412e-05	2.82515e-05	8.04371e-05	0.000153174
f__Unclassified;g__Flavonifractor	4.32532e-05	7.91389e-05	0.000300685	0.00307867	0.000511107	0.000196266	0.000624873	0.000616926	0.0101989	0.000180415	0.000206945	0.00152183	0.000227688	0.000227334	0.000858334	0.00177943	0.000356562	0.00310465	0.000362201	0.000406558	0.000399481	0.000338231	0.000421705	0.00097225	0.000111944	0.000205558	0.000751034	9.22171e-05	0.00553142	0.000673238	0.000263091	0.00157536	0.00055835	0.000466875	0.00024959	0.000427763	5.28636e-05	0.000357646	0.00346834	0.00103808	7.45128e-05	0.000758452	0.000468664	0.000841829	0.000357666	0.000551222	9.39676e-05	0.00052941	0.000172177
f__Synergistaceae;g__Pyramidobacter	7.22481e-06	6.75748e-05	7.94964e-05	5.44823e-05	0.000193594	1.22299e-05	4.46204e-05	0.000279615	1.73752e-05	4.22946e-05	6.23149e-05	0.000147613	4.95111e-05	8.21155e-05	7.9138e-05	0.0002378	0.000168946	8.26729e-05	6.92731e-05	6.52743e-05	1.2711e-05	0.000596397	0.000163756	0.000125273	1.35226e-05	0.000119197	0.000120218	1.40045e-05	0.00994027	0.000109874	3.52494e-05	0.00366837	1.8543e-05	0.000101077	5.44399e-05	4.6626e-05	3.20858e-05	7.88914e-05	0.000239843	0.00010411	7.89526e-06	0.000137062	0.000128273	4.67526e-05	1.13296e-05	8.47137e-05	8.93483e-06	0.000147584	0.000104977
f__Porphyromonadaceae;g__Odoribacter	0.000214259	0.000172834	0.00264374	0.00148132	0.001388	0.000180412	0.00189483	0.00173201	3.1549e-05	0.00258094	0.00305935	0.000153022	0.005058	0.000199556	0.000378835	0.000880917	0.0017225	0.000805734	0.00251618	0.000502304	0.000643461	0.00283733	0.000190389	0.00137518	0.00025117	0.00248549	0.00420634	0.00117738	7.65047e-05	0.0026779	0.000496296	0.000548217	0.00114987	0.00218334	0.000911899	0.000979296	0.00162128	0.00329507	0.000571812	2.62223e-05	0.000115957	0.00440293	0.00337341	0.00150757	0.00224707	0.00160509	0.000436717	0.000258601	0.000437538
f__Veillonellaceae;g__Veillonella	0.00275267	9.10545e-05	9.17674e-05	1.48642e-05	5.6557e-05	0.000194342	0.000639223	5.36916e-05	0.0053726	0.000268869	0.000529022	0.000145533	0.000164762	0.000375761	0.000404502	0.000126824	0.000432174	0.000514332	6.08594e-05	9.21115e-05	4.17408e-05	0.000108953	0.000113556	0.000115896	0.000495192	0.000328496	0.00422275	0.000141445	0.000837666	3.7008e-05	0.0011112	9.30577e-05	0.000374001	7.72326e-05	7.18943e-05	8.51954e-05	0.00201407	5.04433e-05	0.00425796	0.000101706	4.48354e-05	3.43553e-05	0.000385552	0.000176717	4.47231e-05	4.12621e-05	4.27881e-05	0.00057442	0.000194073
f__Prevotellaceae;g__Alloprevotella	1.15363e-06	1.36327e-05	3.73896e-05	7.04867e-06	1.44038e-05	1.89077e-05	0.000114991	7.94037e-05	1.39571e-05	8.69689e-05	1.63606e-05	2.40314e-06	1.55364e-05	0.000249357	7.04203e-06	6.93562e-06	0.000146494	7.52837e-06	2.52887e-05	3.64273e-06	6.46093e-06	2.6267e-05	5.11138e-06	1.894e-05	6.97348e-06	0.000122533	0.000168088	3.31929e-05	1.37373e-05	0.000121286	7.85187e-06	5.12541e-05	5.3466e-05	0.000113353	0.000242053	1.01142e-05	0.00474431	3.55478e-05	0.000727992	2.66994e-06	0.000111897	3.82827e-05	4.30866e-05	1.97321e-06	2.17007e-05	7.34973e-05	1.89668e-05	2.24534e-05	2.52121e-06
f__Acetobacteraceae;g__Acidiphilium	7.4046e-08	4.01609e-06	2.65932e-05	2.99299e-05	2.66526e-05	1.23612e-06	4.77672e-05	0.000193975	1.93219e-05	0.000103071	0.000134275	6.93491e-05	0.00016708	7.19722e-05	5.24212e-06	5.04199e-05	0.00232762	1.03356e-06	2.03691e-06	7.64352e-06	1.28213e-05	2.00836e-05	4.86629e-05	3.57182e-05	5.66576e-06	5.1964e-05	1.8263e-05	1.00125e-06	0	0.000109037	4.43825e-06	6.28932e-05	4.71661e-06	2.69879e-05	2.36958e-06	3.74513e-06	0.000158812	0.000105567	0.0001819	1.1997e-07	4.01531e-08	0.000227354	8.87176e-06	6.48053e-07	1.66058e-06	4.37519e-06	4.12881e-07	0.000105937	6.54498e-06
f__Lachnospiraceae;g__Dorea	0.000677895	0.000570266	0.000908157	0.000209373	0.000403236	0.00143684	0.00139519	0.000675159	0.00144393	0.00153076	0.0019656	0.000925603	0.00101051	0.000478383	0.001426	0.000977308	0.000502122	0.00128256	0.000981692	0.00147481	0.0011559	0.000232098	0.00128583	0.000752407	0.00651646	0.00219671	0.00107525	0.000686214	0.0012242	0.000772818	0.000970835	0.000800896	0.000470995	0.000988265	0.000533606	0.000277801	0.00028099	0.000531387	0.00046779	0.000844421	0.00061461	0.00036465	0.000924813	0.00169811	0.000214996	0.000395705	0.000523463	0.000988516	0.00370337
f__Sutterellaceae;g__Parasutterella	6.29477e-05	0.000263538	0.00207734	3.01757e-05	0.000268666	0.00117535	3.05401e-07	0.00057623	0.00214128	0.00161882	0.00299726	2.19416e-05	0.000945105	0.00065395	0.00148774	4.92414e-05	0.000168198	0.000188087	0.00174976	0.0052539	0.00150774	0.00193226	0.00375985	0.000144123	0.00144646	0.000281075	0.00185364	2.0991e-05	0.00323529	0.00113496	1.20392e-06	1.71675e-05	0.00087894	0.00198599	0.000386214	0.00116009	0.000350455	0.000351253	0.000189448	0.0016565	0.00106244	0.00095507	0.00103221	0.00597657	0.00127228	0.000190999	0.000324548	0.000677998	0.00116875
f__Ruminococcaceae;g__Ruminiclostridium	7.96003e-05	0.000325643	0.00169815	0.00096145	0.000885794	0.000336176	0.000970876	0.00132494	0.00104475	0.00211928	0.00424475	0.00196614	0.00070291	0.00179801	0.001454	0.00382758	0.00227372	0.000782582	0.000318462	0.00109666	0.00078115	0.0010356	0.00194189	0.00198669	0.000424879	0.00176526	0.00113877	0.00018059	0.000559789	0.00163818	0.00102056	0.00548655	0.000467725	0.00176602	0.000459541	0.000455051	0.000287924	0.000802832	0.00234451	0.0011032	0.000136661	0.000888258	0.00068661	0.000497091	0.000270586	0.000361917	0.000297778	0.0016259	0.00107306
f__Bacillaceae;g__Bacillus	0.000204923	0.000110846	0.000168805	6.97614e-05	0.000197839	0.000331309	0.000218606	0.000307012	0.000201506	0.00023504	0.000205983	0.000277805	0.000227375	0.000243595	0.000218875	0.000758864	0.000325606	7.44571e-05	5.2835e-05	0.000211976	0.000101996	0.00257865	0.000362091	0.000195337	0.000303488	0.000431816	0.00036936	0.000224638	0.00011954	0.000570965	0.000174118	0.00041406	9.08734e-05	0.000206373	0.000129863	8.00479e-05	4.26396e-05	0.000161267	0.000385853	8.21073e-05	4.79541e-05	0.000152996	0.000113529	0.00015514	7.50143e-05	0.000149799	8.95313e-05	0.000455795	0.000252012
f__Porphyromonadaceae;g__Tannerella	0.000203837	5.6506e-05	0.00113575	0.00079437	0.000250634	0.000204368	7.19268e-05	0.000563718	1.02155e-05	0.000674534	0.00117803	9.70636e-05	0.000432765	0.000523564	0.000399808	0.000199899	0.000406789	0.000181563	0.000781543	0.000427085	0.000544812	0.000374384	0.000243714	0.000422201	0.00130073	0.000223812	0.000976665	0.000121894	0.000880506	0.000777213	0.000658192	0.000154077	0.00112726	5.55982e-05	0.000449673	0.0010992	0.000324115	0.000497495	0.000175499	7.24228e-05	5.58304e-05	0.000334157	0.00136415	0.000356865	0.000158904	0.000377065	0.000498794	0.000435208	0.00010824
f__Puniceicoccaceae;g__Coraliomargarita	6.02888e-08	2.46336e-05	9.10042e-06	2.84503e-07	2.81808e-06	1.83339e-06	9.91964e-07	5.14016e-05	1.28029e-07	7.20813e-06	5.60365e-07	1.58352e-07	4.37674e-06	1.58647e-05	1.13487e-07	2.23581e-05	0.0050449	1.48544e-07	2.75871e-07	0	7.95449e-06	1.25563e-05	3.6863e-06	4.55031e-06	0	4.30025e-06	1.72886e-05	0	0	1.27224e-05	1.72382e-07	1.10135e-05	0	1.82564e-07	5.07073e-06	8.3465e-08	1.11668e-07	1.24854e-05	0.000107335	1.20889e-07	0	4.75908e-07	1.59157e-06	8.99453e-08	0	0.000108626	4.79406e-07	0	0
f__Coriobacteriaceae;g__Atopobium	2.91396e-05	0.000178623	0.000253965	1.68566e-05	8.42361e-05	2.43176e-05	3.42089e-05	6.38545e-05	0.000112892	1.80232e-05	2.59511e-05	0.000163057	3.87694e-05	5.91348e-05	0.000175014	0.000137778	6.15233e-05	0.000272365	5.26296e-05	4.15214e-05	0.000135814	1.47451e-05	4.37798e-05	8.73205e-05	6.02403e-06	8.29046e-05	1.83832e-05	1.3068e-05	3.20355e-05	4.02624e-05	5.63171e-06	0.000106876	2.30271e-05	0.000143658	4.85611e-05	1.37788e-05	7.45019e-05	2.70678e-05	0.000128398	0.000262211	3.02576e-06	5.64703e-06	4.07628e-05	2.96624e-05	8.76444e-06	3.79267e-05	6.08158e-05	5.08836e-05	6.87334e-05
f__Lactobacillaceae;g__Lactobacillus	0.000126886	6.636e-05	0.000100007	0.000250772	0.000124916	0.000126081	0.000161935	0.00014335	0.000125694	0.000100411	0.000118128	8.26174e-05	6.73798e-05	8.55522e-05	0.000194654	0.000280725	0.00032979	0.000214304	7.62197e-05	0.00013126	0.00012683	5.57703e-05	0.000187991	9.44843e-05	0.000132477	0.000159706	9.22012e-05	0.000125427	0.000118259	9.17227e-05	5.93614e-05	0.000156105	6.41568e-05	0.000118374	0.00010555	0.000171623	0.000232462	0.000109406	0.000126303	0.000139031	5.39238e-05	4.98703e-05	0.000100327	9.76486e-05	6.41182e-05	4.40351e-05	5.78217e-05	0.000107109	0.000232429
f__Unclassified;g__Intestinimonas	9.18802e-05	0.000155231	0.00067855	0.000573071	0.000593683	4.75189e-05	0.000705775	0.000918097	0.00202541	0.000260562	0.000388288	0.00415617	0.000397624	0.000523521	0.000560588	0.00147858	0.00104364	0.00041578	0.000161031	0.000208801	0.000183075	0.000932281	0.000723046	0.0016456	9.18142e-05	0.000550556	0.000540051	8.16397e-05	0.000337895	0.000822832	0.000481207	0.00139506	0.000307085	0.000833866	0.000418561	0.000406695	9.69688e-05	0.000567347	0.00162275	0.000407208	5.6889e-05	0.000528291	0.000481318	0.000190466	0.000159917	0.000405568	6.96477e-05	0.000925514	0.000367505
f__Micrococcaceae;g__Rothia	7.90834e-06	0.000124815	8.78947e-06	7.57029e-07	1.32991e-05	9.27993e-06	1.07736e-05	5.30609e-05	1.14375e-05	7.29294e-05	1.06306e-05	8.71919e-06	3.62341e-06	4.73546e-05	1.82582e-05	1.4585e-05	1.2625e-05	3.78021e-06	1.66737e-05	2.46309e-05	8.62528e-06	8.21763e-06	4.54315e-05	1.09954e-05	4.05433e-06	7.37981e-06	2.11285e-05	9.10841e-05	6.27432e-06	7.05953e-06	1.71987e-06	1.65579e-05	2.34983e-06	0.000125027	2.90268e-05	9.93136e-06	9.36857e-05	3.66351e-06	2.29752e-05	5.24438e-05	0.000115707	9.04434e-07	1.13189e-05	9.6985e-06	1.80961e-05	7.31652e-05	1.71121e-06	4.91979e-05	2.65264e-05
f__Prevotellaceae;g__Hallella	0.000477471	0.000119073	0	0	7.45887e-06	6.60315e-06	2.65329e-08	0.000430935	8.6287e-08	3.38208e-06	1.18172e-07	0	2.34509e-06	1.33498e-06	4.42384e-08	0	1.41848e-05	6.51136e-07	0	1.38972e-07	8.69174e-06	1.00352e-07	3.64889e-05	9.87434e-07	0	1.41509e-06	6.4852e-05	0.000196029	0	1.12899e-05	3.38227e-06	5.85611e-07	1.70862e-07	8.55769e-08	5.11376e-05	0	0.000151529	0	4.22599e-06	0	1.14788e-07	5.29084e-07	1.32106e-07	9.75716e-07	2.30193e-05	3.57896e-05	5.76605e-08	0	7.97386e-07
f__Peptostreptococcaceae;g__Peptoclostridium	0.000176006	0.000369194	0.00072524	0.000396325	0.000375569	0.000791287	0.00205374	0.000630502	0.0027325	0.000573535	0.000548323	0.000918252	0.000536308	0.000349315	0.00185467	0.000993556	0.000586875	0.000719635	0.000411741	0.00120108	0.000673841	0.000219324	0.00136775	0.000503139	0.000789301	0.000636563	0.000445079	0.000294499	0.00057125	0.000736204	0.000597461	0.000784741	0.000272773	0.0011143	0.000348713	0.000540183	0.000107725	0.00047594	0.000537537	0.000801886	0.000334357	0.000353254	0.000577418	0.000473294	0.000243343	0.000211281	0.000284295	0.00118275	0.00118284
f__Erysipelotrichaceae;g__Coprobacillus	3.61427e-05	1.97891e-05	7.0127e-05	3.46285e-05	1.74968e-05	0.000141959	0.000114449	8.09301e-05	0.000153448	0.000166722	0.000160736	0.000119988	8.85695e-05	5.65709e-05	8.13436e-05	0.000153558	0.000130068	4.6839e-05	4.61674e-05	7.1805e-05	2.84319e-05	2.21966e-05	9.29633e-05	4.68645e-05	0.00319228	0.00020599	8.00081e-05	5.55014e-05	3.87803e-05	9.37783e-05	4.44547e-05	0.000136913	3.56719e-05	7.29852e-05	4.95221e-05	2.50274e-05	2.09355e-05	3.87745e-05	0.000130466	6.84476e-05	2.72266e-05	2.8252e-05	5.08721e-05	8.32276e-05	1.36354e-05	2.81632e-05	2.88831e-05	0.000102024	0.000306265
f__Streptomycetaceae;g__Streptomyces	1.50593e-05	6.88041e-06	3.24204e-05	1.00358e-05	8.41369e-06	8.25758e-06	9.76046e-06	6.12081e-05	8.13545e-06	1.27331e-05	4.89773e-05	4.58371e-05	0.000106265	2.18168e-05	2.46873e-05	7.34401e-05	5.44798e-05	9.14787e-06	2.46657e-06	2.12242e-05	1.67306e-05	0.00305507	3.7956e-05	2.78164e-05	1.41361e-05	1.27968e-05	1.91001e-05	4.17774e-06	1.00276e-05	0.000147307	4.22201e-06	5.2204e-05	4.53467e-07	4.33081e-05	3.97575e-06	1.91344e-05	1.47896e-06	1.39239e-05	9.19621e-05	4.59458e-06	3.5441e-06	1.88709e-05	1.13981e-05	1.49812e-05	1.60101e-06	4.83978e-05	3.94621e-06	2.47688e-05	1.29664e-05
f__Porphyromonadaceae;g__Porphyromonas	9.52681e-05	0.00280179	0.000286677	0.000178428	0.0010558	7.71322e-05	0.000280403	0.000310838	1.84141e-05	0.00059102	0.000204154	0.000306367	0.00114835	0.000563383	0.00038034	0.000315845	0.000333739	0.00013687	0.000527055	0.00029958	0.000622086	0.000280225	0.00016397	0.000286962	0.000216627	0.000314622	0.000629004	0.000350165	0.000121869	0.000325317	0.000547914	7.68742e-05	0.000364717	2.6781e-05	0.000167398	0.000377314	0.00070442	0.000105471	0.000130612	1.75355e-05	6.32997e-05	0.000282452	0.000193395	0.000515467	0.000702918	0.000302041	0.00107144	0.000267428	7.59535e-05
f__Succinivibrionaceae;g__Succinivibrio	4.43086e-08	1.26707e-05	2.56789e-05	3.90728e-07	2.11035e-06	2.03037e-05	8.70805e-07	2.43334e-05	1.63245e-06	9.53439e-06	1.10746e-05	5.98092e-06	1.25501e-05	2.09539e-06	4.87393e-05	2.46646e-06	1.88227e-05	2.40695e-05	6.65545e-06	1.45909e-06	5.15549e-06	7.11809e-06	1.16879e-05	1.22371e-05	0.000206097	5.50504e-06	2.7593e-05	1.08819e-06	0	4.2746e-06	1.16034e-06	1.55783e-05	1.96037e-07	2.10328e-05	5.51291e-06	1.38437e-06	7.74715e-06	3.26465e-05	9.651e-06	5.39347e-08	3.79804e-06	3.77828e-06	1.09062e-05	7.89593e-06	9.59342e-07	1.69155e-06	4.07976e-06	4.69512e-07	7.31222e-06
f__Unclassified;g__Pseudoflavonifractor	2.65758e-05	0.000152565	0.000738368	0.000761497	0.000477177	0.000191611	0.000718057	0.000986448	0.000731927	0.000317806	0.000349794	0.00251173	0.000381236	0.000687071	0.0010209	0.00188578	0.00118907	0.000769467	0.000130535	0.000296049	0.000313737	0.000410024	0.000747895	0.000887908	0.000218288	0.000718455	0.000516476	8.88453e-05	0.000766242	0.000759996	0.000293424	0.0016788	0.000463353	0.000981518	0.000253413	0.000442537	9.35015e-05	0.000565457	0.00129936	0.00032318	4.52075e-05	0.000479	0.000411968	0.00026527	0.000233581	0.000413605	6.99855e-05	0.000853988	0.000404036
f__Acetobacteraceae;g__Acetobacter	2.335e-08	5.91575e-05	1.5069e-06	1.39626e-07	1.36257e-06	3.2617e-06	7.58168e-07	1.81193e-05	6.57885e-06	2.93167e-06	0.000140497	2.09405e-05	2.75762e-06	3.72536e-06	3.4932e-06	5.84539e-06	1.1714e-05	1.00648e-06	4.71025e-07	1.06007e-06	3.9523e-06	1.93662e-06	1.58883e-05	2.92291e-05	3.03001e-07	7.81926e-06	0.00014922	1.66229e-06	0	1.03718e-05	8.65431e-07	1.85292e-05	7.21759e-07	1.58721e-05	1.33325e-05	5.6244e-06	5.74383e-07	8.97726e-06	9.66314e-06	1.12306e-07	6.20611e-07	1.00756e-05	3.12621e-06	6.0787e-07	5.40915e-07	6.00625e-05	2.15162e-07	7.36564e-06	2.17107e-06
f__Chlorobiaceae;g__Chlorobaculum	0	5.39207e-07	4.48892e-06	0	0	0	0	4.15106e-05	0	3.33539e-07	0	0	6.2065e-07	3.04956e-08	0	1.59906e-05	4.05167e-06	1.4934e-07	0	0	0	0.00240563	0	4.02401e-08	0	1.11304e-07	8.70519e-07	0	0	4.07273e-08	0	1.13154e-07	0	0	8.76055e-08	3.80967e-06	0	1.6231e-06	4.26216e-05	0	0	0	0	0	0	1.3545e-05	0	0	0
f__Lachnospiraceae;g__Anaerostipes	0.000116137	0.000261266	0.000288346	6.19719e-05	0.000174931	0.000528921	0.00132653	0.000203311	0.000860784	0.000132447	0.000265186	0.000508147	0.000174816	9.92659e-05	0.000859982	0.000125479	8.41068e-05	0.000223591	0.000235165	0.000558115	0.000815891	3.39106e-05	0.000559116	0.00021939	0.000618933	0.000185228	0.000153566	8.27147e-05	0.00029117	0.000168917	0.000211631	0.000149761	0.000287535	0.000905543	7.13564e-05	0.000221666	3.4903e-05	0.000167926	8.84146e-05	0.00023159	0.000129481	6.93274e-05	0.000346862	0.000201769	0.000207135	4.20611e-05	0.000441497	0.000394225	0.000287404
f__Enterobacteriaceae;g__Salmonella	0.000208393	7.2326e-06	2.72197e-05	0.000673717	1.89697e-05	7.50387e-05	2.08314e-05	3.41352e-05	0.000135876	5.43699e-06	1.02541e-05	1.74265e-05	5.95567e-06	1.89048e-05	1.71102e-05	3.92204e-06	0.000328573	1.60348e-05	1.51357e-05	3.97587e-06	0.000249244	1.64626e-05	4.09504e-06	2.57464e-05	1.42738e-05	1.05267e-05	3.55599e-05	0.000147682	3.43211e-05	3.41114e-06	1.91384e-05	6.30243e-05	6.30646e-05	7.65586e-06	8.10358e-05	0.000647354	1.04512e-05	2.76839e-05	3.88545e-06	0.000276827	8.97813e-06	8.67872e-05	0.000118856	2.1698e-05	2.97361e-05	1.24853e-05	4.67201e-05	7.78112e-06	1.72257e-05
f__Porphyromonadaceae;g__Coprobacter	3.46809e-07	1.31808e-07	4.60388e-06	4.6955e-07	8.34025e-06	3.07432e-07	4.32048e-06	5.49527e-06	0	6.08304e-06	5.98391e-05	0	8.48341e-07	1.72772e-06	1.38188e-06	1.67548e-05	1.16195e-06	2.5143e-05	5.68269e-06	0	4.7674e-07	1.26407e-06	0	4.48111e-05	1.10877e-06	1.89645e-05	0.000222484	2.46851e-06	7.13913e-07	4.66084e-05	9.59319e-07	1.29918e-06	2.68977e-05	5.117e-07	1.90696e-06	2.30768e-05	8.22419e-07	6.61058e-07	1.48142e-06	0	1.05394e-06	0	1.86698e-06	6.74102e-07	7.36017e-06	2.29374e-05	2.38318e-07	2.72715e-06	4.31231e-06
f__Siphoviridae;g__Tunalikevirus	0	0	0	0	8.10311e-05	0	0	0	0	0	0	0	0	0	0	0	0	0	0	0	0	0	0	0	0	0	0	0	0	0	0	0	0	0	0	0	0	0	0	0	0	0	0	0	0	0	0	0	0
f__Methanosarcinaceae;g__Methanosalsum	0	0	0	0	3.70949e-07	0	0	0	0	0	0	8.94797e-08	1.20872e-06	4.79359e-08	2.58295e-06	0	1.21649e-07	0	0	0	0	5.59638e-07	0	0	0	2.67708e-07	3.27011e-07	9.50983e-08	0	8.94513e-08	0	0	0	0	0	0	0	0	1.07047e-06	0	0	0	0	5.46557e-05	0	1.51281e-06	1.19391e-07	5.60627e-08	0
f__Podoviridae;g__Sp6likevirus	3.02498e-07	0	0	0	0	0	0	0	0	0	0	0	0	0	0	0	0	0	0	0	0	0	0	0	0	0	0	0	0	0	0	0	0	0	0	0	0	0	0	0	0	0	0	0	0	0	0	0	0
f__Paenibacillaceae;g__Paenibacillus	0.00090388	0.000112338	0.000417504	0.000328101	0.000199304	0.000210476	0.000283405	0.000773355	0.000292042	0.000347612	0.000485944	0.000787887	0.000464585	0.000530301	0.000502352	0.000951176	0.00117224	0.000300603	0.000118557	0.000333012	7.53333e-05	0.000270932	0.000776344	0.00051192	0.000328756	0.000905155	0.000289396	7.39006e-05	0.000209419	0.000579647	0.000189295	0.0015694	0.000118603	0.000604382	0.000165532	0.000112424	9.40143e-05	0.000232449	0.000722711	0.000208614	4.80829e-05	0.000365461	0.000240862	0.000140661	5.28109e-05	0.00031678	8.00119e-05	0.000335445	0.000348925
f__Porphyromonadaceae;g__Barnesiella	4.03067e-05	7.81792e-05	0.000522257	1.65583e-05	0.000646352	8.15275e-06	0.000317367	0.000365885	1.59283e-06	0.000754871	0.00130738	4.5412e-06	0.000755108	0.000147522	7.85986e-05	0.000226832	0.000195901	1.94028e-05	4.33527e-05	4.84987e-05	3.01826e-05	4.78968e-05	8.20472e-05	0.000614824	0.00027168	0.00139374	0.000342353	0.000219099	9.46893e-05	0.000520604	0.000108048	0.000132186	0.000409507	5.64808e-05	3.56383e-05	0.000308521	6.01054e-05	0.000296034	0.000162073	4.45638e-07	8.26503e-05	8.86852e-05	0.00103952	0.000308957	0.000633032	0.00076733	0.000228864	0.00059128	4.06211e-05
f__Flavobacteriaceae;g__Gramella	0	0	1.47015e-06	3.59872e-06	0	2.07367e-07	0	2.4872e-05	0	1.12247e-06	1.95822e-06	3.45305e-07	3.66729e-06	7.66308e-06	4.59472e-07	3.44146e-06	0	7.69479e-06	0	0	1.67162e-07	0.00182774	0	1.97233e-07	4.99747e-05	2.01722e-07	6.02485e-07	2.65871e-06	0	0	4.54409e-07	0	0	1.09545e-06	5.63775e-07	1.30205e-06	1.59876e-08	7.32578e-07	2.32709e-05	0	0	2.25915e-05	0	1.68527e-05	9.2481e-05	5.66356e-06	2.19808e-06	0	0
f__Peptococcaceae;g__Dehalobacter	7.03146e-06	0.000137166	0.000178627	8.29964e-05	0.000270558	4.2611e-07	5.34564e-05	0.000262251	2.51594e-05	3.29083e-05	7.16223e-05	5.66785e-05	0.00020059	5.32045e-05	3.2331e-05	0.000573015	0.000240531	1.21327e-06	4.38463e-06	3.07542e-05	5.55272e-06	1.27847e-05	0.000160355	0.00015513	1.01378e-05	0.000205143	0.000245106	1.04769e-05	5.55242e-06	0.000167669	8.01006e-06	0.00182396	1.21193e-06	3.51283e-05	9.79174e-06	3.23461e-05	9.63662e-05	2.35403e-05	0.00033006	1.81828e-05	1.09251e-05	0.000232101	1.59735e-05	1.89249e-05	2.9539e-06	0.000159838	1.07479e-06	3.9734e-05	3.39723e-05
f__Moraxellaceae;g__Acinetobacter	2.05103e-06	8.13038e-05	5.53855e-05	5.04588e-05	0.000107645	1.01233e-05	2.47415e-05	1.48211e-05	4.76282e-05	1.3755e-05	4.71706e-05	3.48227e-05	9.56233e-05	0.00017541	0.000171346	2.50719e-05	3.51478e-05	1.6813e-05	0.000149173	7.56559e-05	5.80539e-05	2.38581e-05	2.17512e-05	2.69636e-05	1.71082e-05	3.07787e-05	3.31897e-05	5.56469e-06	0.000130533	2.02782e-05	4.26122e-06	2.52978e-05	6.47897e-05	1.16731e-05	3.55221e-05	1.54797e-05	4.27564e-05	1.23644e-05	2.23947e-05	8.97061e-05	3.7218e-05	9.46894e-06	2.67939e-05	8.18574e-05	3.05154e-05	8.55344e-06	9.06982e-05	1.74256e-05	2.43964e-05
f__Enterobacteriaceae;g__Leclercia	1.0005e-06	2.73484e-07	2.82173e-07	1.99697e-06	2.56963e-07	2.28204e-07	0.000239468	2.82839e-07	1.14032e-07	0	5.82411e-08	0	4.5319e-07	0	1.58536e-06	1.59543e-07	2.80466e-05	0	0	1.3971e-06	1.54753e-06	1.35912e-07	0	0	1.59368e-07	0	3.59925e-07	7.57894e-07	5.26286e-08	6.29898e-08	0	3.87633e-07	1.88347e-07	5.72347e-08	5.17692e-07	1.53503e-05	2.597e-07	4.78634e-06	5.23782e-08	1.25977e-05	0	1.4527e-06	1.30342e-05	0	0	0	0	0	6.38622e-07
f__Lentisphaeraceae;g__Lentisphaera	0	1.72254e-05	4.09345e-06	1.01611e-06	0	1.90927e-06	8.8858e-08	0.000167892	1.42561e-06	1.8805e-05	5.52225e-08	0	8.94151e-06	7.03547e-06	0	1.16451e-05	0.000346062	1.57721e-07	0	1.89918e-07	0	0	0	7.24157e-06	0	2.59312e-06	4.11029e-05	0	2.82485e-06	6.09411e-06	5.61703e-07	1.19877e-05	0	0	1.43623e-05	1.67501e-07	0	2.76153e-05	0.000247197	4.12232e-08	0	9.19853e-08	1.32185e-07	0	0	0.000305142	2.39974e-07	0	3.3918e-07
f__Oxalobacteraceae;g__Oxalobacter	2.69959e-05	4.33834e-05	0.000326986	6.78733e-06	0.000131426	4.60108e-06	4.59369e-06	2.96932e-05	0.000557399	8.89342e-06	1.39436e-05	3.85947e-05	3.30284e-06	6.87056e-06	0.000152996	0.00168941	0.000169543	7.24223e-06	6.44866e-05	6.8426e-05	4.38005e-05	1.21607e-05	2.01045e-06	1.0256e-05	9.70422e-06	1.48961e-05	3.18563e-05	9.37842e-06	0.000105381	0.000303437	1.37852e-07	0.000527275	3.92646e-05	1.07161e-05	2.32015e-05	1.03961e-06	9.15424e-06	1.19715e-05	0.000166138	4.90306e-05	3.48522e-06	7.63172e-06	2.84926e-05	1.39232e-05	1.00671e-05	5.65617e-05	1.73777e-05	2.87505e-06	1.17317e-05
f__Flavobacteriaceae;g__Aquimarina	0	3.3622e-07	0.000100884	2.53483e-06	4.19297e-06	2.80504e-07	3.09403e-05	5.32931e-06	2.8146e-07	0.000122188	1.33041e-05	5.46903e-05	1.02955e-05	1.05204e-06	0.000394685	8.94491e-06	1.09646e-05	5.05701e-08	1.35851e-06	4.13034e-06	5.54692e-07	2.66341e-05	1.03699e-06	7.38919e-06	1.36915e-06	2.09023e-06	9.80268e-06	4.26052e-06	1.94273e-06	0.000254981	1.40032e-05	1.61886e-05	4.93112e-05	8.33044e-07	8.23013e-08	4.00688e-06	7.046e-07	2.7867e-05	3.35277e-05	7.00864e-07	2.41157e-07	6.19657e-06	1.66514e-06	6.49972e-06	3.79422e-07	4.43398e-06	3.7478e-06	1.14579e-05	1.31813e-06
f__Corynebacteriaceae;g__Corynebacterium	5.92017e-07	2.50483e-06	9.4498e-06	8.29404e-08	3.77659e-06	5.35761e-07	2.94834e-05	1.26901e-05	6.76329e-05	3.89326e-06	8.445e-06	1.81944e-05	3.55252e-06	8.58768e-06	3.04944e-05	5.42831e-06	4.50456e-05	3.21184e-06	1.01207e-05	2.17327e-05	3.00159e-06	3.37619e-06	1.31211e-05	3.39581e-05	2.93575e-07	3.00015e-06	3.32962e-06	1.89823e-06	9.95705e-05	3.08032e-05	8.26967e-06	2.0985e-05	4.67854e-06	3.53232e-05	1.65583e-05	2.01154e-06	1.97433e-06	9.81684e-06	1.21078e-05	2.72713e-05	2.09917e-06	8.18468e-06	6.45897e-06	2.23969e-06	1.07349e-06	4.41861e-06	8.30833e-06	8.91787e-06	8.79645e-06
f__Coriobacteriaceae;g__Adlercreutzia	1.75183e-06	9.88841e-05	0.000438022	1.86236e-06	6.12007e-05	3.54379e-07	9.327e-05	4.63785e-05	4.82868e-06	0.000393417	5.79107e-06	0.000217	1.18737e-05	0.000155816	1.04156e-05	8.13638e-05	0.000148039	1.85692e-05	8.22996e-06	1.71519e-06	3.677e-06	1.72391e-05	2.67857e-05	2.61246e-05	6.19981e-07	1.36231e-05	8.65488e-05	4.69142e-06	4.93288e-05	2.29505e-05	5.58975e-06	6.22007e-05	5.19238e-07	0.000491502	2.59617e-06	0.000293503	1.07133e-05	2.26687e-05	0.000173089	2.97804e-07	1.7309e-07	5.64016e-05	4.05878e-06	4.22416e-06	1.88076e-06	2.95793e-05	3.83294e-05	0.000733691	7.56565e-05
f__Cellulomonadaceae;g__Cellulomonas	0.000355475	1.35892e-06	4.57036e-06	2.06469e-07	0	0	4.35606e-07	2.36605e-05	2.18913e-07	2.23471e-05	1.9354e-05	1.58344e-07	4.2195e-06	1.10445e-06	2.70713e-05	1.02864e-05	0.000104132	1.01678e-07	2.88842e-06	2.87926e-07	3.47821e-07	2.82459e-06	1.39733e-06	2.30178e-06	1.25598e-07	2.38936e-05	2.19405e-05	0.000422967	0	6.86947e-05	5.73538e-08	7.43905e-06	7.65378e-07	4.55186e-06	9.14387e-05	2.00497e-06	6.61289e-05	3.08724e-05	8.06614e-05	6.71192e-07	4.68675e-07	4.56469e-06	1.02952e-06	1.21982e-06	9.95124e-05	9.84749e-05	2.33944e-05	0.000101491	1.11262e-06
f__Staphylococcaceae;g__Staphylococcus	1.3077e-05	4.3247e-05	8.25921e-06	4.19595e-05	4.21961e-05	8.01023e-06	5.44104e-06	1.12877e-05	1.31241e-05	3.53647e-05	1.91724e-05	2.721e-05	2.62849e-05	8.62359e-06	1.85039e-05	9.8564e-05	1.43067e-05	3.72023e-06	1.87703e-05	2.78739e-05	1.27393e-05	1.17497e-05	3.17413e-05	1.85582e-05	2.53835e-05	2.25904e-05	4.74026e-05	1.06261e-05	4.57127e-06	1.68588e-05	9.64184e-06	3.71225e-05	1.57091e-05	2.05956e-05	1.76697e-05	1.2031e-05	8.82467e-06	2.46878e-05	3.39299e-05	2.04703e-06	3.2116e-06	5.90913e-05	9.33279e-06	4.3606e-06	3.38616e-06	1.8993e-05	8.46642e-07	4.96688e-05	2.70742e-05
f__Chlamydiaceae;g__Chlamydia	6.40574e-06	4.11499e-05	5.73397e-07	9.39334e-07	1.58206e-05	9.02256e-07	4.39676e-06	6.33733e-06	7.53686e-07	5.32831e-06	1.58886e-07	6.14376e-07	3.32336e-06	9.61514e-07	3.84915e-06	4.17728e-07	4.27172e-06	2.4082e-06	3.33589e-07	1.06589e-05	3.34568e-07	2.89154e-05	0.000191601	1.50462e-06	0	1.71243e-05	4.46941e-05	1.94823e-06	6.45879e-07	4.2855e-07	5.24881e-07	4.92897e-07	4.20533e-06	4.5641e-07	1.88117e-07	2.20036e-05	1.96749e-06	5.94511e-07	1.95738e-06	3.83502e-06	1.07632e-06	9.18154e-07	8.88641e-07	5.87464e-05	5.62315e-07	9.07664e-06	1.7804e-07	7.8132e-07	1.66393e-06
f__Brachyspiraceae;g__Brachyspira	3.82918e-05	6.54534e-06	3.93418e-05	2.25909e-07	4.04107e-06	7.55494e-06	3.34544e-05	1.75387e-05	2.77417e-05	5.33108e-06	0.000111217	2.02902e-05	9.43033e-06	8.6986e-06	3.92416e-06	4.29106e-05	1.00259e-05	3.63233e-05	3.37232e-06	6.39476e-06	2.18062e-06	5.62551e-06	1.16387e-05	1.17696e-05	6.58639e-06	2.32747e-05	4.48002e-05	1.90691e-05	6.66949e-06	1.9695e-05	6.82911e-07	2.70584e-05	3.46069e-05	6.76582e-06	6.15726e-06	8.58764e-07	7.89288e-07	1.93011e-05	2.63286e-05	1.44623e-07	0	2.63356e-06	3.5018e-06	6.70971e-06	2.20966e-06	1.47299e-05	6.04626e-06	9.29687e-06	4.63395e-05
f__Pasteurellaceae;g__Aggregatibacter	1.01685e-07	7.90198e-07	9.34901e-06	0	7.07144e-07	0	1.37583e-06	0	7.81707e-06	2.91459e-06	1.0315e-05	9.33969e-06	9.86405e-07	1.67639e-07	6.28975e-05	3.80899e-07	7.6643e-07	0	1.38966e-06	0.00021798	0	0	3.02724e-06	1.99798e-07	6.59106e-07	3.43614e-06	2.35803e-06	6.72517e-06	0	1.54731e-06	1.72559e-06	4.35963e-07	7.45344e-05	4.28253e-06	2.98359e-07	5.46695e-06	1.28747e-07	0	4.3374e-07	0	5.61519e-06	3.24717e-07	1.86745e-05	1.59034e-07	1.01424e-06	2.5599e-06	0	1.11672e-06	8.44042e-08
f__Acholeplasmataceae;g__Candidatus Phytoplasma	6.80872e-07	2.61344e-05	9.3989e-08	0	3.62422e-07	7.58792e-07	0	0	1.73843e-07	1.12001e-05	0	0	0	0	1.78255e-07	3.6135e-07	0	2.01216e-07	0	1.81709e-06	0	0	0	0	4.82929e-06	1.34426e-06	1.83088e-06	8.61861e-07	1.60466e-07	3.89202e-07	0	0	0	0	0	0	2.16913e-06	2.65427e-07	0	0	7.6336e-07	6.00037e-07	0	5.31243e-07	0	0	0	3.59402e-07	2.69073e-06
f__Erysipelotrichaceae;g__Holdemania	9.92863e-05	0.000101674	0.000470307	0.00058541	0.000577942	8.62348e-05	0.000442283	0.000475154	0.000102225	0.000276957	0.000201578	0.000910007	0.000163604	0.0013181	0.00051769	0.00127669	0.000789118	0.000195361	0.000220204	0.000449881	0.000279229	0.000204472	0.000372419	0.000488501	0.000118087	0.00052182	0.00018133	3.72567e-05	5.35983e-05	0.000872417	9.35591e-05	0.000725241	0.000243224	0.000277576	7.0629e-05	0.000171998	0.000121159	0.000340255	0.000343078	0.000324368	2.25158e-05	0.000321306	0.000567812	0.00016389	8.88992e-05	0.000261875	3.11449e-05	0.000466645	0.000256526
f__Lachnospiraceae;g__Tyzzerella	0.000126119	0.000133573	0.000229516	0.000183291	0.000132785	0.000937188	0.000907095	0.000209166	0.000661721	0.000436065	0.000419097	0.000263969	0.000274728	0.000109533	0.000580347	0.000382432	0.000176425	0.000354078	0.000188856	0.00069081	0.000587582	6.80398e-05	0.000505792	0.000206871	0.0011103	0.00073212	0.000410593	0.000125765	0.000266725	0.00041457	0.000450382	0.000177488	0.000161581	0.000366007	0.00020876	0.000111131	5.97877e-05	0.000209469	7.45696e-05	0.000214877	0.000207045	0.000119807	0.000334523	0.000289188	9.24529e-05	0.00024187	0.000251998	0.000248635	0.000840612
f__Comamonadaceae;g__Comamonas	0	0.00101898	3.53863e-06	1.12185e-07	1.29414e-06	1.61298e-07	0	0.000550961	0.00010247	9.95488e-07	8.25075e-05	1.9402e-07	2.54365e-06	2.22791e-05	1.27147e-07	3.62693e-07	2.46203e-06	2.20563e-07	1.30054e-06	8.01116e-06	1.93544e-06	5.54478e-06	1.14479e-06	0	1.49861e-06	4.22554e-07	4.15229e-05	0	0	1.14636e-06	2.5171e-08	5.74721e-06	0	6.58374e-07	8.96486e-05	6.0136e-06	0.00021695	1.66495e-07	2.11399e-05	2.2225e-07	2.93907e-06	4.74841e-06	0.000212002	3.84639e-06	8.65749e-06	0.00114023	6.37986e-05	5.84587e-07	0.000284214
f__Erysipelotrichaceae;g__Faecalitalea	6.13725e-06	1.08177e-05	2.57093e-05	3.26881e-05	2.98e-05	5.01695e-05	0.000129108	4.78998e-05	7.44217e-05	4.48308e-05	0.000112356	5.09093e-05	9.13973e-05	5.94416e-05	8.32119e-05	8.07277e-05	5.21307e-05	1.21465e-05	3.63297e-05	6.65027e-05	2.09113e-05	7.66098e-06	6.7158e-05	3.02936e-05	0.000110783	0.000164226	4.06803e-05	1.08837e-05	1.8799e-05	9.88229e-05	1.96353e-05	3.49976e-05	2.22477e-05	4.44585e-05	4.90874e-06	1.01318e-05	6.87157e-06	2.50039e-05	4.17514e-05	4.8187e-05	1.30917e-05	2.03035e-05	2.42743e-05	2.15268e-05	4.03432e-06	9.46386e-06	5.83396e-06	3.10885e-05	8.57432e-05
f__Lachnospiraceae;g__Marvinbryantia	7.65254e-05	0.000106278	0.000197804	0.000156828	0.000118376	0.000203306	0.000705935	0.000295564	0.000351829	0.00028996	0.000322849	0.000544734	0.000183245	0.000213862	0.000546615	0.000337152	0.000221917	0.000223662	0.000122911	0.000532699	0.000254036	0.00010421	0.0010555	0.000386715	0.000300796	0.000354858	0.000197083	7.04082e-05	0.00029507	0.000389962	0.000370006	0.00027722	0.000189199	0.000571284	8.12854e-05	8.23611e-05	5.54486e-05	0.000236849	0.000383086	0.00124783	0.000111795	0.000126934	0.000175073	0.000131358	4.88101e-05	7.93947e-05	9.47202e-05	0.000336465	0.000441721
f__Flavobacteriaceae;g__Myroides	0	0	3.12436e-06	1.53355e-06	8.03723e-07	2.90866e-07	0	2.86514e-05	0	3.22544e-06	4.29544e-06	4.39406e-07	2.23461e-06	8.43011e-08	0	2.4295e-05	1.83228e-05	5.95641e-06	5.36268e-08	9.17659e-08	2.56315e-06	0.00120507	4.51465e-07	1.15588e-06	6.49873e-06	2.61893e-06	9.17563e-06	0.000310069	0	1.35303e-06	1.19713e-06	1.41984e-07	1.5683e-07	9.20689e-07	8.0019e-06	3.28727e-06	9.19133e-07	1.06428e-06	2.65205e-05	0	0	3.07311e-07	4.19704e-07	5.2176e-06	7.12737e-08	6.67172e-05	4.0756e-08	9.47129e-07	0
f__Neisseriaceae;g__Neisseria	1.91278e-06	1.10168e-06	2.20916e-06	3.94691e-07	6.36382e-06	6.18887e-07	1.42355e-05	1.56218e-06	0.000136679	0.000104156	6.84707e-06	1.26219e-05	1.34588e-05	4.05689e-06	0.000109014	6.08327e-06	3.02037e-06	3.85867e-06	7.68697e-06	2.84816e-05	1.43928e-05	6.93934e-07	3.14503e-06	4.94529e-06	5.31479e-06	6.59037e-06	6.67141e-06	2.8014e-05	1.57079e-05	2.98508e-06	2.2326e-06	3.72221e-06	5.64542e-06	3.96577e-06	1.86268e-06	1.2642e-06	3.87332e-06	1.42894e-05	2.19217e-06	4.49658e-06	7.10574e-06	2.50728e-06	2.71547e-05	4.25258e-05	5.09202e-07	8.69953e-06	1.85199e-06	3.6599e-06	1.64594e-06
f__Vibrionaceae;g__Vibrio	7.35838e-05	0.000109684	1.48697e-05	3.89599e-05	4.70805e-06	8.32271e-05	1.42977e-05	2.55284e-05	0.000178566	0.000484506	3.361e-05	3.51704e-05	1.85562e-05	1.23116e-05	1.82235e-05	5.40586e-05	4.62898e-05	9.38163e-06	9.44182e-06	2.97923e-05	1.50562e-05	5.43933e-06	9.04733e-06	1.55216e-05	1.61535e-05	8.92987e-05	0.00012553	0.000102942	4.51465e-07	0.000151955	1.08126e-05	3.99828e-05	1.17977e-05	3.26989e-05	3.96354e-05	1.26491e-05	2.18772e-05	3.94272e-05	3.75605e-05	3.80851e-05	7.07895e-06	2.16928e-05	1.08105e-05	0.000117077	4.53658e-05	5.39772e-05	7.82484e-05	2.141e-05	4.02504e-05
f__Erysipelotrichaceae;g__Erysipelatoclostridium	2.13961e-05	2.28053e-05	4.02629e-05	1.91358e-05	4.039e-05	5.47796e-05	5.97139e-05	3.6977e-05	2.21158e-05	4.18946e-05	3.60057e-05	6.55802e-05	4.34345e-05	4.17761e-05	7.76037e-05	5.97742e-05	3.43863e-05	3.0798e-05	1.76468e-05	5.59497e-05	2.82495e-05	3.1489e-05	6.8475e-05	6.03386e-05	6.05222e-05	6.69837e-05	5.27414e-05	9.5226e-06	1.37273e-05	6.24368e-05	1.71678e-05	6.17136e-05	2.64468e-05	5.69886e-05	4.50586e-05	9.01121e-06	8.03693e-06	3.60621e-05	4.00213e-05	5.36279e-05	9.44079e-06	2.34345e-05	2.53482e-05	2.70821e-05	2.10411e-05	1.21967e-05	2.82417e-05	3.79444e-05	4.4645e-05
f__Erysipelotrichaceae;g__Holdemanella	3.94909e-06	1.5182e-05	3.17373e-05	1.09142e-05	9.28399e-06	8.61953e-06	1.19011e-05	6.44674e-05	1.99899e-05	7.51202e-05	4.43645e-05	1.97149e-05	6.56969e-05	2.21976e-05	5.62495e-05	4.2923e-05	7.28451e-05	9.96075e-06	4.46378e-06	1.8755e-05	3.79139e-06	6.69693e-06	5.79507e-05	5.54017e-05	4.23013e-05	9.03216e-05	0.000153869	8.46099e-05	7.04989e-06	5.78304e-05	1.03549e-05	2.03716e-05	3.99215e-06	1.41056e-05	1.09039e-05	4.41514e-06	1.54431e-05	9.03803e-06	4.86423e-05	2.14144e-06	5.17941e-06	7.62325e-06	9.7572e-06	1.8483e-05	2.97804e-06	8.93572e-06	1.35818e-05	2.14345e-05	0.000113333
f__Flavobacteriaceae;g__Capnocytophaga	0.000293203	8.72099e-05	1.04371e-05	1.24703e-05	8.92377e-05	0.000103849	3.45286e-05	2.49663e-05	6.37288e-06	0.000160983	6.80982e-05	1.47921e-05	0.000131925	1.88463e-05	1.28566e-05	4.24802e-05	3.64987e-05	1.2282e-05	3.47831e-05	1.84801e-05	1.89319e-05	0.000774282	1.24851e-05	6.4283e-06	6.3249e-05	0.00038949	0.000158061	0.000551849	5.13391e-05	9.76735e-06	1.01226e-05	1.303e-05	1.48514e-06	2.39138e-05	7.31032e-05	2.28869e-06	8.27114e-06	5.26776e-05	2.1622e-05	1.08676e-05	8.39876e-05	1.95088e-05	2.166e-05	7.03087e-05	4.43079e-05	0.000495549	5.16348e-06	1.79314e-05	2.16445e-05
f__Eubacteriaceae;g__Acetobacterium	1.13045e-05	8.36312e-06	2.43043e-05	2.03977e-05	8.77779e-06	2.38834e-05	2.0799e-05	3.56045e-05	5.70994e-06	3.29072e-05	2.23564e-05	2.14224e-05	5.8703e-06	5.47177e-05	1.5035e-05	5.14738e-05	2.72577e-05	2.15467e-05	1.10166e-05	1.17272e-05	1.12421e-05	1.37824e-05	2.07161e-05	2.77189e-05	2.31804e-05	3.82834e-05	3.93076e-05	4.81194e-06	3.2735e-07	2.72883e-05	9.44328e-06	5.36542e-05	5.21585e-06	1.88869e-05	4.4227e-06	1.01638e-05	3.55589e-06	3.86099e-05	5.0289e-05	3.04552e-05	7.59704e-06	2.2961e-05	9.00472e-06	9.47892e-06	1.87303e-06	7.1206e-06	1.49909e-05	1.47269e-05	2.55997e-05
f__Enterobacteriaceae;g__Kluyvera	0	0	1.21045e-06	0	0	0	8.43413e-08	0	0	0	0	0	5.67495e-07	7.84406e-08	8.97008e-08	9.27956e-08	2.41363e-06	9.11112e-06	0	1.0688e-07	0	5.96728e-06	0	0	0	1.09573e-07	6.25394e-07	7.71019e-06	0	0	8.03355e-07	1.91805e-07	0	0	3.97672e-06	2.03686e-05	1.96068e-06	3.51756e-06	1.52559e-07	0	8.41626e-06	8.61004e-07	5.21402e-07	5.60182e-06	0	9.83261e-08	2.27624e-06	0	1.01754e-07
f__Clostridiaceae;g__Youngiibacter	1.32849e-05	4.23251e-05	6.52553e-05	1.53918e-05	5.07544e-05	2.31005e-05	7.69818e-05	0.000127042	3.80431e-05	0.000119774	0.000126776	6.69179e-05	5.12326e-05	8.86658e-05	1.74929e-05	0.000279786	0.000112658	2.43596e-05	2.17548e-05	2.78741e-05	1.35576e-05	8.87784e-05	0.000949067	8.35775e-05	2.89019e-05	0.000112708	3.33575e-05	6.94738e-06	1.55753e-05	0.000117903	4.13329e-05	0.000302776	9.87626e-06	9.67806e-05	1.81413e-05	2.92888e-05	1.18123e-05	6.18491e-05	0.000317576	1.03168e-05	2.23204e-05	3.20635e-05	2.67083e-05	1.73032e-05	1.45845e-05	2.00863e-05	3.17452e-05	5.46678e-05	5.58576e-05
f__Unclassified;g__Synechococcus	7.00685e-08	3.2593e-05	1.37316e-06	2.10957e-07	7.86254e-07	5.45153e-07	4.62415e-06	1.42438e-05	9.63694e-08	2.02735e-05	7.10665e-07	7.27273e-06	4.40516e-07	1.8384e-06	4.27964e-07	8.88434e-06	7.38778e-06	3.53592e-07	4.86315e-07	1.19762e-05	1.55889e-07	1.28823e-06	2.38239e-06	3.26022e-05	1.45675e-06	1.04637e-06	2.60641e-06	1.00706e-06	0	1.94622e-06	3.60343e-06	6.14986e-07	6.20015e-08	1.8829e-06	1.13341e-06	3.17728e-07	4.82298e-06	7.87882e-06	2.24978e-06	3.59344e-06	2.84812e-07	1.25442e-06	6.61179e-07	7.12072e-06	3.28438e-07	1.61089e-06	1.61405e-06	2.44549e-06	2.8945e-06
f__Thermotogaceae;g__Mesotoga	0	8.06924e-07	3.78602e-06	2.8459e-07	0	0	0	1.63673e-05	0	1.56624e-07	2.03464e-06	9.71705e-07	1.69653e-06	3.75867e-06	0	2.85132e-05	1.19608e-05	0	0	0	0	0.000911708	6.86307e-08	1.57399e-06	0	1.13683e-05	3.03165e-06	2.09842e-07	0	1.61329e-06	0	9.63041e-06	0	2.04068e-06	0	3.99423e-06	4.15434e-07	2.0101e-06	2.63751e-05	0	0	5.22473e-07	6.75444e-07	0	0	3.83141e-06	0	1.32528e-06	0
f__Burkholderiaceae;g__Burkholderia	1.3655e-05	6.93959e-05	6.59128e-05	0.000210708	1.75243e-05	3.41456e-05	3.35361e-05	7.07538e-05	0.000134031	3.16077e-05	8.8924e-05	0.000100494	1.71614e-05	5.24791e-05	0.000166328	7.05432e-05	6.67273e-05	6.73736e-05	3.1448e-05	8.14442e-05	1.66815e-05	2.68603e-05	6.15422e-05	7.13921e-05	1.73722e-05	2.70013e-05	4.29479e-05	7.36383e-06	3.62225e-05	3.56142e-05	0.000354404	6.43929e-05	1.43104e-05	1.94487e-05	8.84293e-05	2.06617e-05	8.12029e-05	4.61666e-05	6.54538e-05	5.19203e-05	2.47067e-05	5.35068e-05	3.45695e-05	0.000114526	6.81296e-05	0.000192914	0.000910161	0.000132651	3.21276e-05
f__Paenibacillaceae;g__Brevibacillus	6.02325e-07	1.47733e-05	3.82573e-05	3.92439e-05	1.21952e-05	3.70292e-05	1.71643e-05	0.000256268	2.39333e-06	2.46721e-05	4.76365e-05	4.63549e-05	1.70499e-05	0.000106236	1.7696e-05	0.000126255	4.56615e-05	7.19018e-06	1.00591e-05	1.38939e-05	1.23987e-05	3.29524e-05	5.27962e-05	3.48964e-05	3.73666e-05	3.19707e-05	4.18027e-05	3.27017e-05	5.08229e-07	0.000165402	1.2429e-05	0.000125048	1.69754e-05	2.9178e-05	5.9532e-06	1.71468e-05	2.16647e-05	2.97953e-05	0.000192219	6.4916e-06	5.48161e-06	2.90722e-05	2.10908e-05	2.23007e-05	4.20075e-06	3.31126e-05	1.81908e-06	3.59298e-05	1.26587e-05
f__Pseudeurotiaceae;g__Pseudogymnoascus	4.92299e-07	6.03542e-05	1.27816e-06	2.24207e-06	2.25651e-06	9.48111e-07	6.80655e-06	1.03404e-05	0	1.59713e-05	6.7186e-06	4.40361e-07	3.70877e-06	1.59715e-06	2.16027e-06	3.53299e-05	5.96497e-07	0	3.11896e-07	3.78964e-06	6.64474e-08	0	1.22187e-06	1.2097e-06	2.97745e-06	1.19842e-06	7.66166e-06	1.14688e-06	3.53584e-06	3.35497e-05	3.62289e-07	4.49117e-06	0	4.63834e-06	7.96272e-07	8.88839e-07	4.29336e-06	1.65304e-06	1.64261e-06	0	1.52784e-06	4.06303e-07	7.02307e-07	1.18459e-06	7.42538e-08	8.30734e-06	3.18583e-07	5.24743e-05	1.92156e-06
f__Podoviridae;g__Phi29likevirus	0	0	1.76262e-06	0	0	0	0	4.00347e-07	0	2.79163e-06	2.81427e-05	0	3.23337e-06	6.46883e-06	4.3602e-05	9.09319e-07	9.65547e-07	0	0	0	0	0	0.000138772	0	4.82636e-06	0	2.09285e-05	0	0	2.58201e-06	2.28857e-07	1.17808e-07	2.62084e-07	0	0	0	8.98047e-06	4.0178e-07	0	0	5.72323e-08	8.208e-07	1.74744e-06	4.04487e-06	0	1.19178e-05	6.46385e-08	6.90391e-06	5.83303e-08
f__Microchaetaceae;g__Tolypothrix	1.07515e-05	1.3662e-06	0.00026238	0.000186527	9.4038e-07	6.9309e-06	1.7162e-05	8.37293e-06	0	2.48027e-05	8.61207e-06	0.000154942	5.53349e-06	2.70069e-06	9.01592e-06	7.40356e-06	1.5402e-05	1.11469e-06	3.71543e-06	8.30653e-06	5.52312e-06	8.19158e-07	4.53393e-06	1.61279e-05	4.92194e-06	2.83063e-06	1.68561e-06	4.10983e-06	0	0.00034208	4.93973e-05	1.60158e-05	0.000133167	8.31795e-06	4.15059e-07	2.25243e-06	1.83118e-06	1.20418e-06	1.70107e-05	0	2.21851e-06	1.13569e-06	2.86349e-07	7.4848e-05	6.03707e-08	1.16745e-05	1.16468e-05	1.38358e-05	4.57595e-07
f__Thermococcaceae;g__Thermococcus	0	6.48687e-07	4.23992e-06	1.3774e-07	2.92227e-06	7.1979e-08	2.37574e-05	8.98849e-06	0	9.06707e-06	4.97933e-06	1.10851e-06	1.09377e-06	3.59275e-06	3.8975e-07	2.65467e-05	5.23479e-06	0	1.28462e-07	3.68553e-08	0	2.7097e-06	2.46421e-05	6.49523e-07	0	3.25634e-06	2.56158e-06	6.54888e-07	0	0.000220751	4.57229e-08	1.40202e-05	0	1.55256e-05	5.94543e-07	7.37134e-08	3.02477e-07	2.67504e-06	2.12535e-05	0	0	3.49585e-07	3.97723e-06	4.31042e-05	5.66778e-08	6.21224e-06	4.28447e-07	7.92166e-06	4.8712e-08
f__Porphyromonadaceae;g__Dysgonomonas	4.09223e-07	2.25572e-05	9.79116e-05	0.000821954	0.000103345	3.91934e-06	7.79892e-06	7.14344e-05	1.74128e-07	0.000399565	0.000109142	4.02187e-05	0.000145717	8.85652e-05	2.29174e-05	3.83071e-05	0.000192761	0.000139717	5.75113e-06	3.00023e-05	2.5244e-05	7.26914e-05	1.70041e-05	2.80048e-05	0.000102041	0.00014658	9.56203e-05	1.13488e-05	0.000181701	0.000314082	7.31615e-06	0.000205381	2.1557e-05	5.26074e-06	6.12808e-05	3.5308e-05	4.94736e-05	1.89698e-05	1.55626e-05	4.13142e-08	9.12028e-06	6.99123e-05	2.09437e-05	6.21561e-06	1.4561e-05	3.83908e-05	1.41179e-05	1.13294e-05	6.15152e-06
f__Flavobacteriaceae;g__Cellulophaga	9.2713e-08	6.90811e-07	3.62164e-05	1.36498e-06	2.72914e-06	5.80055e-06	1.21307e-06	4.53974e-06	0	3.15109e-06	1.87211e-06	4.35075e-07	1.43097e-06	7.1118e-06	0	5.73129e-06	0.000174873	0	0	2.77026e-06	0	1.368e-06	1.06428e-05	5.60847e-06	9.11995e-07	9.91762e-06	2.9611e-05	4.88683e-06	0	2.88268e-05	0	1.27177e-05	0	1.32067e-06	1.49369e-06	3.52561e-05	5.69974e-08	1.03708e-05	0.000806305	4.27206e-07	1.161e-06	1.65403e-06	1.01718e-07	2.71422e-07	2.30589e-05	1.4659e-06	2.48874e-06	4.54865e-06	2.93379e-07
f__Lachnospiraceae;g__Cellulosilyticum	3.50879e-06	7.99774e-06	3.90997e-05	6.11242e-06	2.67959e-05	1.14306e-05	1.89015e-05	3.98445e-05	5.94808e-05	3.49886e-05	4.00456e-05	2.5648e-05	6.27158e-05	4.48916e-05	6.18231e-05	6.98351e-05	5.39906e-05	8.43237e-06	1.54997e-06	5.44018e-05	1.03067e-05	1.36126e-05	7.97992e-05	2.50201e-05	2.14797e-05	9.93942e-05	5.53422e-05	9.56964e-06	1.12648e-05	5.21067e-05	1.78901e-05	6.26982e-05	1.4605e-05	4.90413e-05	1.21247e-05	1.31328e-05	6.40178e-06	2.58412e-05	5.01407e-05	3.97058e-05	1.65459e-05	2.7403e-05	1.44557e-05	1.73896e-05	3.87278e-06	8.85295e-06	4.1041e-06	3.77367e-05	2.57556e-05
f__Enterococcaceae;g__Enterococcus	2.12605e-05	4.29923e-05	0.000214544	5.99588e-05	9.84161e-05	0.000307416	0.000270392	0.000133625	0.000100618	0.000147039	0.000212671	9.19308e-05	0.00016647	0.000176415	0.000125572	0.000417507	0.00020557	0.000108428	7.38102e-05	0.000187766	7.64513e-05	5.82492e-05	0.000231335	0.000140154	0.000424259	0.000506493	0.000180465	6.63955e-05	0.000154443	0.00022359	0.000218326	0.00020349	0.000111062	0.00016867	7.8094e-05	2.95903e-05	4.56417e-05	0.000105242	8.80187e-05	6.05243e-05	3.85965e-05	5.14503e-05	9.7776e-05	0.000138857	3.2633e-05	0.000118479	4.86051e-05	0.000122863	0.000408187
f__Bacillaceae;g__Geobacillus	1.12667e-05	2.70281e-06	6.56704e-06	1.54371e-05	5.5231e-06	1.58753e-06	8.35862e-06	3.65763e-05	1.15439e-05	8.76733e-06	2.42275e-05	1.31235e-05	8.36388e-06	9.02185e-06	5.27656e-06	5.46334e-05	1.49564e-05	1.25142e-05	2.22176e-06	7.00156e-05	8.66665e-06	1.26443e-05	2.74674e-05	6.15099e-06	1.58153e-05	1.19599e-05	2.82121e-05	2.42403e-06	8.79695e-06	2.67625e-05	2.81627e-06	0.000783018	3.03178e-06	1.17493e-05	3.70223e-06	3.90534e-06	4.36167e-06	9.24575e-06	2.82261e-05	8.44442e-07	2.53463e-06	7.92703e-06	2.54437e-06	1.52376e-05	5.05078e-07	8.00271e-06	3.80472e-06	1.61324e-05	5.15838e-05
f__Sphingobacteriaceae;g__Sphingobacterium	0	1.1728e-05	3.35912e-05	6.18921e-06	2.18594e-05	2.34895e-05	3.73766e-06	1.20956e-05	5.35709e-08	3.37943e-05	3.17406e-05	6.21576e-06	5.6024e-05	1.61587e-05	1.83201e-05	1.79583e-05	2.94613e-05	7.88275e-05	7.21959e-06	1.88124e-07	6.29773e-06	1.50621e-05	2.99645e-06	6.56089e-06	0.000111739	3.63547e-05	4.78223e-05	0.000135479	0	6.9657e-06	2.17313e-06	1.05e-05	1.16021e-06	4.08998e-06	1.00122e-05	3.01092e-05	9.98893e-06	5.98761e-05	5.04382e-06	6.90603e-08	2.24765e-05	1.42978e-05	5.35784e-06	3.29271e-05	5.16624e-06	6.80623e-05	8.45864e-06	5.7967e-06	1.90998e-05
f__Lachnospiraceae;g__Pseudobutyrivibrio	3.63749e-06	2.13339e-05	4.27557e-05	4.01806e-06	9.90198e-06	6.04839e-05	0.000770984	6.81866e-05	9.04316e-05	0.000143837	0.000144046	0.000155205	7.90357e-05	2.86137e-05	0.000156706	0.000130983	3.50818e-05	9.84617e-06	3.06816e-05	6.03905e-05	4.16382e-05	1.1571e-05	0.000285947	4.00399e-05	5.33036e-05	0.000105195	5.62956e-05	4.64102e-05	4.83402e-05	6.75663e-05	0.000125291	5.65007e-05	0.000111247	6.9086e-05	1.02571e-05	5.5191e-05	6.17907e-06	4.83945e-05	8.14219e-05	5.23829e-06	0.000175564	7.51238e-05	5.98918e-05	0.00010527	9.18732e-06	1.62545e-05	2.03249e-05	3.74893e-05	0.000107172
f__Lachnospiraceae;g__Oribacterium	0.000162932	0.000162904	0.000239361	0.000238683	0.000180339	0.00043808	0.000484543	0.000226274	0.000218215	0.000209934	0.000220554	0.000256294	0.000299856	0.000230926	0.000446377	0.000451662	0.000182801	0.00020118	0.000128404	0.000492713	0.000357168	5.50305e-05	0.00038935	0.000367225	0.00036534	0.000492817	0.000463846	9.84935e-05	9.96358e-05	0.000261963	0.000470707	0.000403951	0.000237158	0.00040828	0.000136933	7.3249e-05	5.75596e-05	0.000158937	0.000246874	0.000536119	0.000114932	7.47415e-05	0.000199965	0.000176092	9.0726e-05	6.41672e-05	0.000232472	0.000269431	0.00059099
f__Anaeromyxobacteraceae;g__Anaeromyxobacter	4.64541e-07	6.92221e-05	7.46965e-08	2.96363e-07	0	1.18178e-06	1.55881e-07	3.56818e-06	9.33262e-08	1.12657e-05	5.57323e-07	0	1.85736e-06	1.15616e-06	0	8.11961e-08	1.46917e-05	1.00608e-07	0	4.50304e-06	0	0	0	3.01148e-07	2.67575e-06	1.14253e-06	1.7922e-06	2.6053e-07	2.42026e-07	1.71076e-07	0	3.07488e-07	0	7.78749e-07	2.47484e-07	0	2.43116e-06	3.8273e-06	7.84948e-06	2.24957e-07	0	2.78786e-07	0	9.27856e-08	2.24325e-07	7.5995e-06	1.06824e-07	0	2.09936e-06
f__Peptococcaceae;g__Desulfosporosinus	4.03037e-05	1.63189e-05	6.89564e-05	2.21865e-05	3.03604e-05	5.3278e-06	9.91678e-05	7.31603e-05	4.01988e-05	3.17071e-05	3.18739e-05	7.45391e-05	7.35272e-05	5.63684e-05	4.42386e-05	0.000124867	0.000126115	2.43705e-05	2.62024e-05	5.69747e-05	3.41507e-05	2.80558e-05	5.7922e-05	5.39252e-05	3.46375e-05	0.000107421	5.34356e-05	5.89914e-05	5.96745e-05	7.23051e-05	7.78711e-05	0.000450934	3.30877e-05	0.000112137	2.18637e-05	2.52884e-05	8.795e-06	6.38146e-05	0.000101786	0.00016387	2.36993e-05	3.59957e-05	2.21611e-05	5.14835e-05	1.13442e-05	3.1017e-05	4.56829e-06	5.32454e-05	9.19772e-05
f__Erysipelotrichaceae;g__Catenibacterium	4.31352e-06	3.54573e-06	4.30498e-05	1.65888e-05	7.01367e-06	6.44988e-05	4.05952e-05	1.85753e-05	2.29428e-05	5.86917e-05	0.000165647	8.58666e-06	4.62253e-05	3.00261e-05	7.22504e-05	0.000727087	1.77253e-05	2.60093e-05	1.56289e-05	7.384e-05	8.99324e-06	1.16925e-05	0.000101287	8.25904e-06	0.000140405	7.20202e-05	0.000124003	1.42471e-05	7.91039e-06	3.95814e-05	4.78627e-06	0.000557931	2.0958e-06	4.52882e-05	1.3708e-05	2.83178e-06	2.2214e-06	1.87406e-05	0.000122017	4.30181e-06	9.45627e-06	1.14952e-05	8.98632e-06	1.44735e-05	2.00173e-06	6.94664e-06	3.63191e-06	1.35968e-05	8.90606e-05
f__Fusobacteriaceae;g__Cetobacterium	0	0	4.3908e-07	1.31135e-07	3.03544e-07	0	0	7.38966e-07	0	3.41833e-07	0	1.98609e-07	6.65701e-08	4.95554e-08	0	1.1864e-07	2.75424e-06	0	0	5.00526e-07	1.35981e-05	1.28565e-07	1.49627e-07	1.9617e-07	2.81018e-06	1.84097e-05	3.92688e-07	0	0	1.36903e-07	1.74241e-07	1.93982e-07	0	0	7.60618e-08	0	0	0	2.46839e-05	0	0	0	1.87152e-07	1.57693e-07	7.19961e-08	7.80304e-07	0	0	0
f__Piscirickettsiaceae;g__Piscirickettsia	2.50747e-07	1.96639e-05	0	2.31048e-07	0	2.01623e-07	1.98394e-07	5.3572e-07	0	9.76333e-06	0.000306109	0	7.46377e-07	5.23871e-06	2.93258e-07	0	5.7336e-07	0	0	2.10406e-06	2.27028e-07	0	0	0	7.64566e-07	5.46442e-07	9.82841e-06	4.846e-07	0	0.000126354	3.90723e-07	2.73109e-07	0	0	0	0	1.85715e-06	0	0	0	4.61761e-07	6.47183e-07	2.00661e-07	5.56352e-06	0	0	0	5.16101e-05	2.54814e-06
f__Spirochaetaceae;g__Treponema	0.000101499	7.32655e-05	0.000180559	0.000126256	0.000200592	0.000103019	0.00022264	0.000268134	6.91319e-05	0.000203751	0.000193301	0.000249424	0.000158206	0.000331778	0.000169367	0.000483042	0.000444513	0.0002096	5.16959e-05	0.000173495	0.000128757	8.55555e-05	0.000257636	0.000270349	9.25232e-05	0.0003665	0.000210133	0.000200715	0.00010325	0.000248618	0.000208578	0.00049135	8.42403e-05	0.000277654	0.000154629	8.08087e-05	5.07852e-05	0.000215779	0.000422109	0.00028522	6.27634e-05	0.00018617	0.00021872	8.62021e-05	0.000126712	0.000151728	5.70368e-05	0.0002222	0.000319679
f__Enterobacteriaceae;g__Providencia	0	1.55835e-06	0	6.27967e-05	0	5.17572e-05	0	4.62564e-07	6.50172e-06	0	3.0391e-06	0	1.32389e-06	0	0	9.30841e-07	4.16694e-07	0	0	7.61032e-07	8.06239e-06	3.08033e-07	3.85194e-07	3.37792e-08	6.20022e-06	0.000100057	2.78166e-06	1.1519e-06	1.14293e-06	0	0	6.19508e-07	0	2.34245e-06	1.89599e-06	4.05266e-06	8.22819e-08	9.58872e-08	0	0	0	0	3.28409e-06	3.10922e-08	0	4.91438e-06	4.63596e-06	2.10749e-07	2.56709e-07
f__Spirochaetaceae;g__Sphaerochaeta	1.8263e-06	2.06265e-05	8.99955e-05	9.29702e-06	4.99373e-05	2.38272e-05	7.3882e-05	0.000110842	4.57073e-05	5.11482e-05	4.63307e-05	0.000125253	5.15034e-05	7.59742e-05	7.31205e-05	0.000273221	0.0001279	5.41091e-05	3.74145e-05	4.54056e-05	6.52187e-06	1.85916e-05	8.06219e-05	7.4455e-05	6.59897e-05	0.000110514	3.65288e-05	2.97591e-05	2.07093e-06	0.000141883	1.25776e-05	0.000234858	3.6214e-05	0.000185687	2.83831e-05	2.16685e-05	9.90263e-06	0.000118318	0.000185066	9.38081e-07	7.66293e-06	3.48375e-05	3.22321e-05	2.55127e-05	1.56948e-05	3.78113e-05	1.80535e-05	0.000147257	2.21005e-05
f__Campylobacteraceae;g__Campylobacter	4.08889e-05	5.66389e-05	1.07519e-05	1.26695e-05	2.27542e-05	0.000637968	7.49666e-06	3.01371e-05	5.93405e-05	8.89311e-05	5.23832e-05	1.79333e-05	8.24815e-05	9.00875e-05	4.75847e-05	2.81222e-05	4.85607e-05	4.8553e-06	2.56054e-05	3.3768e-05	4.61122e-05	1.85594e-05	0.000113539	3.09227e-05	0.000179333	0.000124284	3.63306e-05	1.20395e-05	9.17374e-06	2.63589e-05	2.30524e-05	3.10384e-05	8.47444e-06	1.97417e-05	3.96106e-05	2.63036e-05	9.54284e-05	3.9539e-05	1.6882e-05	1.28346e-05	9.36774e-06	3.12393e-05	2.54864e-05	5.54636e-05	7.62636e-06	2.53909e-05	1.86365e-05	2.1467e-05	6.36863e-05
f__Streptomycetaceae;g__Kitasatospora	0	1.98568e-07	2.63377e-07	0	5.87336e-06	0	3.09003e-07	5.64208e-07	0	3.25165e-07	1.56822e-07	6.91789e-07	1.4577e-07	7.19039e-08	7.08388e-07	7.67693e-07	7.71006e-07	8.2751e-08	0	2.35969e-07	0	0	7.96234e-08	2.5137e-07	0	9.10067e-07	1.34174e-07	1.80316e-07	0	8.43685e-07	0	1.11976e-06	8.4525e-08	6.51697e-07	8.32772e-08	0	0	3.84382e-07	3.94007e-07	0	1.75909e-07	7.84464e-08	6.48195e-07	0	4.71479e-07	0	0	1.74255e-07	1.4272e-06
f__Flavobacteriaceae;g__Chryseobacterium	6.3309e-05	4.96304e-05	8.31222e-06	1.35792e-06	3.21619e-05	0	3.59141e-06	2.69723e-05	0	9.16618e-05	0.000279154	1.34026e-05	8.54866e-05	0.000322226	2.0237e-07	7.7373e-06	1.40199e-05	5.02145e-07	0	6.30889e-06	1.58658e-05	1.05642e-05	1.65393e-06	4.56434e-06	4.03511e-05	1.14697e-05	6.41644e-05	0.000542117	6.01067e-07	0.000113615	6.88089e-06	1.87032e-05	1.56675e-05	0.000364901	1.5743e-05	4.0119e-07	8.31381e-06	9.64166e-06	6.9809e-06	2.7741e-07	6.31591e-07	1.12626e-05	3.46222e-05	6.39083e-06	3.72853e-05	8.44151e-05	1.78175e-05	5.05722e-05	2.50068e-06
f__Erysipelotrichaceae;g__Candidatus Stoquefichus	6.79314e-07	2.83747e-06	3.99251e-05	3.80989e-06	1.02659e-05	3.26364e-05	4.75813e-05	2.75973e-05	3.05522e-07	1.4946e-05	8.75284e-06	5.93979e-06	5.89066e-06	3.34242e-06	2.00966e-05	2.45996e-05	8.36485e-06	5.00858e-05	3.89208e-05	6.12018e-05	8.24613e-06	1.06822e-05	1.80948e-05	1.17997e-05	3.92839e-05	1.37089e-05	5.74487e-06	2.9581e-05	1.29678e-05	6.08921e-06	5.56861e-06	2.94584e-05	1.62435e-05	5.16978e-05	2.70871e-05	2.10581e-06	1.67492e-06	2.76856e-05	2.99391e-05	2.79523e-05	4.38476e-06	6.17157e-06	7.97284e-06	1.09736e-05	5.20363e-06	3.17091e-06	3.53613e-06	4.75494e-05	1.28747e-05
f__Flavobacteriaceae;g__Flavobacterium	9.8583e-05	1.85075e-05	6.37301e-05	2.10725e-05	5.77101e-05	1.05527e-05	1.13447e-05	7.51842e-05	8.24546e-06	0.000185499	0.000380432	1.27699e-05	0.000182433	0.000308988	1.3524e-05	7.52149e-05	1.8438e-05	9.47524e-06	4.48867e-06	8.96201e-06	2.42732e-06	5.87186e-05	1.57283e-05	6.83473e-05	0.000100973	5.74434e-05	0.00014905	9.41553e-05	1.02472e-07	0.000151876	6.56975e-05	3.13418e-05	7.64734e-05	1.55507e-05	5.32586e-05	1.53217e-05	0.00010317	3.89796e-05	2.56037e-05	2.00499e-05	0.000130471	1.3776e-05	6.3662e-06	2.44557e-05	2.68041e-06	8.22245e-05	2.16037e-05	4.54533e-05	6.499e-05
f__Sphingobacteriaceae;g__Pedobacter	5.92704e-05	4.28361e-05	2.81892e-05	2.00809e-06	5.48249e-05	6.61158e-06	5.8242e-06	6.94735e-05	6.59181e-08	0.000227008	5.23793e-05	7.56512e-06	0.00015046	0.000405407	1.40079e-06	0.000140477	3.03378e-05	5.37922e-06	4.62223e-06	0	2.62282e-06	3.72078e-05	1.20349e-06	6.79571e-05	7.56224e-06	0.000265989	7.49502e-05	1.26146e-05	1.67015e-06	4.0634e-05	2.80748e-06	4.75716e-05	1.12858e-06	5.49317e-07	2.11147e-05	1.44344e-05	0.000180431	4.3406e-05	2.66323e-05	1.28352e-05	7.97668e-05	0.000101484	5.05221e-06	1.5783e-05	6.02455e-05	2.66155e-05	6.83777e-06	3.27817e-05	5.441e-06
f__Lachnospiraceae;g__Robinsoniella	1.27816e-05	5.67766e-05	0.000162399	8.06855e-05	6.83103e-05	0.000277194	0.000202504	0.000493455	0.000231634	0.000225024	0.000191208	0.000229476	0.000105758	0.000188728	0.000352945	0.000296501	0.000237121	0.000118332	3.2204e-05	0.000197071	7.63627e-05	6.54514e-05	0.000450877	0.000249866	0.000238173	0.000284089	0.000180812	6.60526e-05	0.000271731	0.000233644	8.03899e-05	0.00026153	9.53545e-05	0.000445451	3.76098e-05	4.03924e-05	4.87519e-05	0.000109816	0.000253965	4.84454e-05	0.000124311	9.64573e-05	0.000185158	9.17361e-05	1.21332e-05	5.05832e-05	7.34245e-05	0.000255421	0.000423311
f__Coriobacteriaceae;g__Slackia	1.44872e-05	2.31137e-05	0.000230274	3.79128e-06	1.92128e-05	2.46204e-06	9.13787e-05	5.08288e-05	0.000388023	5.18373e-05	1.82488e-05	9.30348e-05	0.000101297	6.38313e-05	0.000158207	6.25498e-05	6.71484e-05	0.000181389	7.32638e-05	8.32899e-05	8.82014e-06	3.5372e-05	5.44131e-05	5.97382e-05	1.30239e-05	5.68676e-05	2.89574e-05	1.36184e-05	0.000499875	6.49345e-05	3.97474e-06	0.000306521	1.0229e-05	0.000125624	3.72132e-05	2.16891e-05	1.13903e-05	3.45653e-05	0.000153805	1.51072e-06	3.5865e-06	7.07934e-06	3.00903e-05	4.76257e-05	1.66603e-05	1.97905e-05	2.75051e-05	9.7861e-05	1.8569e-05
f__Flavobacteriaceae;g__Ornithobacterium	1.66422e-06	0.000282335	2.20881e-05	7.09146e-06	6.49645e-06	9.79946e-06	1.12627e-06	7.46359e-05	2.46277e-06	3.56592e-06	8.73551e-06	6.97283e-06	1.00473e-05	6.8332e-06	1.86403e-05	5.10539e-06	5.0933e-06	0.000116411	1.46536e-05	5.12763e-06	2.59862e-05	7.07956e-06	1.12841e-06	1.50975e-05	1.07875e-06	7.18799e-06	2.49779e-05	3.56996e-06	4.01657e-07	3.54788e-05	7.90727e-06	4.52061e-06	3.02341e-05	8.19018e-06	2.34881e-06	6.01915e-06	2.21065e-06	3.38712e-05	1.04952e-05	1.17857e-05	2.119e-06	5.86283e-05	3.4369e-05	5.46483e-06	1.57626e-05	1.15462e-05	1.29597e-05	1.49024e-05	2.24064e-06
f__Enterobacteriaceae;g__Cronobacter	1.8018e-05	5.31444e-06	4.87647e-05	7.53946e-06	6.25037e-06	6.73954e-05	1.62586e-06	8.28146e-07	3.35215e-05	2.67234e-07	1.22956e-06	9.51492e-06	2.82073e-06	4.98925e-08	0.000134051	6.37419e-06	0.000171831	5.36727e-05	7.44189e-08	2.33427e-06	6.11004e-06	3.26645e-06	0	5.53013e-06	9.04045e-08	2.56767e-06	8.33013e-06	8.63166e-06	5.62378e-06	1.699e-06	2.84099e-05	3.09715e-05	8.28247e-07	2.24566e-07	2.06523e-05	0.000180191	2.44464e-06	4.91281e-06	1.03834e-05	0.000146334	9.20026e-07	1.80449e-05	6.78959e-06	5.56714e-07	1.00566e-06	4.66427e-06	1.37067e-05	5.31042e-08	1.80739e-05
f__Lachnospiraceae;g__Lachnoanaerobaculum	3.08682e-05	0.00020176	4.58212e-05	1.55765e-05	3.88066e-05	0.000394833	0.000243229	0.000114107	8.09163e-05	5.91762e-05	0.000102901	5.97757e-05	9.8718e-05	6.5741e-05	0.000127106	0.00013335	8.00452e-05	9.78362e-05	8.14642e-05	0.0001192	9.72572e-05	1.64583e-05	8.6531e-05	0.000126109	0.000201619	0.000161326	0.000113164	4.47358e-05	5.56037e-05	8.61552e-05	5.63515e-05	8.09192e-05	5.58828e-05	0.000185419	4.62485e-05	2.3134e-05	4.36116e-05	4.81877e-05	8.7712e-05	3.17742e-05	6.57704e-05	3.48557e-05	5.502e-05	6.44079e-05	1.49338e-05	3.06781e-05	5.18602e-05	6.14615e-05	0.00024004
f__Alcaligenaceae;g__Bordetella	4.28429e-06	3.35445e-05	1.33422e-05	1.91033e-05	4.7457e-05	5.39033e-05	2.14239e-05	1.05084e-05	0.000116925	2.3683e-05	4.7655e-05	2.59916e-05	5.60184e-06	3.57208e-05	2.27689e-05	1.0903e-05	1.64231e-05	3.29641e-05	2.36272e-05	5.09954e-05	3.11264e-05	1.82103e-05	1.33168e-05	3.07458e-05	1.13709e-05	4.78682e-06	6.80882e-06	5.85451e-06	6.15694e-05	7.5892e-06	2.76681e-05	1.00634e-05	2.32756e-05	2.76972e-05	4.68832e-05	2.82508e-06	2.13445e-05	2.62795e-05	7.03821e-06	7.31219e-05	1.73174e-05	7.82972e-06	1.72225e-05	1.71556e-06	8.1959e-06	1.51978e-05	4.46173e-05	1.70527e-05	3.99412e-05
f__Lachnospiraceae;g__Stomatobaculum	2.53119e-05	2.09306e-05	2.99137e-05	6.97911e-06	5.1596e-05	6.29974e-05	5.21013e-05	3.70939e-05	5.65906e-05	3.17503e-05	3.23169e-05	4.08578e-05	2.50791e-05	4.65784e-05	7.76682e-05	0.000103629	4.02525e-05	4.03833e-05	3.0922e-05	5.65772e-05	6.38193e-05	1.53252e-05	8.9258e-05	5.27547e-05	5.90648e-05	4.90207e-05	3.02855e-05	1.67166e-05	6.69454e-06	6.33383e-05	6.08508e-05	6.23161e-05	3.5637e-05	8.52618e-05	4.75798e-05	1.22812e-05	7.96727e-06	3.37224e-05	5.24602e-05	8.13618e-05	2.26313e-05	1.58952e-05	4.22016e-05	7.05492e-05	1.19067e-05	1.63433e-05	2.59485e-05	5.02315e-05	5.51299e-05
f__Unclassified;g__Microcystis	6.23325e-08	4.35103e-06	5.86475e-07	0	5.04456e-07	5.39296e-08	6.90455e-07	2.63682e-06	0	4.09375e-06	3.26589e-07	1.92301e-07	5.20902e-08	0	1.09783e-06	6.28884e-06	1.1215e-05	1.32155e-06	1.54518e-06	3.87991e-06	2.55293e-08	3.08751e-07	9.3496e-07	1.37706e-06	2.63258e-06	4.45721e-08	8.76635e-06	2.32256e-07	1.38175e-05	8.25139e-07	5.54687e-07	3.83829e-06	4.93526e-07	4.68485e-07	1.10119e-06	1.80818e-06	4.94621e-07	1.77691e-06	5.97784e-07	3.17209e-07	1.29462e-06	9.06919e-07	4.72775e-08	3.34277e-06	2.85286e-08	2.3776e-07	1.10716e-06	1.07772e-07	1.07869e-06
f__Dacrymycetaceae;g__Dacryopinax	0	9.47711e-08	7.44264e-05	0	0	0	0	4.57594e-07	0	8.28136e-06	0	0.000184133	0	0	0	0	1.32286e-06	0	0	0	0	0	0	4.13891e-06	0	0	1.28958e-07	0	0	0	4.5956e-06	7.49684e-08	1.87658e-05	0	1.74125e-07	0	2.48716e-07	2.27039e-07	1.34625e-06	0	0	0	0	0	0	1.21729e-06	1.15321e-07	0	0
f__Caldicoprobacteraceae;g__Caldicoprobacter	4.80241e-07	8.66518e-06	5.52544e-05	2.55912e-05	1.24839e-05	1.85468e-05	7.67553e-06	5.09621e-05	1.06243e-05	2.47722e-05	6.8941e-05	2.8582e-05	1.6463e-05	4.71519e-05	9.60583e-06	0.000156102	0.000273552	4.57307e-06	2.88362e-06	3.29749e-06	1.14183e-05	8.45715e-05	0.000248408	4.98849e-05	1.34934e-05	6.7104e-05	3.98734e-05	4.51704e-06	2.12668e-05	8.6756e-05	1.01658e-06	0.000233625	1.82206e-06	5.41213e-05	7.95401e-06	9.70069e-06	9.80128e-06	4.3427e-05	0.000116506	1.10555e-06	1.91352e-06	5.79767e-05	1.60421e-05	7.3668e-06	2.64557e-06	4.57336e-05	1.15179e-06	2.06961e-05	8.7108e-06
f__Veillonellaceae;g__Pelosinus	8.62423e-05	2.91508e-06	1.54366e-05	1.53453e-05	2.25765e-05	4.44845e-06	8.75198e-06	3.05232e-05	2.18924e-05	1.88716e-05	1.35221e-05	1.38914e-05	1.18534e-05	9.65534e-06	9.02238e-06	6.60099e-05	2.13932e-05	1.90035e-06	3.996e-06	2.64813e-05	1.19357e-06	3.46899e-05	1.71947e-05	1.09217e-05	8.98042e-06	2.84874e-05	3.89554e-05	6.46938e-06	7.41256e-06	3.95952e-05	1.30971e-05	4.12447e-05	8.02455e-06	2.82337e-05	7.36655e-06	8.42627e-06	1.31863e-05	6.85722e-06	6.17953e-05	1.45992e-05	3.38268e-06	1.2542e-05	2.86871e-05	4.67386e-05	3.8386e-06	8.72475e-06	3.30859e-06	1.31612e-05	5.88169e-06
f__Planctomycetaceae;g__Isosphaera	0	1.04441e-06	7.58224e-07	0	1.23287e-07	9.85713e-08	0	5.28472e-05	0	5.70301e-07	2.65586e-08	3.44799e-07	5.49957e-07	2.65669e-07	0	4.86924e-06	3.54118e-05	0	0	0	0	3.73509e-06	8.09077e-08	2.16776e-06	0	7.57344e-07	6.08515e-06	0	0	3.77405e-07	0	1.26524e-06	0	0	1.36958e-06	0	0	1.78125e-06	2.48804e-05	0	0	1.75366e-06	1.5535e-07	1.85571e-07	6.24951e-08	2.12674e-05	0	0	3.85594e-08
f__Phycodnaviridae;g__Chlorovirus	0	5.92626e-08	2.30231e-06	1.0917e-06	1.25122e-07	0	7.30262e-06	1.95517e-05	6.28761e-06	0	5.61514e-06	1.5291e-06	2.36776e-07	1.51611e-07	0	2.67243e-05	4.38746e-07	0	8.40236e-08	6.52244e-07	0	0.000448518	8.60267e-06	0	0	1.40713e-06	7.22665e-07	0	3.45165e-06	1.71925e-06	1.75426e-07	1.87518e-07	3.15459e-07	0	0	5.18854e-07	1.69667e-07	3.96117e-06	2.00535e-05	0	0	1.29605e-06	2.41291e-07	2.46922e-07	0	2.43197e-06	0	0	1.04067e-07
f__Verrucomicrobia subdivision 3;g__Pedosphaera	0	3.0233e-06	1.62486e-06	1.10903e-07	2.56154e-06	6.90382e-08	0	5.79503e-05	4.32487e-08	4.01196e-06	3.15804e-06	0	5.21754e-06	1.86553e-06	1.29858e-06	1.41229e-05	9.69757e-05	0	0	0	3.66337e-07	1.17721e-05	4.33077e-07	3.21606e-06	0	2.38813e-06	7.21103e-06	3.71902e-06	1.8117e-05	2.61689e-06	0	6.59423e-06	0	0	2.42879e-06	0	5.35461e-07	6.11268e-06	5.68061e-05	1.15527e-07	0	0	0	5.28878e-07	0	5.71789e-05	1.97133e-07	2.66576e-07	0
f__Fibrobacteraceae;g__Fibrobacter	0.000211944	5.55193e-07	4.44576e-06	1.02688e-07	4.03949e-06	1.58877e-05	7.62523e-07	1.33812e-05	1.5316e-05	5.44433e-05	6.86003e-06	1.36497e-05	1.33022e-06	2.932e-05	1.38086e-06	3.15232e-06	2.82244e-05	6.42092e-07	1.86022e-07	0	3.76701e-07	4.35748e-07	2.30196e-06	5.18456e-06	1.04888e-05	7.55803e-07	1.9938e-05	5.82434e-06	2.90204e-08	3.3065e-06	6.36363e-06	6.1189e-06	1.20933e-06	1.19278e-06	1.9362e-06	2.61077e-07	1.21568e-05	2.71279e-06	1.87809e-05	8.43033e-08	1.48549e-05	3.25766e-06	3.00606e-06	2.74279e-06	8.55091e-07	2.05541e-05	2.02536e-06	0.000131385	1.18155e-05
f__Mycoplasmataceae;g__Mycoplasma	0	1.60602e-06	1.50873e-05	1.02245e-05	2.79365e-06	2.01134e-06	2.11239e-05	9.20055e-06	5.21529e-07	4.48288e-06	1.37997e-05	2.69071e-05	1.40708e-05	6.23666e-06	1.63447e-06	8.75735e-06	8.89978e-05	6.40173e-05	5.7173e-06	2.82167e-06	6.01926e-06	3.25014e-06	1.27247e-05	1.47633e-05	7.04475e-06	0.000121511	1.11734e-05	8.96557e-06	0	8.66222e-06	5.90133e-05	3.92222e-05	7.97246e-07	1.62325e-05	1.19971e-05	3.42131e-06	1.64181e-05	1.51091e-05	1.56109e-05	1.0062e-07	3.05886e-06	5.52877e-06	9.49473e-06	2.26776e-06	0	6.9786e-06	8.01559e-06	1.09093e-05	6.05514e-06
f__Ruminococcaceae;g__Ethanoligenens	7.09073e-06	5.23829e-05	8.26327e-05	1.89058e-05	8.95966e-05	1.64414e-05	2.66355e-05	0.00012271	3.2108e-05	3.8863e-05	5.38853e-05	0.000203136	0.000104016	8.60896e-05	4.42502e-05	0.000361192	0.000206106	8.36633e-06	8.33383e-06	5.92578e-06	1.12482e-05	9.02922e-05	0.000168743	0.000104062	1.0707e-05	0.000248488	3.91982e-05	4.67963e-06	8.24994e-06	8.03583e-05	2.60968e-05	0.000274235	2.79172e-06	0.000127002	1.87515e-05	3.88724e-05	7.2179e-06	8.80962e-05	0.00018268	4.65556e-08	6.88805e-06	6.99679e-05	2.20713e-05	1.8886e-05	6.07009e-06	1.97114e-05	2.96848e-06	6.92138e-05	5.02669e-05
f__Hydrogenothermaceae;g__Sulfurihydrogenibium	0	1.31808e-07	0	0	0	6.09719e-08	4.07968e-06	1.81324e-06	0	7.23003e-06	8.71415e-07	0	0	0	0	1.87504e-07	1.53695e-06	0	0	6.24387e-08	0	0	0	0	0	6.5066e-07	1.73473e-07	0	0	0.000211853	0	4.98759e-07	0	0	7.24025e-08	0	0	0	5.34086e-08	0	0	0	0	4.27707e-05	0	2.07703e-06	3.48737e-07	4.84142e-07	0
f__Unclassified;g__Peptoniphilus	3.64663e-06	1.03072e-05	3.07029e-05	7.38965e-05	7.13992e-05	2.05814e-05	4.03955e-05	9.92851e-05	1.18805e-05	3.34452e-05	2.13128e-05	0.000140756	3.34367e-05	5.2726e-05	7.21726e-05	0.000130994	7.11991e-05	6.257e-05	2.38409e-05	5.72222e-05	4.52355e-05	2.16443e-05	5.39458e-05	9.93615e-05	1.79806e-05	4.46353e-05	4.15549e-05	8.63586e-06	0.000115543	5.80043e-05	1.30921e-05	0.000160748	5.50173e-05	0.000406361	3.80936e-05	4.61196e-05	6.28638e-05	2.6863e-05	6.9927e-05	3.15704e-05	7.63939e-06	2.14169e-05	4.85e-05	2.35747e-05	1.56098e-05	2.23203e-05	5.40209e-06	6.41035e-05	4.39946e-05
f__Succinivibrionaceae;g__Ruminobacter	3.71627e-07	2.4238e-05	3.51364e-05	9.4023e-06	1.83217e-05	1.10928e-05	8.91314e-06	2.73916e-05	5.72735e-05	1.68184e-05	9.39768e-06	1.60852e-05	7.98494e-05	0.000104522	0.00010901	0.000256541	1.22319e-05	2.62184e-05	4.86628e-06	1.50361e-05	7.56394e-06	2.36827e-06	1.68897e-05	1.73637e-05	5.74926e-05	0.000236688	1.06438e-05	7.73699e-05	3.50767e-07	4.57224e-05	1.80471e-05	1.55158e-05	0.000130704	2.7317e-05	8.86201e-06	4.91527e-06	2.09582e-05	0.000369238	0.00011478	4.89528e-05	7.00846e-06	1.12741e-05	2.78967e-05	9.45457e-05	9.51359e-05	6.46548e-06	1.74276e-05	1.66972e-05	2.1229e-05
f__Helicobacteraceae;g__Helicobacter	5.46181e-08	1.22651e-06	4.17422e-07	3.56766e-08	4.83392e-06	2.67454e-06	0	4.96608e-06	6.54804e-05	5.81136e-06	7.36576e-06	6.0874e-06	6.15294e-06	7.35624e-06	1.6266e-05	8.01546e-06	3.12625e-06	1.3446e-06	5.71571e-08	2.85644e-06	7.16932e-08	5.1792e-06	9.46705e-06	1.23245e-05	4.86526e-06	9.68201e-06	9.46602e-06	1.84191e-06	0	4.51156e-06	8.20694e-06	2.00644e-06	0	1.16063e-06	1.0443e-05	1.83392e-07	8.48333e-08	9.04417e-07	4.43029e-06	0	4.25008e-06	3.95701e-07	3.42212e-08	3.75598e-05	0	2.41734e-06	9.00106e-06	3.09878e-06	4.52868e-06
f__Sphingobacteriaceae;g__Mucilaginibacter	2.64894e-08	1.3812e-06	1.97197e-06	1.74644e-06	3.09229e-06	2.03941e-07	1.31237e-06	2.22869e-05	0	8.02825e-06	5.41821e-06	3.37863e-07	6.7244e-06	7.73793e-07	1.26864e-06	2.97242e-06	1.31744e-05	4.0548e-07	2.43232e-06	0	2.89329e-07	1.15492e-05	1.74279e-06	4.29011e-06	6.48604e-05	2.94825e-06	4.12134e-05	1.51082e-07	0	3.70369e-06	3.47309e-07	1.04634e-05	1.97225e-07	1.02299e-07	7.96969e-05	8.31006e-07	0	3.60119e-06	2.81319e-06	0	3.15e-07	4.77423e-06	2.31675e-06	1.53794e-06	4.31186e-06	5.0629e-06	7.24852e-07	0	0
f__Lachnospiraceae;g__Lachnospira	1.11098e-06	5.76848e-06	1.06655e-05	2.76925e-06	5.30781e-06	9.08975e-05	4.00806e-05	1.67016e-05	1.5676e-05	3.86751e-05	6.45781e-05	7.76578e-06	5.20948e-05	1.48839e-05	3.15907e-05	2.1112e-05	8.27971e-06	1.24193e-06	3.4505e-06	1.23491e-05	1.06215e-05	9.64559e-06	0.000125523	8.94766e-06	7.49011e-05	3.18684e-05	2.92776e-05	6.06901e-06	1.82163e-06	3.47776e-05	2.9747e-05	2.60421e-05	5.24674e-06	3.53451e-05	3.17235e-06	2.37084e-06	2.08089e-06	2.27519e-05	3.07936e-05	1.79801e-06	5.34708e-06	4.86159e-06	1.90766e-05	1.24941e-05	3.10339e-06	1.58813e-06	1.92442e-05	1.19484e-05	0.000119935
f__Carnobacteriaceae;g__Carnobacterium	0	7.03941e-06	2.93919e-06	5.48748e-07	1.46098e-05	6.98078e-07	3.33641e-06	1.53887e-06	3.43427e-06	1.28195e-06	2.18425e-06	3.09688e-05	2.1761e-06	1.21288e-06	9.62108e-06	6.19939e-05	1.11642e-05	2.40509e-07	2.33111e-06	3.72234e-05	5.4639e-05	5.81081e-07	1.27455e-05	1.97463e-06	8.18978e-06	5.23336e-06	1.91816e-06	3.31027e-06	0	1.22948e-05	2.00778e-06	9.29643e-06	4.30804e-05	2.1738e-05	1.2753e-05	1.0991e-05	5.58201e-07	1.34651e-05	1.41063e-05	0.000124951	2.11596e-05	5.36187e-06	1.80869e-05	4.12078e-06	4.29044e-06	2.65569e-06	5.74972e-08	4.60447e-07	2.77646e-05
f__Ectothiorhodospiraceae;g__Thioalkalivibrio	0	9.90506e-07	1.52434e-06	2.16475e-06	5.19505e-05	1.33405e-07	1.79993e-06	3.03531e-06	5.33292e-07	1.42205e-06	4.48145e-07	1.60645e-06	2.90294e-06	2.64024e-06	0	6.25575e-06	2.98325e-06	0	0	1.36614e-07	0	4.19287e-07	2.09432e-06	8.86306e-06	0	6.70321e-07	2.52036e-06	0	6.1532e-06	1.39689e-06	1.0307e-06	2.58596e-06	2.21738e-06	2.1777e-06	3.82003e-05	9.38256e-06	3.41072e-07	1.76807e-06	3.69624e-06	1.40717e-07	0	2.19387e-06	5.98649e-06	8.72736e-08	2.52373e-07	1.17112e-05	0.000121166	4.43137e-06	7.51236e-07
f__Unclassified;g__Sediminibacterium	0	6.11387e-08	2.66007e-06	5.27844e-07	2.8406e-07	0	0	1.01732e-05	7.56822e-08	2.11927e-07	1.53394e-05	7.03646e-06	1.58898e-06	1.54174e-06	0	1.38332e-06	7.02834e-07	0	1.73117e-07	0	0	0	9.39218e-07	2.03915e-06	0	0	3.28936e-06	9.66038e-06	0	0	0	9.51183e-07	0	7.60291e-06	2.80828e-08	2.2844e-06	2.25327e-07	0	8.17803e-06	6.63664e-08	0	0	0	0.000137907	0	0	0	1.99679e-05	0
f__Pseudomonadaceae;g__Pseudomonas	1.16617e-05	8.20029e-05	3.81385e-05	0.00034716	3.51904e-05	5.29253e-05	1.14935e-05	6.80428e-05	0.00014785	2.12934e-05	5.20357e-05	4.22678e-05	1.454e-05	0.00018365	8.21346e-05	3.58893e-05	0.000241568	3.7655e-05	3.72479e-05	4.53128e-05	3.57866e-05	5.63155e-06	7.49959e-06	4.66229e-05	1.70356e-05	1.37153e-05	5.81893e-05	2.09149e-05	0.000126003	1.43675e-05	5.36286e-06	3.80064e-05	3.46629e-05	8.041e-06	5.12488e-05	2.97059e-05	8.70658e-05	5.72188e-05	4.33073e-05	3.5008e-05	7.64548e-06	3.33847e-05	4.67196e-05	3.4893e-05	1.68362e-05	0.000100886	3.53601e-05	1.45271e-05	1.81548e-05
f__Desulfobacteraceae;g__Desulfatibacillum	0	8.65633e-07	1.08416e-06	1.10753e-07	1.06398e-06	5.57951e-07	3.91091e-07	1.38901e-05	0	9.61657e-07	6.18489e-07	1.74629e-06	1.62383e-06	1.72012e-06	0	2.51264e-05	3.54391e-05	3.26203e-08	0	5.71373e-07	1.47521e-07	7.58075e-08	2.21603e-07	3.03609e-06	0	3.63246e-06	4.91751e-06	0	1.39036e-05	6.04544e-06	0	2.12307e-05	0	1.52137e-07	3.83928e-05	3.32479e-07	7.13274e-07	1.79578e-06	2.03469e-05	5.70589e-08	0	2.12022e-06	1.56985e-06	0	0	1.48303e-05	4.87897e-08	6.4451e-06	0
f__Comamonadaceae;g__Delftia	0	2.27893e-05	6.18704e-08	0	0	0	0	4.84153e-06	0	4.79631e-07	7.00316e-07	0	1.64154e-07	4.02425e-08	0	1.28976e-05	3.31705e-07	0	0	0	0	5.13423e-06	0	2.44123e-06	0	1.40461e-07	1.07037e-07	0	0	0	0	0	0	0	2.10227e-05	2.24381e-08	1.55536e-06	0	5.44803e-08	0	0	0	1.83293e-06	2.21752e-07	0	1.05132e-05	0	0	2.18664e-06
f__Unclassified;g__Candidatus Competibacter	0	0	2.11209e-07	0	1.59246e-07	0	0	1.39436e-05	0	1.56286e-07	0	0	1.58111e-07	2.22248e-07	0	2.59037e-06	1.92526e-06	0	0	0	0	0.000372532	0	1.46632e-07	0	1.19534e-07	2.55693e-06	0	0	0	0	3.57837e-08	1.13519e-06	0	4.15565e-08	4.46783e-07	0	1.53258e-07	3.12175e-06	0	0	0	0	0	0	1.43001e-06	0	0	0
f__Leptotrichiaceae;g__Streptobacillus	0	0	2.32661e-07	0	3.92173e-08	0	0	1.48541e-06	0	1.6561e-07	0	1.60623e-07	0	1.84851e-07	1.49033e-07	1.49081e-07	8.19926e-08	0	0	0	0	1.55965e-07	6.0305e-07	0	0	6.95088e-08	0	0	0	4.93742e-07	0	0	0	8.75409e-07	0	0	0	1.61361e-07	7.79365e-07	0	0	1.48534e-07	0	0	0	0	0	3.29943e-07	0
f__Cytophagaceae;g__Runella	0	1.45483e-06	3.21307e-06	2.00306e-06	4.80507e-06	3.58844e-06	3.12588e-07	5.26946e-05	2.63869e-08	5.75214e-06	4.73803e-06	7.13799e-06	2.23971e-06	1.89685e-05	5.47926e-07	1.76824e-05	4.34835e-05	5.56618e-06	1.23914e-06	5.29213e-07	2.70225e-06	1.6418e-05	3.0725e-06	1.33976e-05	1.19501e-06	1.69422e-05	4.48958e-05	1.3973e-05	0	6.98631e-06	6.5523e-06	1.03921e-05	2.95146e-06	4.28633e-06	0.000272387	1.26232e-06	5.51111e-07	3.95035e-06	9.70637e-06	1.12743e-07	2.15983e-07	2.33975e-06	6.19149e-07	4.71335e-07	3.57888e-07	6.99884e-06	2.02955e-06	2.587e-07	1.37246e-06
f__Geobacteraceae;g__Geobacter	4.2434e-08	4.57309e-06	6.02759e-06	1.30886e-05	6.59228e-06	3.7205e-07	2.23511e-06	3.31356e-05	0	3.01173e-06	1.25336e-06	3.19847e-07	1.65672e-05	6.21705e-06	1.00474e-06	7.1638e-06	5.83836e-05	6.51973e-06	0	6.93498e-08	1.56315e-07	9.01863e-07	1.1026e-05	9.18144e-06	0	8.30677e-06	1.72188e-05	3.02825e-07	4.15419e-08	6.74007e-06	0	2.46405e-05	2.09949e-07	1.48336e-06	2.1427e-06	4.57966e-07	2.70042e-06	4.08475e-06	2.92129e-05	1.33179e-06	0	1.70338e-06	5.4279e-06	4.47443e-08	2.45717e-06	2.95016e-05	1.74343e-06	3.61961e-05	5.69034e-06
f__Cytophagaceae;g__Adhaeribacter	0	4.93889e-06	2.44881e-06	5.84793e-06	1.00818e-07	0	0	6.08472e-07	0	9.85584e-08	4.88795e-07	7.04894e-08	3.46289e-07	6.26585e-07	0	8.10229e-07	1.32906e-06	0	0	0	4.11591e-07	3.14847e-06	4.80863e-07	0	0	7.66661e-07	1.82488e-06	0	0	3.59909e-07	0	9.60563e-07	0	8.96402e-07	0	3.10257e-06	0	0	2.32468e-07	0	0	5.84546e-06	0	5.55418e-07	0	3.78601e-05	0	6.25782e-06	5.35547e-08
f__Neisseriaceae;g__Kingella	0	6.68225e-07	7.73692e-07	0	2.67682e-06	0	0	1.49433e-05	0	0	0	2.76976e-07	3.75267e-06	2.70767e-06	1.48762e-06	1.47794e-06	1.81944e-06	0	6.69235e-07	0	0	0	0	7.49721e-06	0	4.19816e-07	1.19112e-06	1.16137e-07	0	5.5706e-06	0	2.77864e-06	0	1.56858e-06	2.21314e-07	1.28031e-06	2.90664e-08	6.24836e-06	1.3212e-06	0	1.88874e-07	0	3.42948e-06	2.3412e-08	0	2.24136e-06	0	2.03059e-07	7.69567e-08
f__Listeriaceae;g__Listeria	1.25373e-07	0.00035301	1.19114e-05	5.92814e-06	0.000138114	6.71645e-06	3.79756e-05	1.64312e-05	3.69416e-07	5.18323e-05	1.66811e-05	1.01705e-05	0.000202115	1.5053e-05	2.03322e-06	3.47298e-05	2.97943e-05	3.53583e-07	2.73227e-06	6.30029e-06	3.66641e-06	2.56391e-05	6.92549e-05	1.12003e-05	1.11246e-05	3.4466e-05	1.82353e-05	3.22598e-06	4.77883e-07	2.06839e-05	9.93327e-06	3.20702e-05	1.59209e-06	1.18252e-05	5.7063e-06	1.63023e-06	2.92088e-06	5.52261e-06	1.79409e-05	2.46677e-07	2.87235e-05	7.04779e-06	9.90124e-06	6.22553e-06	6.81612e-06	2.31831e-06	8.31548e-07	2.09828e-05	2.96907e-05
f__Spirochaetaceae;g__Spirochaeta	2.22219e-07	1.98917e-05	7.32128e-05	4.67787e-05	5.53439e-05	6.87553e-06	6.41307e-05	7.34801e-05	8.12684e-06	2.76619e-05	4.14171e-05	0.000101588	2.97688e-05	3.51185e-05	5.19415e-05	7.53014e-05	0.0001131	3.40859e-05	8.2981e-06	4.62111e-06	2.93562e-06	1.89087e-05	0.000120276	5.28011e-05	3.91538e-05	4.82573e-05	3.84773e-05	1.04058e-05	1.67203e-05	5.34332e-05	2.25314e-05	7.19871e-05	1.30613e-05	7.06655e-05	1.03575e-05	1.83183e-05	5.54402e-06	5.37727e-05	0.000128146	1.04185e-07	5.73597e-06	3.17802e-05	2.47252e-05	3.07735e-05	6.04625e-06	7.49731e-05	4.33036e-06	4.24658e-05	1.91244e-05
f__Clavicipitaceae;g__Villosiclava	1.41447e-07	1.05942e-05	4.92789e-08	0	8.57978e-07	5.6868e-07	1.11914e-07	6.28396e-06	1.38e-07	3.4057e-06	7.11909e-07	3.05453e-05	1.16791e-05	1.54541e-06	1.26264e-07	6.77256e-07	9.82763e-07	0	1.25327e-07	2.20663e-06	0	0	4.14019e-07	2.99899e-07	8.88354e-07	9.62546e-06	1.66077e-05	5.94983e-07	0	1.26692e-05	2.27108e-05	6.15159e-06	0	1.18774e-06	5.60593e-07	1.01704e-05	9.46391e-07	3.79358e-07	3.4253e-05	0	7.05468e-08	2.52422e-06	2.83165e-06	0	0	6.20199e-07	0	6.84388e-06	1.26248e-06
f__Leptotrichiaceae;g__Sebaldella	0	1.52226e-05	6.07185e-06	6.15887e-07	7.7794e-06	1.8514e-05	7.0547e-06	8.67734e-06	0	1.54456e-05	3.234e-06	7.19748e-06	1.46102e-05	2.13636e-05	7.84953e-06	8.831e-06	6.23984e-06	1.38533e-06	1.35624e-06	1.00954e-05	7.48207e-06	1.39181e-06	6.72102e-06	1.31985e-05	2.19485e-06	2.74783e-05	5.96473e-06	2.04251e-06	0	3.25791e-06	4.41713e-06	3.87123e-06	8.46665e-06	4.32468e-06	2.72491e-06	3.6311e-06	9.92166e-07	3.48979e-06	4.26544e-06	2.47708e-05	7.06591e-06	3.57454e-06	2.4546e-06	9.75442e-06	7.65636e-06	1.07987e-05	2.00085e-07	4.46597e-06	3.18205e-06
f__Hypocreaceae;g__Trichoderma	0	0	0	0	0	0	0	0	0	0	0	0	0	0	0	0	9.25986e-07	0	0	0	0	0	0	0	0	0	7.39345e-08	0	0	0	0	9.02605e-08	0	0	1.04822e-07	0	0	0	5.57347e-07	0	0	0	0	0	0	1.48396e-06	0	0	0
f__Xanthomonadaceae;g__Xanthomonas	8.82628e-08	1.30923e-06	7.2565e-07	1.20457e-07	9.54502e-06	2.01763e-06	3.9529e-07	3.67505e-06	7.77053e-05	6.40634e-06	1.42413e-05	6.04816e-08	5.32571e-07	1.86808e-06	8.69951e-08	3.28364e-06	9.00351e-06	0	0	1.12369e-05	1.21726e-06	7.87075e-06	1.88084e-06	1.77336e-05	1.84122e-07	5.39152e-07	1.37066e-06	8.63079e-06	2.21643e-05	3.22637e-07	0	4.33745e-06	2.25987e-08	7.14108e-07	1.5326e-05	2.47585e-06	3.32619e-07	1.04353e-06	0.000169102	0	1.44096e-07	8.80954e-07	8.52614e-07	1.11578e-07	0	1.63242e-05	3.37796e-05	0	1.50519e-07
f__Myxococcaceae;g__Corallococcus	5.70173e-08	1.37972e-06	6.17661e-06	4.0592e-06	2.41956e-06	1.6388e-06	1.00952e-05	3.69467e-05	1.8054e-06	1.23596e-05	1.62117e-05	4.21324e-07	2.02021e-05	1.37758e-05	1.45499e-05	2.60702e-05	0.000119427	5.11354e-07	2.68529e-08	1.13942e-06	0	3.60763e-06	2.08447e-05	1.54965e-05	1.91127e-07	1.18499e-05	2.92397e-06	3.91773e-07	1.59149e-06	1.95458e-05	2.54066e-07	4.81577e-05	1.62711e-07	7.43816e-06	1.90541e-07	4.21962e-07	1.71347e-05	1.27551e-05	5.06907e-05	0	5.08533e-07	1.85592e-05	4.64978e-07	3.44699e-07	8.93492e-07	1.56397e-06	5.2062e-07	1.20928e-05	1.67882e-06
f__Methanosarcinaceae;g__Methanosarcina	0	4.94825e-07	1.61076e-06	1.8315e-06	2.40107e-06	1.09741e-06	5.53148e-07	6.29386e-06	0	5.46323e-06	7.19767e-06	5.60158e-06	3.68823e-06	4.83383e-06	0	5.84196e-06	1.05407e-05	2.12835e-06	1.5206e-06	4.43052e-06	0	6.73576e-06	4.21617e-06	4.88692e-06	3.65279e-06	6.61106e-06	7.24202e-06	1.52239e-06	0	5.69533e-06	1.2498e-06	3.01973e-06	0	1.83505e-06	4.71185e-07	1.6221e-06	1.06943e-06	1.21944e-06	2.36442e-06	1.78596e-06	2.44036e-06	6.28769e-06	6.16483e-06	2.61821e-06	1.54442e-06	2.7869e-06	4.25027e-07	1.56111e-06	6.77345e-07
f__Enterobacteriaceae;g__Yersinia	2.00597e-07	1.79561e-05	3.12269e-05	6.18492e-05	3.00296e-06	4.27648e-05	1.40796e-07	5.82542e-06	1.60284e-06	3.24829e-06	3.29122e-06	1.36583e-05	3.20555e-06	8.45859e-06	5.60211e-05	4.50556e-06	7.80631e-05	3.53671e-05	1.58805e-07	1.90888e-06	3.01927e-05	4.20386e-06	1.41808e-06	9.75848e-06	1.70811e-05	6.89666e-06	3.78544e-06	6.96649e-06	1.2459e-05	2.46347e-06	8.26315e-07	2.87146e-06	1.39999e-06	1.78151e-06	9.92649e-07	0.000105384	1.01591e-06	5.22368e-06	6.46069e-06	1.8132e-05	4.94408e-06	4.56231e-06	7.57205e-06	3.86521e-06	2.7669e-05	4.14449e-06	1.7348e-05	2.59697e-07	1.99128e-05
f__Enterobacteriaceae;g__Erwinia	0	3.91782e-06	3.14732e-07	2.52301e-07	4.35549e-05	4.4112e-07	0	6.46417e-06	0.000238044	0	1.07177e-07	0	8.12331e-08	0	1.68895e-06	8.33356e-06	7.09899e-06	6.7308e-08	0	0	0	1.98929e-06	0	4.91706e-05	0	8.0471e-07	3.83969e-07	1.55422e-07	7.75711e-08	6.69826e-07	6.05345e-08	7.57775e-06	0	0	3.49552e-05	5.66814e-08	1.13655e-06	1.25857e-06	1.79829e-06	7.85516e-06	0	5.50794e-08	1.13557e-07	9.73993e-08	0	1.01926e-05	0.0001165	4.04978e-07	2.09022e-05
f__Mycobacteriaceae;g__Mycobacterium	1.07518e-05	5.05175e-05	4.93424e-05	1.01667e-05	2.96911e-05	1.55966e-05	6.69937e-05	2.12473e-05	5.32533e-05	5.29222e-06	7.09913e-06	1.15759e-05	8.89162e-06	9.09957e-06	9.64231e-05	2.05049e-05	3.79578e-05	3.86952e-05	1.75638e-05	7.76667e-05	1.91201e-05	3.48016e-06	4.2856e-05	5.37736e-05	1.3183e-05	4.28502e-05	2.27831e-05	9.23366e-05	4.98428e-07	1.48016e-05	5.30196e-05	3.72152e-05	7.18558e-05	2.33412e-05	3.70736e-05	1.32178e-05	3.84333e-06	1.61712e-05	2.56695e-05	8.30736e-05	2.68297e-05	9.33134e-06	5.21866e-05	6.83691e-06	3.4221e-05	1.69322e-05	9.12909e-06	2.53268e-05	2.57846e-05
f__Rikenellaceae;g__Rikenella	8.82628e-08	1.69586e-06	0.00016227	4.6446e-05	6.35523e-05	0.000136087	0.00014174	8.62453e-05	4.43679e-07	2.20987e-05	0.000112243	4.87528e-06	5.31568e-05	3.21857e-05	2.68058e-06	5.95168e-05	2.37461e-05	1.36333e-05	5.58233e-06	1.33556e-05	5.59618e-06	5.71448e-05	7.68044e-07	0.000232055	7.13099e-05	5.8968e-05	7.21976e-05	4.76372e-06	1.55648e-05	1.86797e-05	2.43586e-06	0.000129538	4.45279e-07	1.01095e-05	6.13257e-05	2.59278e-05	9.59514e-06	1.64964e-05	6.86855e-05	1.80636e-05	7.17863e-07	6.6177e-05	9.17604e-05	0.000131943	1.40774e-05	4.8474e-05	5.78214e-05	6.12903e-05	1.06403e-05
f__Enterobacteriaceae;g__Pantoea	3.0402e-06	4.18258e-06	3.59712e-06	6.77029e-06	3.76514e-05	9.9506e-06	2.12989e-05	2.1891e-06	0.000176925	1.41471e-06	3.80078e-06	1.28449e-05	1.14319e-06	4.18644e-06	2.05674e-06	1.88881e-05	7.3101e-05	3.76462e-07	2.61876e-07	1.53022e-06	4.98364e-06	4.95225e-07	4.48752e-06	5.19049e-05	4.0768e-06	1.68081e-06	3.54042e-06	5.67053e-06	6.41347e-06	8.08949e-06	5.23976e-07	3.90311e-06	1.84687e-06	4.17233e-06	4.02947e-05	1.35947e-05	7.93083e-07	1.22429e-05	5.63613e-06	3.10903e-05	6.37518e-07	1.68879e-05	6.97218e-06	7.18423e-06	1.18606e-06	1.52819e-05	0.000107459	2.95155e-06	7.89346e-07
f__Peptococcaceae;g__Desulfotomaculum	1.46367e-05	9.63527e-06	7.85657e-05	2.3141e-05	3.17718e-05	4.2132e-05	3.26863e-05	9.3795e-05	1.53568e-05	5.85317e-05	6.70332e-05	0.000117228	7.3411e-05	0.000115545	1.70497e-05	0.000231949	0.000155267	1.88805e-05	5.98688e-06	2.27922e-05	1.38566e-05	3.1737e-05	0.000160719	6.31317e-05	3.9995e-05	0.000115786	4.70204e-05	1.69085e-05	1.91066e-06	8.30751e-05	2.00282e-05	0.000166759	6.98306e-06	6.41835e-05	7.27493e-06	2.642e-05	1.38702e-05	5.5739e-05	0.000163745	2.5193e-06	1.58758e-06	3.90468e-05	5.22851e-05	6.19324e-05	8.8374e-06	2.7534e-05	2.06271e-05	8.79211e-05	2.42645e-05
f__Peptococcaceae;g__Desulfitobacterium	8.80353e-06	4.78885e-05	0.000117479	5.36084e-05	5.39016e-05	6.95234e-05	0.000112984	0.00018267	6.28422e-05	0.000111248	7.92963e-05	0.000125287	6.43391e-05	6.59435e-05	0.00013103	0.000266646	0.000194359	0.000122014	6.83527e-05	8.47742e-05	4.18884e-05	4.37338e-05	0.000142007	0.000135501	0.000110246	0.000185582	8.64865e-05	0.000208749	3.39909e-05	0.000134696	3.01547e-05	0.000209161	3.08556e-05	0.000137488	3.75857e-05	2.27509e-05	1.84613e-05	0.000113432	0.000227696	0.000164733	4.54329e-05	5.3306e-05	6.65114e-05	5.42225e-05	2.41825e-05	6.27848e-05	1.5503e-05	0.000125851	8.72604e-05
f__Veillonellaceae;g__Sporomusa	1.3947e-05	8.52136e-06	1.72673e-05	1.12058e-05	3.35873e-06	1.57289e-05	1.41993e-05	6.98269e-06	2.34349e-07	3.43086e-06	1.96835e-05	9.19734e-06	1.23843e-05	2.65214e-05	1.41305e-05	3.21219e-05	3.08195e-05	8.0564e-06	8.6041e-06	3.96595e-05	1.41689e-05	1.15764e-05	2.21545e-05	3.22553e-05	4.905e-05	4.19065e-05	1.95313e-05	1.13882e-05	7.14306e-06	9.50624e-06	1.18967e-05	2.28674e-05	6.77864e-06	1.18499e-05	1.91474e-05	1.75699e-05	3.10768e-06	1.10384e-05	8.12108e-06	4.66469e-06	3.72777e-06	1.07399e-05	4.04927e-06	1.44623e-05	4.23162e-06	1.51117e-05	9.32838e-06	1.99155e-05	6.48476e-06
f__Coriobacteriaceae;g__Cryptobacterium	1.75571e-06	1.43392e-06	2.8599e-06	4.46102e-07	9.40648e-07	0	1.07335e-05	1.50805e-06	0	2.47621e-06	1.20767e-06	7.66893e-06	8.72299e-07	8.79187e-06	1.16841e-06	7.88535e-05	2.11939e-06	1.84153e-06	3.66738e-06	3.00123e-07	4.48297e-06	4.14822e-06	2.58189e-06	1.80727e-06	1.5445e-06	4.28213e-06	2.07569e-06	3.93466e-07	1.3383e-05	2.1751e-06	2.1667e-06	0.000297606	3.10083e-06	5.50503e-06	8.93086e-07	3.26494e-06	2.94295e-07	1.53328e-06	9.26785e-06	0	6.87241e-07	2.03533e-06	1.40526e-05	8.96855e-07	1.19252e-06	1.26097e-06	1.61727e-07	2.5231e-06	5.2371e-06
f__Bacillaceae;g__Halobacillus	2.77735e-05	2.96358e-05	3.83736e-05	1.01774e-05	4.52906e-05	4.25179e-05	0.000210105	2.82456e-05	7.27336e-05	1.97295e-05	2.92589e-05	6.64397e-05	2.68392e-05	1.40584e-05	8.43688e-05	1.46956e-05	1.60914e-05	6.13094e-05	3.10185e-05	6.8084e-05	8.9598e-05	1.2111e-05	9.69292e-05	2.16658e-05	2.54106e-05	2.48371e-05	2.10803e-05	5.58313e-06	6.1478e-05	2.12069e-05	3.19725e-05	1.25253e-05	5.01228e-05	0.000106684	1.32606e-05	2.68819e-05	7.07323e-06	2.79824e-05	1.25633e-05	3.45777e-05	1.36276e-05	2.04767e-05	2.96985e-05	1.60606e-05	1.9741e-05	5.63317e-06	4.51052e-05	9.03933e-05	3.66144e-05
f__Saprospiraceae;g__Haliscomenobacter	0	2.5957e-07	4.09841e-05	5.67487e-08	6.1255e-07	0	5.86845e-08	2.66802e-06	0	1.23799e-06	6.20834e-06	0	6.61172e-07	0.000290561	3.1526e-06	2.8032e-06	9.83631e-06	1.65235e-06	2.98122e-07	1.39409e-07	1.95093e-07	4.2882e-05	0	3.16932e-06	7.05279e-06	3.23882e-06	1.83458e-05	0	0	3.60279e-05	0	1.38367e-05	0	2.00803e-06	7.69258e-08	6.05685e-05	1.75229e-07	8.32181e-06	1.13996e-06	0	0	1.02862e-06	6.67072e-06	4.92279e-07	2.4963e-05	7.56104e-07	1.85268e-06	1.92508e-05	7.30898e-07
f__Unclassified;g__Candidatus Saccharimonas	4.96854e-06	7.7747e-06	5.12774e-07	4.20824e-07	5.77611e-07	2.17771e-06	2.77251e-07	8.43909e-08	2.3644e-05	1.0153e-07	1.07728e-06	2.37627e-07	2.63594e-07	1.72575e-07	1.69173e-06	1.03623e-06	3.63104e-07	2.16408e-07	3.8219e-06	4.3123e-06	1.14355e-05	1.52987e-06	8.5327e-07	2.0209e-07	8.4934e-07	1.47828e-07	1.73706e-07	8.64171e-08	7.46664e-07	4.82147e-07	1.37819e-06	0	0	1.24326e-06	0	2.50068e-07	1.8283e-06	1.22821e-07	1.0181e-07	1.38505e-06	1.84078e-06	4.16235e-07	7.19518e-07	1.39565e-06	9.06844e-08	3.43733e-06	2.21446e-06	1.46252e-06	1.55912e-06
f__Lachnospiraceae;g__Catonella	5.03314e-06	3.27092e-05	6.10037e-05	3.41797e-06	1.93776e-05	0.000144856	0.000156377	4.86555e-05	0.000288541	5.05791e-05	8.22441e-05	5.91779e-05	5.87246e-05	2.84422e-05	0.000102621	4.2899e-05	5.93521e-05	3.11314e-05	2.98161e-05	3.42056e-05	7.091e-05	2.10034e-05	8.5873e-05	4.86226e-05	5.826e-05	0.000142038	5.68412e-05	3.34486e-05	3.142e-05	5.8943e-05	1.78833e-05	7.93144e-05	1.69011e-05	0.0001029	1.48344e-05	1.48159e-05	5.71848e-05	2.54996e-05	6.39657e-05	1.10453e-05	8.92531e-06	3.12416e-05	4.1717e-05	8.58061e-05	5.92323e-06	1.22114e-05	3.72398e-05	3.13618e-05	8.33178e-05
f__Coriobacteriaceae;g__Gordonibacter	2.47279e-06	4.79856e-06	7.68801e-05	4.02809e-06	4.38071e-06	2.42901e-07	1.68983e-05	2.36506e-05	1.13707e-05	3.0273e-05	1.55837e-05	3.20865e-05	9.10057e-06	3.09955e-05	2.08577e-05	7.04091e-05	3.55468e-05	1.70038e-05	9.23466e-06	3.37053e-06	9.26133e-07	1.65221e-05	5.76015e-05	3.69554e-05	2.08827e-06	1.11216e-05	2.24155e-05	8.75209e-07	4.15719e-05	2.44019e-05	3.99914e-06	5.50035e-05	2.07612e-06	3.34697e-05	2.52948e-06	1.29926e-05	2.21395e-06	1.5071e-05	7.95348e-05	9.77302e-08	1.22866e-06	1.90001e-05	1.18275e-05	6.45243e-06	4.57899e-06	1.00245e-05	5.23227e-06	9.62211e-05	3.60228e-06
f__Unclassified;g__Candidatus Korarchaeum	0	0	0	0	0	0	0	0	0	0	0	0	0	0	0	0	0	0	0	0	0	0	0	0	0	0	0	0	0	0	0	0	0	0	0	0	0	0	0	0	0	0	0	0	0	0	0	0	0
f__Thermoanaerobacterales Family IV. Incertae Sedis;g__Mahella	0	8.30931e-06	4.74443e-05	6.7974e-06	1.75336e-05	2.4372e-08	4.11879e-06	3.06079e-05	5.6776e-06	2.33755e-05	4.71504e-05	3.16714e-05	1.63235e-05	5.51585e-05	8.24636e-06	6.8781e-05	0.000183934	5.7849e-05	4.40579e-06	4.05902e-05	8.78865e-07	4.01174e-05	0.000271905	4.48253e-05	8.30951e-06	7.05672e-05	1.7989e-05	2.80764e-06	7.36252e-06	6.46586e-05	1.19534e-05	9.26077e-05	9.55105e-06	3.83005e-05	3.69947e-05	2.13597e-06	4.95546e-06	3.74722e-05	5.75272e-05	8.65795e-05	3.96749e-06	4.41685e-05	1.13054e-05	3.26977e-06	1.54449e-06	2.40151e-05	3.22589e-07	1.61308e-05	1.28198e-05
f__Synergistaceae;g__Synergistes	8.71657e-06	1.97697e-05	7.48506e-05	7.12416e-06	8.73858e-05	2.51429e-06	2.96208e-05	0.000105876	1.2529e-05	4.73079e-05	3.57343e-05	5.54931e-05	2.995e-05	0.000113669	1.70129e-05	0.000271081	0.000117286	9.01103e-06	2.68206e-06	3.28651e-05	1.29734e-06	4.94805e-05	6.11646e-05	0.000135997	2.41898e-05	0.000109701	5.24261e-05	1.80655e-05	3.80726e-05	8.88011e-05	3.37174e-05	0.000247462	3.06701e-06	0.000141911	5.68317e-05	2.30762e-05	2.14373e-05	2.55172e-05	0.00022245	4.7025e-05	1.64379e-05	4.09963e-05	4.72705e-05	3.23222e-05	1.83254e-05	9.30809e-05	2.69316e-05	7.15846e-05	4.39348e-05
f__Peptostreptococcaceae;g__Terrisporobacter	1.29593e-05	2.48524e-05	1.45588e-05	8.70827e-06	1.02324e-05	3.03662e-05	1.33808e-05	2.25263e-05	1.87937e-05	1.92783e-05	2.55846e-05	8.88422e-06	1.21233e-05	1.18652e-05	0.00013222	4.24399e-05	2.29042e-05	5.58652e-06	1.22821e-05	1.5615e-05	1.03168e-05	6.75203e-06	4.01095e-05	3.14336e-05	5.6243e-05	6.00677e-05	7.95411e-06	7.9395e-06	1.02924e-05	4.06799e-05	1.92262e-05	4.73304e-05	1.24484e-05	5.80181e-05	5.54515e-06	7.89252e-06	3.04003e-06	1.70356e-05	3.84149e-05	1.89398e-05	4.46946e-06	7.96519e-06	9.24442e-06	1.17968e-05	5.02379e-06	9.75948e-06	9.03367e-06	1.47152e-05	7.83127e-05
f__Sphingobacteriaceae;g__Olivibacter	1.65247e-06	5.09658e-08	3.61014e-06	1.01091e-06	0	1.29475e-06	1.50506e-07	5.55909e-07	3.3547e-07	1.42127e-06	1.56088e-06	0	9.99966e-07	3.96443e-08	0	1.75809e-06	3.89228e-07	0	1.3631e-07	4.91072e-07	5.15416e-08	0	0	1.66527e-06	3.03203e-06	4.88676e-07	5.42363e-07	8.64862e-07	0	1.2231e-06	6.76246e-06	1.21525e-06	0	1.92734e-06	2.90901e-05	9.70037e-08	3.96323e-07	0	7.90758e-08	1.01164e-07	1.6444e-07	4.8976e-08	1.01803e-06	1.91997e-06	0	1.0386e-06	1.91524e-07	0	2.4751e-07
f__Halanaerobiaceae;g__Halothermothrix	7.6617e-08	6.14449e-07	1.29844e-06	5.95339e-08	5.12163e-06	0	4.58885e-06	3.35054e-06	2.92285e-07	1.04897e-06	5.78088e-06	5.04385e-06	1.14909e-06	1.88412e-06	1.00969e-05	4.08319e-06	7.09529e-06	1.41596e-06	1.24283e-05	2.72545e-06	0	2.56498e-06	2.22501e-06	6.28079e-06	1.22109e-07	3.34418e-06	9.88063e-07	1.24808e-06	0	2.34048e-06	0	8.4162e-07	0	3.8237e-06	6.41115e-07	4.35934e-06	6.74712e-06	2.46931e-07	3.47385e-06	0	4.51499e-07	1.1712e-06	5.9549e-06	2.19078e-05	0.000144893	1.02674e-05	4.44282e-06	0.000266584	6.35962e-08
f__Chromatiaceae;g__Thiohalocapsa	0	0	5.21171e-05	0	0	0	0	0	0	6.79071e-06	7.51576e-07	2.10597e-05	1.22423e-06	0	7.54438e-08	2.25263e-06	8.53776e-08	0	0	1.56635e-07	0	0	7.63196e-08	0	0	0	0	0	0	0	2.02592e-05	0	4.29394e-05	0	0	0	1.08981e-06	0	4.76304e-08	0	0	0	0	2.21093e-06	0	3.49241e-07	3.11606e-06	0	0
f__Oxalobacteraceae;g__Herminiimonas	0	0	0	0	0	0	0	0	0.000182832	0	0	0	0	2.70734e-05	0	4.75011e-06	1.80702e-07	0	0	0	0	0	0	0	0	0	0	0	0	6.65674e-07	0	7.92627e-07	0	0	0	0	0	0	0	0	0	0	4.92149e-07	0	0	0	1.4419e-05	0	0
f__Prolixibacteraceae;g__Draconibacterium	1.88626e-05	3.8091e-07	4.1853e-06	0	1.87535e-07	7.09713e-07	3.43751e-07	5.3067e-06	1.23612e-06	8.00766e-06	5.30373e-06	2.66755e-07	1.87439e-07	2.51285e-05	0	1.84619e-06	5.10115e-06	2.77362e-06	0	3.34616e-08	0	6.32908e-06	0	1.85246e-06	0	6.23196e-05	8.78852e-06	0	3.54105e-07	1.89582e-06	6.06769e-07	5.42215e-06	0	3.25096e-07	2.31529e-07	4.92443e-07	3.68786e-05	4.87699e-07	6.59132e-07	0	0	7.62304e-07	4.24475e-08	2.75343e-07	1.18188e-06	7.8989e-06	2.11069e-06	1.54726e-05	3.10807e-07
f__Cytophagaceae;g__Microscilla	9.24119e-05	0	3.55915e-07	0	5.71208e-08	7.57169e-07	2.97422e-08	6.82204e-07	6.35555e-08	2.25277e-06	0.00021117	0	9.00156e-07	5.27003e-07	3.00253e-07	9.51597e-07	3.56009e-06	1.40297e-07	0	3.33388e-08	0	0	1.34995e-07	6.14075e-07	8.94492e-08	2.3675e-06	1.64518e-05	2.13542e-05	4.80514e-07	1.03002e-05	3.15776e-07	0	3.58262e-08	1.33707e-06	4.29982e-07	4.12789e-08	7.50329e-07	3.36045e-08	1.73846e-07	0	4.92793e-07	6.64995e-08	1.57984e-07	1.00002e-05	9.1072e-08	2.18026e-07	0	1.30927e-06	1.04739e-06
f__Unclassified;g__Crinalium	0	0	0	0	0	0	0	0	0	0	0	0	0	0	0	0	0	0	0	0	0	0	0	0	0	0	0	0	0	0	0	0	0	0	0	0	0	0	0	0	0	0	0	0	0	0	0	0	0
f__Enterobacteriaceae;g__Raoultella	1.41807e-06	1.29201e-06	2.02367e-07	1.02061e-06	0	3.57195e-07	1.09688e-06	7.02294e-08	6.07259e-08	0	6.62994e-09	9.79803e-08	8.30332e-07	0	0	0	1.12235e-06	6.99688e-08	5.26969e-08	5.08017e-06	0	8.89144e-08	0	0	0	3.46527e-08	2.03806e-07	1.82536e-06	0	0	2.83174e-07	1.01984e-06	0	5.30754e-07	0	1.03899e-05	9.90361e-08	1.48101e-05	0	5.64281e-07	2.25979e-07	9.10609e-08	5.53336e-07	0	0	1.12523e-07	3.71459e-07	0	0
f__Coriobacteriaceae;g__Olsenella	3.01801e-05	8.89751e-06	3.96942e-05	1.33971e-05	9.06299e-06	6.19516e-06	1.41993e-05	3.78389e-05	1.93851e-05	2.72355e-05	1.58924e-05	6.34717e-05	1.15966e-05	2.7538e-05	3.9788e-05	9.75508e-05	2.76068e-05	2.03585e-06	1.31783e-05	8.9586e-06	4.66081e-06	1.10775e-05	4.49942e-05	5.46051e-05	1.18763e-05	1.98851e-05	1.32628e-05	5.07193e-06	0.000229454	3.61617e-05	6.04e-06	0.000125689	3.54503e-07	8.76373e-05	1.64722e-05	3.62075e-05	3.2993e-06	1.85908e-05	7.70925e-05	3.56538e-05	4.31891e-06	1.43903e-05	2.06823e-05	1.08915e-05	3.90014e-06	9.47826e-05	3.48066e-05	6.54236e-05	1.3986e-05
f__Succinivibrionaceae;g__Anaerobiospirillum	0	1.11687e-05	7.35354e-08	0	1.70135e-05	0	9.97637e-07	1.1402e-06	0.000162643	2.60065e-06	2.75001e-06	7.26777e-07	2.15675e-07	0	0	6.02423e-06	4.4634e-07	2.19845e-07	1.96283e-06	5.02097e-07	0	9.91025e-08	1.58834e-07	2.36981e-05	2.06499e-06	2.72513e-08	3.08774e-07	1.97928e-05	1.28179e-06	2.03003e-07	0	5.99707e-07	3.37224e-08	3.3945e-07	3.21662e-05	1.76837e-06	9.27995e-05	5.58018e-06	5.81772e-07	0	0	1.36837e-06	6.82185e-07	1.13792e-06	0	1.11913e-05	3.30693e-06	0	8.90546e-07
f__Flavobacteriaceae;g__Lacinutrix	0	0	1.73713e-08	0	0	0	0	1.09225e-07	0	0	5.71608e-06	0	0	1.48431e-06	0	5.81239e-07	0	5.33101e-07	0	0	0	0	0	2.31956e-07	0	0	1.09865e-05	3.44135e-06	0	1.12165e-06	0	0	0	0	0	0	0	0	0	0	0	2.89552e-06	0	0	0	3.92257e-07	0	8.04558e-05	0
f__Chaetomiaceae;g__Chaetomium	0	1.05689e-07	5.70309e-07	0	1.0578e-06	2.02775e-07	2.51404e-05	4.72511e-07	0	4.73362e-06	4.1735e-07	0	0	6.75963e-08	0	2.01827e-06	5.14626e-07	0	0	0	0	0	3.39042e-07	8.91957e-08	0	7.24212e-07	1.02725e-06	0	0	0.000135814	0	2.71015e-05	0	0	0	0	1.25068e-07	8.43984e-08	0	0	0	8.35074e-08	0	0	0	3.00597e-06	0	9.17842e-06	0
f__Bartonellaceae;g__Bartonella	0	4.47432e-07	5.78166e-05	4.27258e-06	2.13584e-06	0	5.30342e-07	6.47184e-07	0	5.27889e-07	1.27556e-07	1.07778e-06	2.60739e-06	9.49314e-06	2.98371e-05	1.06009e-05	1.61776e-06	4.00281e-06	7.85911e-08	1.62398e-05	6.90956e-07	4.06574e-07	0	0	4.96926e-06	7.46503e-06	9.67342e-06	0	1.88385e-05	0	0	3.88297e-06	0.000248627	0	0	1.55834e-05	0	1.83145e-07	1.66402e-05	0	2.00172e-07	1.95108e-06	3.41496e-05	4.47119e-07	9.25549e-07	1.6115e-05	3.46912e-07	1.97077e-06	2.21441e-07
f__Nocardiaceae;g__Nocardia	0	1.16812e-06	7.13373e-07	4.38105e-07	1.42351e-07	0	3.941e-08	2.38603e-06	8.7782e-08	3.6336e-07	3.9419e-06	1.14857e-06	2.85123e-07	4.98402e-07	0	1.73699e-06	4.10183e-06	6.90401e-07	5.96009e-07	0	0	8.59037e-08	8.30384e-08	2.51061e-06	0	2.3068e-07	5.4954e-06	0	0	6.71282e-07	1.16423e-07	1.01121e-06	0	0	4.73464e-08	1.02871e-07	5.96198e-07	1.50774e-06	1.85251e-06	8.44936e-08	0	0	3.26109e-07	5.10551e-05	9.62115e-08	2.9383e-06	0	1.97286e-07	0
f__Solirubrobacteraceae;g__Solirubrobacter	4.13732e-07	3.53978e-07	2.38099e-06	0	1.50643e-06	0	9.59829e-06	2.44878e-07	0	3.001e-07	1.76699e-06	8.02177e-07	3.87827e-07	1.36219e-06	5.6872e-07	2.03403e-07	8.19945e-07	0	0	0	4.7676e-07	0	4.5933e-06	1.94541e-06	7.48241e-08	9.30241e-07	1.12351e-07	2.39447e-07	0	9.59595e-07	0	1.37442e-07	3.66099e-07	4.12582e-06	2.76448e-07	0	2.87987e-07	3.65052e-07	5.45512e-06	0	0	2.85453e-07	1.88007e-06	0	0	7.06208e-07	7.99075e-08	2.49384e-06	0
f__Peptococcaceae;g__Syntrophobotulus	5.36352e-07	1.07228e-05	2.39719e-05	2.78252e-05	1.4749e-05	7.629e-07	2.55645e-05	4.69289e-05	4.5207e-06	1.65619e-05	2.55399e-05	4.95997e-05	4.38368e-05	3.34904e-05	1.08483e-05	0.000242701	8.81774e-05	3.14462e-05	1.7113e-06	7.32521e-05	8.91869e-07	4.94334e-05	3.49217e-05	4.12485e-05	8.38223e-06	5.65801e-05	4.31853e-05	6.70248e-06	1.77957e-05	8.71554e-05	1.42543e-06	0.000110849	2.71398e-06	4.67265e-05	3.95627e-06	5.14352e-06	2.94048e-06	3.03707e-05	5.91447e-05	9.41824e-05	1.75968e-06	1.76828e-05	1.10136e-05	1.08682e-05	1.91319e-06	8.97526e-06	1.41282e-06	1.47313e-05	2.12841e-05
f__Unclassified;g__Finegoldia	1.02156e-07	2.18329e-07	1.15277e-06	5.57702e-08	2.09128e-07	1.84867e-06	5.33588e-06	3.60527e-06	1.64953e-06	6.18958e-06	7.60951e-06	4.66573e-07	3.07728e-06	1.25675e-06	2.76408e-05	1.73201e-05	1.43756e-06	1.38393e-06	3.43651e-07	2.86222e-07	6.6595e-07	2.19109e-05	1.04491e-06	1.65431e-06	1.64382e-06	4.43289e-06	9.66833e-06	1.94868e-07	0	3.08267e-06	1.09154e-07	1.03915e-05	9.03948e-08	2.47222e-07	1.6674e-07	9.94416e-07	6.94825e-08	7.65902e-07	2.12657e-06	2.45586e-06	3.80394e-07	1.25472e-06	1.09975e-06	2.94178e-06	0	0.000196269	7.87844e-07	9.12461e-06	5.24718e-06
f__Methanococcaceae;g__Methanococcus	0	3.8727e-06	0	0	1.24869e-06	0	1.71163e-07	1.115e-06	0	9.86328e-06	2.85158e-06	8.23363e-08	7.03888e-07	0.000231533	1.5279e-07	1.00678e-06	1.76264e-06	0	0	0	0	5.80957e-07	6.57982e-07	1.04062e-07	1.04045e-07	3.15596e-07	9.45165e-07	0	0	7.10998e-07	7.99618e-08	1.59904e-06	0	3.73949e-07	1.0974e-06	0	0	0	1.63869e-06	0	0	2.28417e-07	7.4194e-08	9.71563e-07	1.261e-07	3.05445e-06	8.02233e-08	2.53695e-07	0
f__Burkholderiaceae;g__Candidatus Glomeribacter	0	0	0	0	0	8.57141e-08	0	0	0.000231265	4.32644e-08	0	0	0	0	2.10528e-06	0	0	0	0	4.3888e-08	0	0	0	0	0	0	2.23707e-07	0	0	0	1.66104e-07	0	0	0	1.49867e-05	0	0	0	0	1.22057e-06	0	0	0	0	0	3.44434e-06	6.04063e-08	0	1.21267e-06
f__Myoviridae;g__Spounalikevirus	0	0	0	0	5.50274e-08	4.64472e-08	5.11876e-06	0	0	5.63292e-06	0	0	2.25314e-06	0	2.37984e-08	2.50765e-05	0	0	0	0	0	0	0	0	1.94583e-06	9.54604e-07	0	2.72837e-07	0	9.97184e-05	4.50047e-08	1.25857e-06	0	0	0	0	0	0	2.84535e-07	0	0	0	8.51376e-06	0	0	1.51479e-06	0	2.10749e-07	0
f__Leptotrichiaceae;g__Leptotrichia	6.42636e-07	3.94086e-06	3.37216e-06	9.26131e-06	1.71148e-05	1.07701e-05	1.11634e-06	1.3112e-05	8.79026e-06	1.46132e-05	0.000228709	5.40842e-06	1.80876e-05	1.33956e-05	1.2223e-05	1.345e-05	5.26994e-06	2.05235e-06	2.81685e-06	3.61115e-06	1.15084e-05	4.37881e-06	1.00412e-05	6.69774e-06	1.68872e-05	1.80132e-05	6.95463e-06	2.12979e-06	2.09787e-05	1.10823e-05	9.59212e-06	7.59507e-06	2.09467e-06	1.05101e-05	3.62506e-05	1.15263e-06	1.16478e-06	6.65207e-06	7.63128e-06	1.19837e-06	2.92943e-06	2.27591e-06	3.67863e-06	1.37215e-05	6.03156e-07	4.77392e-05	2.43687e-06	2.71434e-06	1.9546e-05
f__Prolixibacteraceae;g__Prolixibacter	3.42522e-05	9.41753e-07	4.94872e-06	3.51382e-06	6.98434e-06	1.34283e-06	4.47648e-07	2.10389e-05	3.25656e-07	9.33568e-06	1.57168e-05	2.94754e-06	5.34671e-06	0.000202694	4.69096e-07	1.33261e-05	2.56867e-05	4.11099e-06	9.72151e-07	1.06791e-05	7.99528e-06	2.57783e-05	3.40611e-07	7.56473e-07	4.06781e-07	1.73647e-05	2.67082e-05	0.000228281	0	1.36507e-05	9.23369e-07	3.92177e-05	1.32085e-05	1.29454e-06	1.28414e-06	3.90959e-06	1.23026e-06	2.61777e-06	3.31619e-06	0	0	2.55526e-05	6.88961e-06	6.21796e-06	1.22831e-06	0.000159163	1.1598e-07	2.38039e-05	2.53755e-06
f__Desulfobulbaceae;g__Desulfobulbus	0	3.34104e-06	3.88791e-05	7.36527e-06	1.99258e-06	1.52955e-07	5.32653e-07	5.90436e-05	0	6.04465e-06	3.24668e-06	7.93075e-06	1.45797e-06	1.39473e-05	1.5215e-07	3.88103e-06	3.84942e-05	4.69235e-05	0	0	6.72926e-07	0.000227242	1.07442e-06	4.09433e-06	0	8.51498e-06	8.22993e-06	4.6324e-07	0	6.22702e-06	1.39708e-06	2.84786e-05	0	0	2.34455e-06	8.94704e-06	6.47767e-06	9.40114e-06	8.03262e-05	7.41201e-07	3.52872e-05	4.96674e-06	5.50894e-06	2.33042e-05	1.10229e-06	4.7189e-05	0	4.43057e-06	1.53269e-07
f__Burkholderiaceae;g__Cupriavidus	0	2.05574e-05	1.97329e-05	0	9.76135e-07	0	2.41807e-07	1.48577e-06	0	0	2.04005e-05	9.73824e-06	5.37189e-07	4.74247e-07	5.34816e-05	5.31458e-05	2.68994e-05	9.53369e-05	2.02459e-05	1.78876e-05	2.81828e-06	9.92299e-07	2.85372e-07	1.65039e-06	9.13438e-07	1.21331e-05	5.82971e-06	2.55019e-07	2.12565e-07	9.88584e-07	1.27347e-07	9.3443e-06	1.48487e-05	3.46807e-07	1.03852e-05	1.07084e-06	4.16274e-06	3.15024e-05	5.69183e-06	2.35732e-05	0	5.3143e-06	1.9522e-05	0	8.25626e-07	2.68636e-06	0	4.40548e-07	5.37084e-06
f__Veillonellaceae;g__Zymophilus	2.89943e-05	1.87683e-05	8.74101e-06	1.37601e-06	1.37069e-05	6.61851e-06	1.85569e-05	1.18491e-05	1.59573e-06	6.31174e-06	1.40718e-05	7.67285e-06	1.24969e-05	3.02288e-06	1.40018e-05	6.62252e-06	6.84049e-06	6.0459e-06	1.98124e-05	3.6086e-06	6.70939e-07	1.36035e-05	3.47248e-05	1.91388e-05	4.81142e-06	8.1736e-06	1.67476e-05	1.2785e-05	5.50416e-07	6.89671e-06	1.78798e-06	2.19129e-05	2.66315e-07	1.36044e-05	5.08063e-06	1.04312e-05	3.48423e-06	1.96192e-05	7.45397e-06	0.000161689	6.59488e-06	4.58512e-06	1.24474e-05	8.39278e-06	1.15505e-05	6.7805e-06	4.01228e-06	8.87364e-06	2.40536e-05
f__Succinivibrionaceae;g__Succinimonas	2.55371e-05	5.2333e-06	9.63111e-06	1.39126e-07	0	2.36203e-06	2.02284e-06	2.61674e-05	2.18122e-05	9.12749e-06	4.10372e-06	2.05519e-06	2.92083e-06	5.87808e-07	7.10233e-07	1.25127e-06	8.38591e-06	0	2.76736e-06	5.5376e-07	0	0	2.1782e-06	4.18504e-06	7.49385e-06	2.71576e-06	1.66011e-05	9.64824e-07	0	9.8002e-06	1.95361e-06	2.28301e-05	0	8.43623e-06	3.65126e-05	4.74707e-07	1.67738e-06	9.3928e-06	0.000224923	0	3.01587e-06	2.33592e-06	6.00419e-06	1.94773e-05	8.16507e-08	1.14819e-05	7.92832e-08	2.27788e-05	1.0623e-05
f__Verrucariaceae;g__Endocarpon	0	0	4.88862e-06	0	8.24331e-08	0	0	1.45461e-06	0	3.32095e-07	2.13094e-07	0	0	4.80931e-08	0	9.98553e-07	2.23755e-07	0	0	0	0	0	3.63422e-07	0	0	6.18765e-08	1.16555e-07	3.26691e-07	0	0.000224473	0	1.60791e-05	0	8.9349e-06	0	0	1.20164e-06	3.0103e-07	2.01575e-06	0	0	4.16679e-07	0	1.71993e-06	0	0	0	0	9.33742e-07
f__Caulobacteraceae;g__Brevundimonas	0	0	0	0	0	0	0	0	0	0	0	0	0	1.64992e-07	0	0	9.60962e-07	0	0	0	0	0	0	0	0	0	4.60087e-08	0	0	0	0	2.08533e-07	0	0	4.84348e-07	0	0	0	3.74474e-07	0	0	0	0	0	0	0	0	0	0
f__Porphyromonadaceae;g__Proteiniphilum	3.72413e-07	3.20605e-06	6.05745e-06	3.9358e-06	4.99132e-06	1.25243e-07	9.56303e-07	1.65891e-05	1.47587e-07	1.13843e-05	2.16234e-05	1.00842e-06	7.6212e-06	0.000224094	6.81701e-06	3.42923e-05	0.000133255	2.31887e-06	2.3526e-05	5.05414e-08	4.50475e-07	2.48752e-05	8.38752e-07	4.68386e-06	3.68714e-07	6.46772e-06	3.29727e-05	9.37944e-05	0	8.6005e-06	1.59012e-05	2.44334e-05	4.44495e-07	8.39169e-07	4.13544e-06	5.84738e-06	1.69233e-07	1.35352e-05	1.98396e-05	0	1.37294e-06	2.89141e-05	1.12373e-05	1.37347e-05	3.26384e-06	2.49571e-05	1.2097e-06	4.2277e-07	3.6249e-06
f__Bifidobacteriaceae;g__Gardnerella	1.83363e-06	4.57409e-06	4.85945e-06	1.28604e-06	4.88657e-06	2.05482e-05	1.83735e-05	9.17146e-06	7.27838e-05	5.03716e-06	5.31116e-06	4.02404e-06	3.21673e-06	1.51442e-05	1.7917e-05	1.9375e-05	6.25669e-06	2.98011e-06	1.77199e-06	1.75539e-05	7.80222e-06	7.67483e-06	7.80754e-06	2.35007e-05	6.20748e-06	2.57568e-05	7.76756e-06	2.44457e-06	7.11631e-08	1.18954e-05	9.21757e-06	6.8415e-06	9.92323e-06	6.34973e-06	3.81421e-06	2.99338e-06	1.72375e-06	8.31175e-06	8.91988e-06	2.68084e-05	1.11903e-06	6.03895e-06	1.9954e-06	1.68378e-05	2.16897e-06	1.25046e-06	2.0042e-05	6.28062e-06	1.03596e-05
f__Flavobacteriaceae;g__Polaribacter	0	2.23971e-07	1.01472e-07	2.44438e-06	0	0	3.1371e-06	2.31978e-06	0	4.14995e-06	3.56295e-06	9.3761e-08	1.1229e-06	2.76781e-07	6.01609e-07	5.06336e-06	7.395e-06	0	0	0	0	2.29249e-07	0	7.83447e-07	2.09742e-06	5.86562e-08	3.40178e-05	5.28802e-06	0	2.0496e-06	1.19158e-05	1.57722e-06	3.41811e-07	0	2.34862e-07	8.93566e-07	5.89415e-06	1.36086e-05	2.36639e-06	0	0	3.54362e-07	2.01079e-06	0	0	2.08838e-06	0	1.35609e-07	2.83422e-06
f__Veillonellaceae;g__Anaerovibrio	1.45736e-07	4.27349e-06	1.78744e-05	2.20207e-06	6.93376e-06	2.9844e-05	1.17473e-05	3.44075e-05	6.0916e-05	1.45963e-05	3.80644e-05	1.59183e-05	4.78746e-05	3.28358e-05	6.62016e-05	9.88713e-05	2.79262e-05	4.13706e-05	5.69117e-06	6.8583e-06	3.84215e-06	1.46483e-05	2.88032e-05	4.08036e-05	5.7249e-05	9.91314e-05	1.38368e-05	4.16286e-05	2.55815e-06	2.51722e-05	1.42484e-05	4.14799e-05	1.8871e-05	7.53457e-06	3.11146e-06	2.72117e-06	2.89935e-06	4.50207e-05	3.01426e-05	6.44564e-06	2.11848e-06	1.20636e-05	9.20964e-06	5.31251e-05	1.68828e-06	6.09633e-06	2.88896e-06	4.98867e-05	1.33481e-05
f__Podoviridae;g__N4likevirus	0	0	2.61209e-07	0	0	0	0	2.53173e-07	0	0	0	0	0	0	0	0	0	0	0	0	0	0	0	8.16554e-06	0	3.24661e-08	3.17416e-06	0	4.693e-05	0	0	0	0	0	0	8.38746e-07	0	1.74365e-07	3.35177e-08	0	0	7.45725e-08	1.44739e-07	0	0	0	3.73555e-07	8.28251e-08	0
f__Dehalococcoidaceae;g__Dehalococcoides	2.41414e-06	1.51318e-06	4.04744e-06	0.000216812	5.59503e-06	0	1.97832e-07	5.49571e-06	0	1.90119e-06	8.31546e-07	1.704e-07	3.19703e-06	2.45958e-06	7.11045e-07	8.82854e-05	2.45627e-05	6.23258e-06	1.05035e-05	7.699e-08	0	4.45812e-06	3.04794e-06	5.85432e-06	5.03896e-07	1.00663e-05	1.51169e-06	2.01201e-07	7.69517e-06	3.95498e-05	4.98911e-07	0.000100461	5.53124e-08	8.97782e-07	2.38941e-07	0	2.76812e-05	6.29216e-07	4.13328e-05	0	0	6.91645e-07	1.43562e-07	4.25487e-07	0	4.11932e-07	8.43573e-07	1.88184e-05	1.2966e-07
f__Enterobacteriaceae;g__Xenorhabdus	0	2.34387e-07	6.31616e-07	4.15312e-06	1.49925e-05	6.42792e-06	0	5.33419e-07	7.61108e-05	3.72705e-06	1.11699e-05	3.76847e-07	2.72503e-06	5.1218e-06	4.26556e-07	4.74313e-06	6.8891e-06	0	1.30564e-06	0	0	1.67399e-07	0	2.57366e-05	1.12236e-06	0	3.26075e-06	1.22563e-06	3.1476e-07	1.92832e-06	0	2.66799e-07	0	1.38749e-06	3.84099e-05	6.12863e-06	1.34276e-07	9.61026e-08	4.49989e-07	0	1.86971e-07	1.24916e-06	0	9.28357e-06	0	5.15163e-07	4.61347e-05	0	5.90829e-07
f__Pasteurellaceae;g__Mannheimia	0	6.30072e-08	7.63029e-08	0	1.15497e-07	1.41377e-07	3.56299e-07	3.31372e-06	3.8144e-06	3.36741e-06	6.16505e-06	4.9192e-07	0	0	3.199e-05	0	0	0	1.48333e-06	1.84687e-05	2.44492e-07	6.51137e-07	1.50147e-06	0	1.13699e-06	9.75625e-07	1.21291e-06	3.62693e-06	8.39359e-06	9.80911e-07	2.27511e-06	2.83474e-06	5.00648e-07	4.41217e-06	1.09116e-06	0	2.00466e-07	0	0	0	3.22551e-06	6.34795e-07	6.44355e-06	7.02361e-08	0	8.58849e-07	0	0	4.69633e-07
f__Alteromonadaceae;g__Marinobacterium	0	7.21752e-06	2.56179e-08	0	1.08353e-07	5.37661e-08	0	8.94332e-07	0	6.22678e-07	2.27868e-07	0	9.32388e-07	1.21898e-07	2.25024e-07	1.96763e-06	5.64167e-06	9.27936e-08	4.51315e-08	7.64564e-07	0	7.48607e-06	9.10545e-08	0	7.22498e-06	1.56223e-07	4.06425e-06	6.7016e-07	0	2.47099e-07	0	1.25849e-07	1.4499e-07	5.12273e-06	1.56396e-05	0	0	3.61928e-07	9.26659e-06	1.15813e-06	0	0	0	0	0	8.00473e-06	0	0	4.53359e-08
f__Thermoanaerobacteraceae;g__Thermacetogenium	6.08909e-07	3.18333e-06	6.32766e-06	2.68626e-07	8.58374e-07	2.63325e-06	2.40887e-06	8.86223e-06	0	6.52769e-06	5.39189e-05	2.15053e-05	2.40466e-06	7.25939e-06	1.9868e-05	7.15344e-05	1.16102e-05	3.02995e-05	1.39381e-05	8.31574e-07	0	9.61161e-07	1.05554e-05	1.01501e-05	7.34084e-06	5.67453e-05	3.17862e-06	9.27567e-07	0	6.74756e-06	7.38233e-06	1.01551e-05	8.50627e-06	3.85308e-05	6.59331e-06	1.89585e-06	1.21953e-06	3.9307e-06	3.55638e-05	7.83336e-06	1.19359e-06	4.78905e-06	4.46974e-06	8.18569e-06	3.50388e-06	5.51571e-06	1.70914e-06	5.72025e-06	6.23795e-06
f__Rhodobacteraceae;g__Ruegeria	1.56125e-07	9.7347e-05	3.89191e-07	0	3.45862e-05	4.99733e-06	1.35338e-07	7.6094e-07	5.93159e-06	0.000111655	5.33664e-07	0	0.000110867	6.85693e-05	9.15618e-07	3.70469e-06	1.29016e-05	7.53207e-06	0	4.18453e-07	1.9711e-07	4.91671e-08	9.50543e-08	5.16355e-06	6.77113e-06	7.84417e-05	2.78519e-05	0.000184621	2.75084e-06	2.72277e-06	4.02933e-07	4.18972e-06	0	3.72741e-06	2.60742e-05	2.97148e-06	0.000190519	1.58109e-07	5.94007e-06	3.8688e-07	0.000185707	5.45515e-06	2.57241e-06	0	4.77141e-05	0.000143262	0	6.22038e-06	3.68024e-07
f__Marinilabiliaceae;g__Marinilabilia	0	5.08874e-07	1.22864e-05	0.00020775	4.50886e-06	1.49627e-05	1.00226e-05	1.52366e-05	0	4.28096e-06	8.24652e-06	0	1.89674e-06	2.43936e-06	7.93693e-07	1.98268e-06	2.41012e-06	1.13589e-05	8.80504e-07	0	0	7.90077e-07	3.89683e-07	3.24648e-05	0	1.45933e-06	9.59869e-06	0	0	6.15229e-06	0	2.34293e-06	3.14924e-08	0	8.71757e-07	1.42728e-06	1.01329e-07	7.52739e-07	8.64194e-06	0	4.68684e-08	4.6383e-05	1.19515e-05	2.75457e-07	0	5.96451e-05	2.03396e-05	3.19406e-05	5.00429e-08
f__Chromatiaceae;g__Thiorhodococcus	0	1.58719e-07	3.27795e-07	0	4.47239e-06	0	9.14334e-07	1.49546e-06	0	1.12247e-07	2.16922e-07	1.40644e-05	4.13209e-07	8.24067e-08	0	1.23434e-06	5.82883e-06	0	0	0	0	8.32845e-06	4.63696e-07	1.84338e-07	3.82254e-07	2.00992e-06	6.31915e-07	8.00673e-07	2.92903e-05	0	0	1.72784e-07	0	0	2.76888e-06	0	0	1.08437e-06	3.29368e-06	0	0	0	0	0	0	5.9869e-06	0	2.31299e-06	2.52173e-06
f__Alcanivoracaceae;g__Alcanivorax	5.33536e-06	1.37043e-06	4.14199e-06	1.08425e-07	1.38236e-05	2.97829e-06	3.40988e-06	5.47822e-06	0.000143516	4.20662e-06	3.80526e-06	5.47477e-06	1.50929e-06	4.35014e-06	3.33833e-05	2.48786e-05	7.80815e-06	8.06939e-07	8.08205e-06	5.23292e-06	1.644e-07	7.83564e-06	5.71613e-06	3.5709e-06	3.62649e-06	2.05204e-06	3.46528e-06	4.79922e-06	4.33576e-07	3.12425e-06	3.4258e-06	1.07578e-05	1.46272e-05	9.67846e-06	5.13377e-05	3.02613e-06	2.33495e-06	2.327e-06	1.16638e-05	8.47944e-07	5.48721e-06	3.04759e-06	5.2557e-06	2.068e-05	9.49499e-06	7.73889e-06	0.000141453	1.44644e-05	7.76602e-06
f__Acholeplasmataceae;g__Acholeplasma	7.60886e-08	2.14754e-06	1.08279e-05	7.69457e-06	3.09268e-06	3.75433e-07	1.14264e-05	3.92861e-05	2.53766e-06	1.7835e-05	1.17462e-05	4.05264e-05	1.72368e-05	1.25585e-05	4.13674e-06	2.27612e-05	6.07637e-05	1.46268e-06	8.65566e-06	3.87054e-06	9.34823e-08	5.23415e-06	2.5773e-05	2.60889e-05	1.11291e-06	4.67311e-05	1.61783e-05	9.9422e-06	1.44525e-07	1.00317e-05	3.37977e-06	2.50636e-05	1.45049e-06	2.67882e-06	1.19096e-06	2.67906e-06	6.23284e-06	1.09689e-05	2.89507e-05	0	4.48509e-08	2.85517e-05	4.56459e-06	1.59578e-06	2.03899e-06	1.00911e-05	1.95377e-06	1.26461e-05	4.59813e-05
f__Enterobacteriaceae;g__Edwardsiella	1.28717e-05	4.40511e-07	4.50282e-06	5.03131e-05	0	2.43416e-05	1.73692e-07	1.35412e-06	0.000145515	4.17807e-06	4.36897e-06	5.23904e-06	5.66739e-06	6.51333e-07	6.73345e-08	1.40035e-05	1.94347e-06	3.88356e-07	2.21442e-06	1.41806e-05	1.33801e-05	4.73726e-07	0	3.85516e-07	4.04918e-06	1.25816e-06	8.91528e-07	5.72729e-06	6.8198e-07	2.75158e-07	7.55022e-07	7.6147e-07	4.23048e-06	5.93333e-07	3.47536e-05	1.78926e-06	2.71272e-06	1.24776e-06	1.94048e-06	1.39038e-06	1.50455e-06	3.27188e-06	5.40164e-06	1.1967e-05	2.90946e-07	3.30982e-07	7.73137e-05	2.2469e-06	1.977e-06
f__Rhodobacteraceae;g__Jannaschia	0	0	0	0	0	0	0	0	0	0	0	0	0	0	0	0	6.5183e-06	0	0	0	0	0	0	0	0	0	0	0	0	4.81323e-08	0	0	0	0	1.63066e-05	0	0	0	0	0	0	0	0	0	0	0	0	0	0
f__Piscirickettsiaceae;g__Cycloclasticus	0	0	0	0	0	0	0	0	0	0	0	0	0	0	0	0	0	0	0	0	0	0	0	0	0	0	0	0	0	0	0	0	0	0	1.93608e-05	0	0	0	0	0	0	0	0	0	0	0	0	0	0
f__Alteromonadaceae;g__Marinobacter	0	1.00118e-05	3.12725e-06	2.04573e-07	1.73785e-05	2.67211e-08	0	1.08134e-05	0.000170971	4.63258e-06	4.85917e-07	3.35932e-06	2.04375e-06	3.13595e-07	2.27163e-05	4.19904e-06	5.85329e-06	1.25576e-06	0	0	7.62816e-07	8.57291e-07	7.82682e-08	2.10374e-05	0	6.02643e-07	1.61237e-06	5.58352e-08	0	2.70945e-06	0	4.7809e-06	6.07249e-06	0	5.03247e-05	7.87079e-08	9.80021e-07	3.43639e-06	9.41346e-06	0	1.6254e-06	1.17156e-06	4.59591e-07	0	0	1.65634e-05	6.76746e-05	1.07056e-07	3.49398e-06
f__Pseudoalteromonadaceae;g__Pseudoalteromonas	0	1.54074e-07	6.27436e-06	2.10068e-07	6.74869e-05	2.29565e-05	5.65344e-06	1.06611e-06	0.000199004	5.10463e-06	1.84617e-05	0	5.73249e-06	2.88082e-06	6.88932e-07	1.76739e-06	7.99982e-06	0	2.1727e-06	1.8834e-05	1.34584e-06	1.77184e-05	6.45369e-07	3.33437e-06	1.79027e-07	2.57178e-06	1.01518e-05	2.98629e-06	0	2.2869e-06	9.551e-08	1.10846e-05	0	3.24226e-07	2.43796e-05	2.0734e-06	5.75524e-07	5.91834e-06	1.11972e-05	0	3.53557e-06	7.32329e-07	1.3665e-07	1.16078e-05	0	4.22264e-06	0.000107837	1.45804e-05	1.7438e-06
f__Enterobacteriaceae;g__Kosakonia	0	0	9.30147e-08	0	0	0	4.15433e-07	0	0	2.09012e-07	0	0	0	0	6.8343e-07	0	3.44852e-06	0	0	1.02364e-07	2.04352e-07	5.90922e-08	7.6109e-07	0	0	0	5.12442e-08	1.77455e-07	0	0	2.37128e-07	2.62506e-07	0	6.13793e-08	4.87499e-07	4.54142e-06	0	1.13754e-07	0	7.55588e-07	0	1.12553e-07	0	0	0	0	0	2.08205e-07	0
f__Desulfonatronumaceae;g__Desulfonatronum	2.37266e-07	1.54759e-06	1.10152e-06	2.08689e-07	5.71595e-07	3.8252e-05	0	1.62719e-06	0	2.53162e-06	3.85425e-07	1.23863e-06	3.11417e-05	2.72063e-06	0	6.90141e-07	4.32238e-06	0	9.80276e-08	0	0	5.14262e-07	0	1.94717e-06	0	1.42149e-07	3.72607e-06	0	0	8.95234e-06	0	3.05791e-07	5.41669e-05	1.97619e-06	5.10433e-07	6.98527e-07	0	1.1839e-05	4.99681e-08	0	0	4.1895e-06	5.845e-05	0	0	1.2937e-05	0	0	0
f__Erysipelotrichaceae;g__Solobacterium	2.75018e-07	5.29627e-06	2.36353e-05	1.88564e-05	5.07717e-06	4.53451e-06	1.33998e-05	2.10017e-05	1.15144e-05	1.72268e-05	1.68663e-05	2.27949e-05	1.31659e-05	2.08241e-05	3.73696e-05	8.79034e-05	5.63133e-05	3.4303e-06	6.32467e-06	7.84151e-06	7.92432e-07	1.2575e-05	6.33557e-05	2.81295e-05	9.86297e-06	6.24968e-05	1.37669e-05	4.55355e-06	4.66523e-06	5.49672e-05	1.80706e-06	6.51236e-05	5.6216e-07	4.0408e-05	8.85773e-06	1.01604e-05	4.36185e-06	1.28245e-05	6.98754e-05	4.78651e-05	2.83222e-06	8.71902e-06	9.22985e-06	1.01084e-05	4.09755e-06	7.87632e-05	3.22406e-06	3.68072e-05	2.13442e-05
f__Lachnospiraceae;g__Johnsonella	4.30149e-05	2.78281e-05	1.65407e-05	1.03145e-05	1.41724e-05	5.69081e-05	8.43783e-05	2.36228e-05	2.71844e-05	2.93256e-05	2.99375e-05	6.42149e-05	2.03233e-05	1.8265e-05	3.51085e-05	2.68319e-05	1.47371e-05	2.16276e-05	1.92254e-05	4.36347e-05	5.27804e-05	4.91851e-06	0.000154523	1.96788e-05	8.49136e-05	6.07686e-05	2.31925e-05	5.19328e-06	2.65297e-05	4.79101e-05	3.45845e-05	2.28675e-05	2.21347e-05	4.94738e-05	3.01359e-05	1.69026e-05	3.47446e-06	1.66834e-05	2.76595e-05	1.27498e-05	2.27138e-05	1.00116e-05	5.01219e-05	1.11596e-05	8.74895e-06	9.08833e-06	3.85282e-05	1.84778e-05	5.35655e-05
f__Flavobacteriaceae;g__Weeksella	0	8.24986e-08	1.39794e-05	2.4382e-06	0	0	0	9.15617e-07	1.05338e-07	0	0.000191764	0	6.90868e-07	6.65408e-06	0	3.30024e-06	1.54377e-06	0	0	0	0	0	0	0	0	1.50161e-07	1.12083e-05	1.811e-06	9.07505e-07	0.000108381	4.30872e-08	2.96296e-07	0	0	1.85006e-07	0	0	0	0	0	0	0	0	1.76735e-06	0	3.21447e-07	1.60764e-07	4.49946e-05	1.45075e-07
f__Unclassified;g__Parvimonas	1.07128e-06	2.56835e-06	3.23414e-06	5.82824e-08	3.1936e-06	6.42496e-06	5.57986e-06	1.33977e-05	2.28955e-05	5.3078e-06	6.81305e-06	2.35708e-05	4.55577e-06	5.54961e-06	4.12148e-06	2.02901e-05	7.28555e-06	2.30849e-05	5.42298e-06	1.85489e-05	1.17043e-05	3.45958e-07	1.61807e-05	1.01969e-05	1.24251e-05	1.05113e-05	5.09077e-06	1.6193e-06	2.39895e-05	4.74792e-06	7.72467e-06	1.64242e-05	3.69321e-06	2.9268e-05	1.96054e-06	3.75463e-06	5.70697e-07	8.49365e-06	1.88501e-06	1.13324e-06	1.89036e-06	2.67743e-06	5.63436e-06	7.9916e-06	1.3914e-05	4.29644e-06	1.48294e-06	2.19336e-05	4.30455e-06
f__Cyclobacteriaceae;g__Algoriphagus	0	6.65997e-07	2.8119e-06	9.76457e-07	1.36491e-06	0	2.07841e-07	2.26017e-06	0	4.79606e-06	4.89955e-07	0	1.99346e-06	4.44866e-07	1.18288e-06	3.2054e-06	1.0253e-05	8.94384e-07	2.03722e-07	0	0	6.12789e-07	4.9627e-06	1.13798e-06	0	5.34289e-07	4.51763e-06	0	7.17631e-07	1.51911e-06	7.92249e-08	7.86962e-07	0	2.98324e-07	2.91233e-07	0	0	4.09803e-07	3.79541e-06	0	0	3.69819e-07	1.78457e-06	0	0	3.41715e-06	2.05361e-07	0	1.85319e-07
f__Planctomycetaceae;g__Planctomyces	0	1.96779e-06	2.26924e-06	8.75225e-07	3.51034e-06	1.60238e-07	4.4659e-07	1.74627e-05	4.58945e-06	3.1017e-06	3.06316e-06	1.62408e-05	1.92963e-06	5.66996e-06	2.16194e-07	1.26443e-05	6.14873e-05	3.14917e-08	0	1.0082e-06	2.97616e-06	1.17701e-05	1.06951e-06	7.6733e-06	1.34755e-06	4.46681e-06	7.73902e-06	1.98049e-07	2.31436e-05	4.29583e-06	2.3454e-08	9.43315e-06	1.82677e-07	4.38423e-08	8.01646e-06	1.08886e-06	1.77383e-07	4.15269e-06	4.31087e-05	0	5.3467e-08	2.92591e-07	2.68056e-07	1.44218e-06	0	4.86376e-05	1.49974e-07	2.01975e-06	1.28617e-06
f__Flavobacteriaceae;g__Epilithonimonas	0	1.66797e-07	1.18861e-07	0	5.66649e-06	1.76457e-06	5.98276e-06	6.89403e-06	0	7.82202e-06	1.09337e-05	0	1.88272e-05	4.1996e-07	1.08129e-06	1.56603e-05	3.38406e-08	3.19657e-08	7.90312e-06	2.5353e-06	4.31273e-07	0	0	2.63373e-06	5.5654e-06	1.11949e-05	4.7683e-05	3.52386e-06	0	0	0	0	1.06042e-05	0	3.83075e-08	2.01453e-06	1.94993e-06	2.25592e-06	0	0	0	1.33814e-05	3.35349e-06	1.44718e-06	3.30401e-07	6.25317e-06	0	1.75649e-06	1.23215e-06
f__Cytophagaceae;g__Spirosoma	0	1.64056e-06	2.7859e-05	1.4759e-06	1.75036e-06	7.02534e-06	6.28085e-06	9.41408e-06	0	3.98036e-06	7.39648e-06	3.63011e-06	1.07952e-05	8.14453e-06	0	2.10427e-05	2.22065e-05	1.82704e-06	4.38296e-08	1.41107e-05	2.16337e-06	1.00891e-05	1.24004e-06	1.06161e-05	4.64413e-05	6.71894e-06	1.57048e-05	0	0	1.75087e-06	1.52087e-06	1.2869e-05	9.70129e-05	4.69657e-08	6.47754e-07	2.99231e-05	2.43921e-05	5.34336e-06	1.39621e-05	0	5.58172e-08	6.98938e-06	2.76491e-05	4.02735e-06	2.25512e-07	2.0072e-05	1.52536e-06	5.58243e-06	8.1674e-07
f__Cytophagaceae;g__Dyadobacter	1.17371e-07	1.83424e-06	1.41683e-06	2.84172e-06	1.10118e-06	3.73344e-06	9.59266e-07	2.80296e-05	2.21431e-06	6.82578e-05	9.10132e-06	2.06908e-06	2.73168e-06	0.000184024	2.59996e-05	1.83147e-05	4.61157e-05	5.35887e-06	7.6933e-08	6.60318e-07	7.63795e-06	1.23393e-05	5.855e-06	1.10687e-05	3.44087e-05	1.14489e-05	7.3855e-06	0.000122975	2.05439e-06	7.36028e-06	9.14457e-08	2.04569e-05	2.78933e-07	8.38455e-07	4.9738e-05	2.12982e-06	2.3284e-07	1.5292e-06	1.35842e-05	1.58605e-07	0	0	2.48463e-07	1.7359e-07	0	1.67192e-05	7.4932e-07	1.07056e-07	4.14198e-06
f__Cryomorphaceae;g__Crocinitomix	0	0	4.96235e-07	0	2.93992e-07	0	2.50281e-06	5.73622e-07	0	3.24967e-06	5.06657e-07	3.28885e-06	9.02653e-07	0	1.17611e-05	1.27188e-07	1.30156e-07	6.68373e-08	0	4.95536e-06	6.66797e-08	3.32652e-07	3.4085e-06	0	6.14814e-08	3.53085e-06	9.08191e-07	8.7384e-07	1.20181e-06	6.16463e-07	0	1.2687e-07	6.82702e-07	1.95902e-06	1.47337e-07	1.10205e-06	7.65279e-08	5.12292e-07	1.27894e-05	0	0	6.33605e-07	2.59316e-06	1.23282e-07	2.30992e-06	0	0	9.14841e-07	2.4976e-06
f__Streptococcaceae;g__Lactococcus	9.06195e-06	6.90436e-06	2.03051e-05	8.09225e-08	3.59051e-05	7.61791e-06	9.09758e-06	5.21141e-06	2.38969e-05	6.73512e-06	1.35257e-05	2.19361e-05	1.19642e-05	0.00018079	1.97994e-05	3.04236e-05	1.09077e-05	1.30161e-05	1.09163e-05	3.46632e-05	9.29176e-06	1.20987e-05	1.63107e-05	1.53133e-05	1.94955e-05	6.62834e-05	1.27974e-05	2.01207e-06	0	1.69984e-05	2.07914e-06	0.000120638	8.25407e-07	8.53308e-06	1.90285e-05	1.93427e-06	1.37059e-06	1.01671e-05	6.19943e-06	3.63899e-05	1.63776e-05	4.61015e-06	1.43814e-05	2.738e-06	5.98619e-07	1.5138e-06	7.17059e-07	1.09854e-05	7.03331e-05
f__Unclassified;g__Cyanothece	0	3.38316e-07	1.5822e-08	3.49066e-08	4.08164e-07	6.77558e-06	1.60171e-07	3.29451e-06	0	1.39023e-07	1.75854e-07	0	3.76598e-06	9.338e-07	0	2.49431e-06	3.2889e-06	2.5687e-06	0	0	0	3.40591e-06	0	2.0668e-07	1.90396e-06	9.06986e-07	1.75922e-06	0	0	8.01883e-07	0	3.93374e-06	0	0	0	0	0	1.39273e-07	2.1815e-06	0	0	8.23687e-08	2.23596e-06	1.68017e-07	0	1.14502e-06	2.26271e-08	1.74522e-06	1.94952e-06
f__Pasteurellaceae;g__Histophilus	7.86959e-06	0	0	0	0	0	0	0	2.015e-07	0	0	0	0	0	1.37182e-06	0	0	0	0	0	0	0	0	0	2.04461e-07	0	0	0	0	0	0	0	0	0	0	0	0	0	0	0	0	0	0	0	0	0	0	0	0
f__Desulfomicrobiaceae;g__Desulfomicrobium	0	6.12475e-07	1.18177e-07	8.40175e-08	1.1678e-07	0	1.87161e-06	2.37392e-05	7.54552e-07	3.10245e-07	9.86659e-07	6.53161e-06	5.21748e-07	1.79136e-06	4.24943e-07	2.34862e-06	6.01312e-06	0	0	0	5.57804e-07	7.87207e-06	9.31019e-07	2.70383e-06	0	0	3.19821e-06	0	0	2.45459e-07	1.2641e-07	1.49258e-05	5.61071e-07	2.0396e-06	1.39666e-06	1.36674e-06	2.05869e-06	1.80843e-06	4.21306e-06	7.96397e-08	0	2.85556e-06	2.62994e-06	0	1.15743e-06	5.3812e-06	8.60292e-07	1.11814e-07	1.7279e-07
f__Nocardiaceae;g__Rhodococcus	5.60043e-08	1.25705e-05	5.7613e-06	2.34495e-06	1.77605e-05	4.50326e-08	9.07945e-06	1.95673e-06	0.00011059	4.25415e-06	9.54494e-07	2.84789e-06	1.40027e-06	1.22698e-05	4.07344e-06	5.94366e-06	3.47589e-06	1.06946e-06	8.28778e-07	2.41025e-06	1.25763e-06	8.56948e-06	3.50084e-06	2.55929e-05	4.46286e-08	2.62581e-06	1.50149e-06	1.83446e-06	8.22488e-08	7.31552e-06	3.95332e-06	2.05227e-06	0	2.24107e-06	3.17863e-05	3.16774e-07	3.98559e-07	1.24781e-06	4.7443e-06	1.99567e-06	6.73401e-07	1.62845e-06	1.67753e-06	4.47443e-08	4.45339e-07	1.39296e-05	5.85337e-05	2.01265e-06	1.61679e-06
f__Marinilabiliaceae;g__Anaerophaga	1.32064e-06	1.02222e-06	9.43021e-06	0	7.92256e-06	4.72791e-06	1.13368e-07	6.05559e-06	0	2.53969e-05	9.32681e-06	1.44744e-06	2.15892e-06	9.56195e-06	4.03142e-06	8.81185e-06	8.86268e-06	6.12357e-06	1.00561e-05	9.0455e-07	1.71598e-05	1.60981e-06	6.83398e-06	5.92979e-06	0.000177644	5.67634e-06	2.49633e-06	3.97453e-08	1.25255e-05	1.03723e-05	2.12183e-05	1.01871e-05	1.87755e-06	0	9.38954e-06	0	4.94321e-06	1.22334e-06	1.80875e-05	1.5157e-06	2.01624e-06	2.17396e-06	1.47795e-05	2.17955e-05	6.06352e-06	2.33134e-06	0	1.10807e-07	7.2985e-06
f__Aquificaceae;g__Hydrogenobaculum	0	0	0	0	0	0	0	0	0	0	0	0	0	0	0	0	0	0	0	0	0	0	0	0	0	0	0	0	0	0	0	0	0	0	0	0	0	0	0	0	0	0	0	0	0	0	0	0	0
f__Coriobacteriaceae;g__Enterorhabdus	1.39517e-06	8.29687e-06	3.06324e-05	9.92135e-06	6.50789e-06	0	1.43189e-05	1.98271e-05	4.81821e-06	5.18167e-05	3.02495e-06	3.65427e-05	2.34402e-05	1.72948e-05	1.64622e-05	4.02947e-05	1.91823e-05	8.79115e-06	6.81291e-06	9.12425e-07	4.01922e-06	3.4878e-06	5.46196e-05	1.93131e-05	1.14632e-06	7.39693e-06	1.04892e-05	2.20202e-06	3.68219e-05	1.88387e-05	1.36673e-05	3.53113e-05	6.80199e-06	3.17755e-05	2.56728e-06	2.0192e-05	6.59302e-06	6.39474e-06	3.88719e-05	2.14368e-06	3.87313e-07	4.97699e-06	1.60212e-06	4.1557e-06	4.36736e-06	1.04458e-05	1.70211e-05	8.96031e-05	3.73996e-06
f__Thermoanaerobacterales Family III. Incertae Sedis;g__Caldicellulosiruptor	8.74541e-07	6.39772e-06	4.79264e-05	7.90756e-06	1.58864e-05	2.2401e-07	1.07099e-05	3.00236e-05	4.90004e-06	3.23216e-05	3.21143e-05	8.86394e-05	1.21293e-05	0.00010594	4.06287e-05	0.000101328	8.14654e-05	1.3e-06	2.42804e-06	1.07198e-05	4.45556e-06	2.95219e-05	0.000119768	5.87338e-05	1.59394e-05	9.66105e-05	2.91908e-05	1.86689e-06	2.32231e-07	4.90707e-05	4.26217e-06	6.15718e-05	1.04598e-06	0.000114305	7.37637e-06	7.03441e-06	2.87381e-06	2.70861e-05	5.96764e-05	1.05897e-07	1.65088e-06	4.17738e-05	1.97821e-05	1.32204e-05	4.28079e-06	9.09693e-06	2.18204e-06	2.15547e-05	3.11869e-05
f__Unclassified;g__Niastella	0	5.56138e-08	3.04298e-06	0	1.21112e-06	0	1.70328e-08	3.4755e-07	1.94857e-07	2.78844e-06	1.0098e-06	7.53694e-07	0.000172983	6.13807e-07	0	4.35482e-06	1.88642e-06	1.14584e-07	1.05699e-07	0	1.21467e-07	9.78045e-06	3.65424e-07	5.13948e-07	1.03433e-07	2.89217e-07	1.0354e-05	8.32585e-08	0	1.33096e-06	8.38624e-08	1.69461e-06	3.80981e-08	2.93406e-07	2.31529e-07	2.25058e-07	0	1.02657e-07	1.66607e-06	0	0	3.55796e-07	1.94211e-06	5.90881e-05	0	5.54761e-07	3.2064e-08	0	0
f__Leuconostocaceae;g__Leuconostoc	0	4.14633e-06	7.61357e-07	0	4.55298e-07	2.90866e-07	0	7.49251e-07	1.34333e-07	1.10511e-06	4.56883e-06	5.59887e-07	0	6.3565e-07	6.63603e-07	2.81276e-07	3.62161e-07	2.27565e-07	0	3.38446e-06	9.55979e-07	3.37437e-07	9.50123e-07	1.97369e-07	9.89114e-07	2.9231e-06	8.20956e-07	6.22493e-07	0	5.58503e-07	8.89231e-08	4.31961e-07	0	9.87667e-07	0	0	1.98008e-06	8.15929e-07	5.70341e-07	0	8.82551e-08	3.16218e-07	4.33962e-07	0	1.66214e-07	7.65674e-05	0	4.55016e-07	5.56034e-07
f__Nocardioidaceae;g__Kribbella	0	4.06234e-07	5.05238e-06	0	2.16706e-07	0	5.61171e-07	2.42357e-06	0	1.91229e-06	0	7.51338e-06	2.95801e-07	6.27263e-07	3.61381e-06	1.35313e-06	1.01971e-05	0	0	0	5.60894e-07	0	1.05284e-06	1.27639e-06	0	5.81359e-07	0	2.58715e-07	0	7.30971e-07	0	1.65819e-06	0	0	0	2.18513e-06	0	3.47523e-08	4.37122e-06	0	0	1.96223e-06	7.87418e-07	1.25923e-07	0	0	1.39976e-08	1.08375e-06	0
f__Planococcaceae;g__Ureibacillus	0	9.87907e-07	6.18561e-07	0	3.13101e-06	2.42341e-06	4.02892e-07	3.17395e-06	0	1.29032e-06	1.41476e-06	2.23426e-06	2.79274e-06	4.22384e-06	0	4.76758e-06	1.27721e-06	0	0	4.193e-07	0	0	3.27499e-06	1.92256e-06	4.05777e-07	2.89309e-06	2.85785e-07	1.76224e-06	0	4.5976e-06	0	5.80473e-07	3.75486e-07	3.42307e-07	1.61785e-06	1.48201e-07	0	7.10905e-07	1.87327e-06	2.44739e-06	0	2.14996e-06	6.7916e-08	1.3561e-07	0	2.5925e-07	6.1502e-07	1.44979e-06	2.67691e-06
f__Verrucomicrobiaceae;g__Verrucomicrobium	0	1.5072e-06	8.57865e-07	4.53459e-08	4.78827e-06	4.74407e-08	9.90203e-07	2.02786e-05	0	1.2077e-06	1.789e-07	0	1.1155e-06	3.42713e-07	0	2.1485e-06	5.31678e-05	0	0	0	0	5.65691e-06	1.01925e-06	1.04485e-06	0	4.252e-07	3.61726e-06	0	0.000167358	1.34007e-06	3.41107e-08	2.40296e-06	0	0	1.09186e-06	1.44397e-06	0	2.06551e-06	1.93426e-05	0	0	0	1.34113e-07	0	0	2.278e-05	0	2.39463e-06	2.68035e-07
f__Cytophagaceae;g__Flexibacter	0	1.03332e-05	4.6631e-06	3.143e-07	4.78158e-05	0	0	2.16097e-06	9.03266e-08	1.60503e-06	8.47807e-07	0	5.79977e-05	3.05471e-07	0	8.71066e-07	7.21408e-08	9.7528e-08	1.11042e-07	0	0	0	0	0	0	3.69666e-07	1.35055e-06	0.00013242	0	2.35072e-06	0	2.19855e-06	0	0	0	8.92788e-07	0	7.52402e-07	2.65534e-07	0	0	0	4.50463e-07	8.26708e-06	9.78559e-07	2.78836e-05	0	6.92892e-07	0
f__Erysipelotrichaceae;g__Turicibacter	7.92754e-07	1.08806e-05	7.32597e-06	5.51127e-06	2.07127e-06	1.06317e-05	2.96382e-06	1.0178e-05	2.69137e-05	6.24118e-06	2.27608e-05	2.46216e-05	6.70647e-05	1.09211e-05	2.84376e-05	2.85696e-05	8.23426e-06	3.76035e-06	2.16543e-06	1.98043e-05	3.23862e-06	4.24103e-06	1.18619e-05	9.91475e-06	2.2865e-05	1.56075e-05	9.88354e-06	3.9177e-06	1.44677e-07	1.30137e-05	2.21933e-06	4.4761e-05	3.13354e-07	1.52492e-05	1.44612e-06	3.7354e-05	2.47521e-06	5.51888e-06	3.81944e-05	1.84966e-06	3.26386e-07	9.49565e-06	7.00372e-06	1.07189e-05	1.88856e-06	9.09187e-06	3.15778e-06	1.93139e-05	2.12945e-05
f__Synergistaceae;g__Fretibacterium	0	8.31922e-06	2.16909e-05	3.60291e-05	4.27228e-05	8.87764e-06	2.94828e-05	4.81161e-05	1.85347e-06	1.39745e-05	8.34179e-06	2.72396e-05	2.36201e-05	2.49072e-05	5.47177e-06	6.56399e-05	5.55135e-05	9.4765e-06	2.41499e-06	2.56093e-06	2.35119e-06	1.86652e-05	2.44426e-05	4.48268e-05	3.70402e-06	7.59568e-05	2.41272e-05	3.54851e-06	1.82675e-05	5.22113e-05	1.66891e-06	8.09285e-05	1.7015e-06	2.30585e-05	2.19767e-05	1.23744e-05	3.75669e-06	2.09327e-05	8.96333e-05	6.47187e-06	2.26482e-06	2.59824e-05	1.98259e-05	1.1975e-05	2.6996e-06	1.94539e-05	2.3083e-06	4.29956e-05	3.09928e-06
f__Clostridiaceae;g__Clostridiisalibacter	1.2609e-07	2.79904e-06	1.67099e-05	6.19807e-06	1.44275e-05	6.74632e-08	2.92893e-06	3.12767e-05	4.89504e-06	1.80281e-05	7.82349e-06	1.53466e-05	1.16881e-05	1.76534e-05	1.26572e-06	0.000129236	6.3433e-05	7.64198e-07	4.31237e-06	0	3.73317e-06	1.2772e-05	4.09984e-05	2.49766e-05	1.99258e-06	2.04498e-05	3.44697e-05	2.29691e-06	1.47469e-06	2.98751e-05	8.18362e-07	8.9246e-05	1.72702e-06	1.15644e-05	2.1001e-06	3.36604e-06	1.65131e-06	5.78134e-06	7.38833e-05	3.31245e-08	1.62095e-06	1.95562e-05	2.29149e-06	7.848e-06	1.0392e-06	6.34884e-06	1.48058e-07	1.16431e-05	3.99713e-06
f__Leuconostocaceae;g__Weissella	9.38966e-08	1.35051e-05	2.3953e-06	1.0296e-07	0	0	8.8175e-08	4.17795e-05	3.6114e-08	1.24115e-06	7.41269e-07	3.08599e-07	9.65735e-07	1.00325e-06	0	4.36131e-06	2.4754e-06	8.86876e-07	0	0	4.59546e-06	0	1.24452e-06	1.43443e-06	6.94092e-07	5.00582e-07	1.03025e-06	6.69598e-07	0	3.63737e-06	0	1.10683e-06	0	1.79798e-07	1.74375e-07	3.4935e-07	4.7645e-06	4.42372e-07	2.14674e-06	0	0	2.09556e-07	0	3.26061e-06	2.78244e-06	5.31358e-08	1.06824e-06	1.07056e-07	6.23801e-07
f__Unclassified;g__Planktothrix	1.99932e-05	0	1.07518e-07	0	0	2.39322e-06	0	9.35334e-06	0	0	0	0	1.81674e-07	2.3712e-07	0	2.33959e-07	6.48752e-06	0	0	0	0	0	2.0935e-06	0	5.07221e-07	4.98059e-07	3.5766e-07	0	0	9.65016e-08	0	6.1849e-07	0	0	0	0	2.76351e-08	4.62486e-08	8.23954e-06	0	0	1.84909e-07	0	0	0	2.65679e-08	0	1.98291e-07	0
f__Myoviridae;g__T4likevirus	0	0	1.86129e-06	0	0	0	0	1.13928e-06	0	2.23254e-06	0	0	5.50993e-07	5.09319e-08	5.02264e-07	1.49081e-07	2.37824e-06	0	0	0	0	0	0	0	2.45191e-07	2.30103e-06	0	1.73554e-07	0	0	0	0	0	0	0	0	0	0	3.24494e-08	0	0	0	2.89478e-07	0	0	0	0	0	0
f__Actinomycetaceae;g__Actinobaculum	0	0.000163576	1.93162e-06	3.09703e-07	6.06436e-05	5.57321e-07	5.68685e-08	3.59252e-06	4.4321e-06	1.48489e-06	8.65489e-07	1.91492e-07	0.000145291	6.95259e-07	1.16566e-06	2.78923e-06	3.87321e-06	5.60389e-07	5.93913e-08	2.36738e-07	0	0	6.58596e-06	3.15236e-07	5.72758e-08	2.88407e-06	4.93715e-08	0	5.33144e-08	2.79477e-06	9.14457e-08	6.45148e-06	6.36003e-08	3.77767e-06	0	2.34217e-07	2.14578e-07	1.67131e-07	1.34037e-06	9.95496e-08	9.98752e-06	1.18053e-07	3.29829e-07	1.72273e-07	0	4.17128e-07	3.96674e-07	5.24469e-07	1.03479e-07
f__Veillonellaceae;g__Thermosinus	1.99528e-07	4.03988e-06	2.40811e-05	1.62611e-05	2.06413e-05	1.90831e-06	2.32987e-06	5.83604e-05	1.15276e-05	6.91047e-06	6.02885e-06	1.30352e-05	1.05973e-05	0.000114463	2.22039e-06	2.28247e-05	3.66322e-05	2.38549e-05	6.73247e-06	1.28711e-05	3.10862e-07	3.33465e-05	1.98678e-05	2.53759e-05	1.01878e-05	1.76299e-05	1.4408e-05	1.78042e-06	0	3.08307e-05	6.81115e-06	3.93622e-05	1.37697e-06	8.14516e-06	3.39159e-06	3.45508e-05	9.48367e-06	7.31583e-06	5.98771e-05	1.46809e-06	9.04541e-06	1.86801e-05	1.49535e-05	1.9607e-05	3.25233e-05	1.25639e-05	7.30815e-06	1.69602e-05	2.89974e-06
f__Oxalobacteraceae;g__Herbaspirillum	0	0	2.98813e-06	2.94061e-08	9.00876e-06	2.69215e-07	1.24705e-07	3.95435e-06	1.64949e-07	2.84359e-07	0	2.91856e-06	2.01502e-07	6.12393e-07	8.45673e-08	6.16006e-06	4.4508e-06	3.80173e-07	0	1.6902e-07	0	0	9.67386e-06	1.06674e-05	1.97505e-06	8.69781e-06	4.70795e-06	0	0	6.44482e-06	0	8.79807e-07	9.6934e-07	5.04964e-07	5.96867e-06	5.16581e-07	5.89946e-08	9.40946e-07	1.27639e-06	0	0	2.01013e-06	0	9.95535e-06	4.65328e-07	3.26857e-06	2.91077e-05	6.53558e-06	0
f__Unclassified;g__Chthoniobacter	0	1.57955e-06	1.50173e-06	1.81894e-07	4.70787e-06	7.58241e-08	3.48496e-07	2.67102e-05	8.50703e-07	2.64173e-06	2.58462e-06	7.92667e-06	1.56857e-06	8.95182e-06	0	7.72057e-06	7.3733e-05	0	0	0	2.7113e-07	1.73814e-05	1.42718e-07	1.04833e-06	0	4.02159e-06	5.83717e-06	0	9.19483e-05	8.08099e-07	0	1.76165e-05	0	0	1.10813e-05	0	4.00128e-08	4.52874e-06	4.45612e-05	0	2.82187e-08	9.23519e-07	0	4.49726e-08	0	3.67909e-05	1.66019e-07	2.15437e-06	0
f__Nitrosomonadaceae;g__Nitrosomonas	0	2.36439e-07	7.31564e-07	9.50688e-06	6.41677e-06	0	0	1.51322e-06	7.22963e-06	6.47579e-08	5.95603e-07	0	1.16092e-06	0	3.74886e-07	8.40957e-07	2.20365e-06	4.34443e-07	0	0	2.15241e-07	4.68662e-08	1.51695e-06	3.44707e-07	0	7.88925e-08	1.67575e-06	5.39547e-08	0	0	0	4.64781e-07	0	0	0.000157224	6.42434e-07	0	1.03797e-06	3.54518e-06	0	0	5.60447e-07	2.00247e-06	0	0	1.1573e-06	2.787e-07	2.0749e-07	0
f__Mortierellaceae;g__Mortierella	9.86177e-08	5.12505e-08	5.3915e-07	6.50549e-08	1.40919e-06	0	3.42736e-05	4.42238e-06	0	5.98233e-06	0	2.1895e-08	2.15536e-06	0	7.40257e-07	4.7618e-05	9.40561e-07	1.32889e-05	1.22233e-07	2.36678e-07	0	0	1.13037e-06	6.48787e-08	5.89397e-08	0	1.49438e-07	1.16349e-07	0	0.000158907	3.07339e-07	1.06711e-05	4.16815e-06	1.26491e-06	2.15405e-06	0	1.01692e-06	2.04631e-08	1.09204e-07	0	4.54022e-08	3.47343e-07	8.70084e-06	1.39106e-06	9.5244e-08	3.22092e-06	2.26777e-08	1.09965e-05	1.86841e-05
f__Eubacteriaceae;g__Pseudoramibacter	0	3.7788e-06	1.20206e-05	5.4477e-06	7.76022e-06	5.12653e-06	1.50433e-05	2.23628e-05	1.68478e-05	1.26913e-05	1.02959e-05	1.44891e-05	1.39719e-05	8.91456e-06	1.16909e-05	3.9871e-05	9.16679e-06	8.93322e-06	2.4531e-06	7.93445e-06	9.37704e-06	5.90106e-06	2.70883e-05	2.011e-05	0.000158676	2.36621e-05	8.88926e-06	2.36097e-06	5.87137e-06	2.60341e-05	5.48887e-06	3.29667e-05	5.89506e-06	4.32882e-05	3.97085e-06	2.59062e-06	5.56303e-06	2.01364e-05	2.22352e-05	3.37416e-05	2.0098e-06	1.78052e-05	6.1854e-06	2.67597e-05	2.50515e-06	6.46737e-06	3.74941e-06	1.1567e-05	3.17574e-05
f__Flammeovirgaceae;g__Cesiribacter	3.87845e-05	1.98086e-07	0	0	6.73732e-07	0	0	1.45964e-06	0	9.88449e-06	0	0	0	0	0	1.29914e-06	9.93389e-06	0	0	0	0	0	0	4.97712e-06	0	1.01144e-07	9.03004e-08	9.11284e-06	0	2.51152e-06	0	6.97783e-07	0	0	1.81987e-06	0	0	6.50398e-06	1.14863e-06	0	0	0	0	0	3.12476e-08	5.39533e-07	0	6.4508e-07	0
f__Unclassified;g__Candidatus Contendobacter	0	2.36722e-06	1.74608e-07	0	1.13013e-07	0	0	1.03083e-05	0.000156619	9.10111e-08	2.13693e-06	0	3.25794e-08	2.59159e-08	0	9.64025e-08	3.44171e-06	0	0	0	0	0	0	0	0	0	3.22285e-07	0	0	3.4611e-08	0	6.27044e-06	0	0	0	0	0	2.36848e-07	2.27694e-06	0	0	0	0	0	0	2.81626e-06	4.22461e-06	0	0
f__Planctomycetaceae;g__Rhodopirellula	0	1.53271e-06	5.70627e-06	0	4.61935e-07	6.59585e-08	1.47396e-06	2.00793e-05	0	2.14503e-06	5.28726e-06	6.7329e-06	1.7453e-06	1.13433e-06	4.49929e-06	5.54732e-06	4.01669e-05	0	2.74595e-07	1.06844e-05	3.08483e-07	7.71439e-06	1.36757e-06	2.67097e-06	0	2.28806e-06	5.24986e-06	2.19227e-07	0	5.3824e-06	1.37548e-06	8.09742e-06	5.08471e-08	0	1.3708e-06	9.64484e-08	4.08769e-07	4.52885e-06	3.54314e-05	0	1.70735e-07	1.20186e-06	1.06113e-06	9.62159e-06	1.01239e-07	3.62654e-05	2.23351e-07	4.89106e-07	1.49313e-07
f__Melampsoraceae;g__Melampsora	0	4.81146e-07	1.98494e-07	6.78603e-07	0	0	2.44177e-06	0	1.24e-07	2.43019e-05	3.67326e-06	1.37035e-07	7.73703e-06	0	4.06869e-06	1.27188e-07	0	0	1.04554e-05	2.96051e-05	0	0	3.85867e-07	0	0	1.10339e-07	0	0	0	2.73984e-07	0	0	0	1.24475e-07	0	0	7.65279e-07	0	0	0	1.32135e-05	0	0	0	0	0	0	0	2.24143e-05
f__Clostridiaceae;g__Alkaliphilus	8.61942e-08	1.07081e-05	4.11122e-05	2.10099e-05	3.90306e-05	5.01158e-05	2.95478e-05	3.68876e-05	4.80521e-06	2.37012e-05	3.56585e-05	3.63741e-05	1.78683e-05	2.78367e-05	4.96342e-05	0.000132032	9.97346e-05	2.58874e-05	1.23533e-05	7.27136e-05	3.42518e-06	3.63618e-05	0.000100749	3.25436e-05	2.53465e-05	4.87098e-05	4.07711e-05	7.60304e-06	3.43438e-05	6.76755e-05	8.14253e-06	0.000123556	3.94351e-06	7.36419e-05	7.51499e-06	2.3215e-05	7.16878e-06	2.66573e-05	6.31162e-05	4.23857e-06	1.25256e-05	2.79007e-05	2.25791e-05	1.68161e-05	1.70544e-05	1.59869e-05	9.47022e-06	3.45425e-05	4.62112e-05
f__Veillonellaceae;g__Acetonema	1.60442e-06	2.87361e-06	1.34255e-05	5.45166e-06	1.04976e-05	9.09001e-07	5.78519e-06	1.34814e-05	2.07797e-06	7.33269e-06	8.30768e-06	5.4297e-05	1.84357e-05	7.23757e-06	4.9211e-05	7.75321e-05	3.23719e-05	2.31887e-06	9.26386e-07	2.65399e-06	6.58046e-06	2.06538e-05	1.53152e-05	1.46408e-05	5.72764e-06	4.47343e-05	7.00462e-06	1.42646e-05	0	2.10937e-05	1.2359e-05	2.73102e-05	1.42297e-05	2.40616e-05	2.65592e-06	6.17937e-06	2.36819e-06	3.83662e-05	1.61415e-05	0	0	2.29071e-05	1.32224e-05	8.78689e-06	3.10761e-07	9.87019e-06	9.47735e-06	1.19788e-05	4.04956e-06
f__Magnaporthaceae;g__Magnaporthe	2.11985e-06	1.20077e-07	1.23951e-07	0	1.83585e-07	1.00723e-06	0	1.07366e-07	0	1.76458e-07	2.37288e-07	8.55723e-08	0	1.28108e-07	1.98667e-07	0	8.77021e-07	1.66947e-07	0	3.27927e-05	6.66214e-07	0	3.21275e-07	0	0	6.89018e-08	7.78054e-08	2.05525e-06	0	2.82901e-05	6.11291e-05	0.000152486	3.41053e-07	6.21834e-07	0	3.31673e-07	9.55763e-08	0	0	0	8.87226e-08	0	0	0	0	0	0	0	0
f__Alcaligenaceae;g__Achromobacter	0	2.48109e-05	0.000150568	9.61898e-06	9.50234e-06	1.05074e-06	0	5.23694e-06	0	6.13496e-08	1.39485e-05	1.90016e-05	1.82973e-06	4.84295e-07	4.85869e-05	9.23471e-07	5.45677e-06	0.000107521	4.74473e-05	4.14465e-05	2.4335e-05	1.00431e-05	3.1983e-06	6.59695e-06	3.06471e-06	1.67694e-05	1.74427e-05	5.39246e-07	7.01425e-05	1.42608e-06	2.82799e-06	1.66805e-06	2.84058e-05	3.61421e-07	6.8888e-07	7.46759e-06	7.49725e-06	3.67677e-06	1.28116e-05	2.98713e-05	3.93594e-06	9.42682e-06	3.58082e-05	2.73586e-05	2.23153e-05	1.49801e-05	3.80871e-06	1.07955e-05	1.01945e-05
f__Ruminococcaceae;g__Acetivibrio	1.70808e-06	4.15845e-06	1.95823e-05	9.25585e-06	1.59793e-05	2.11144e-05	1.15912e-05	1.91974e-05	2.01837e-06	1.29313e-05	1.93424e-05	2.28871e-05	3.23114e-05	2.11678e-05	2.98025e-05	5.50707e-05	4.57526e-05	3.51808e-06	4.96367e-06	2.07105e-05	1.66672e-06	2.97915e-05	4.08763e-05	3.158e-05	4.29955e-06	5.62561e-05	2.24502e-05	4.33542e-06	6.06204e-07	4.38058e-05	2.97034e-05	0.000150945	7.63334e-06	1.80332e-05	7.61263e-06	3.63623e-06	2.56542e-06	1.61838e-05	4.2965e-05	3.23476e-05	4.13e-07	1.19293e-05	1.35196e-05	1.17328e-05	2.6202e-06	6.47375e-06	9.95503e-07	9.98436e-06	1.13628e-05
f__Paenibacillaceae;g__Cohnella	1.27547e-07	2.22048e-06	1.77813e-05	1.48166e-05	4.40162e-06	5.37661e-08	1.07366e-05	1.69217e-05	4.28349e-06	7.20292e-06	5.17986e-06	4.94618e-05	1.45149e-05	4.07834e-05	5.22281e-06	5.12873e-05	5.22587e-05	2.95218e-06	4.71423e-06	1.69675e-05	6.83527e-08	9.25396e-06	1.40595e-05	1.90716e-05	3.48615e-06	3.5552e-05	8.91836e-06	1.17446e-05	7.13748e-07	2.701e-05	9.39807e-07	5.45491e-05	1.7876e-07	8.54769e-06	1.4555e-06	1.58239e-06	2.81304e-06	8.97503e-06	3.4762e-05	0	4.95548e-08	3.71439e-05	1.07502e-05	3.33148e-06	5.3485e-07	8.2274e-06	4.3182e-07	6.39338e-06	1.13783e-05
f__Flavobacteriaceae;g__Riemerella	0	0	4.2492e-07	2.237e-06	4.33292e-07	0	1.86581e-06	1.54988e-06	3.56337e-06	2.23108e-06	4.40793e-06	6.51676e-05	3.32754e-06	7.27821e-07	0	5.81131e-07	6.18349e-05	2.04463e-05	6.36095e-06	0	0	1.09733e-06	0	3.78292e-06	0	3.62247e-06	2.13839e-05	0	0	1.20478e-06	0	5.82627e-06	0	8.56202e-06	1.77103e-06	2.21611e-06	0	7.96281e-08	0	0	0	3.28901e-06	0	0	1.22164e-06	3.05308e-07	2.03786e-05	0	0
f__Flavobacteriaceae;g__Mesonia	0	9.55609e-08	2.42932e-06	0	0	0	0	2.44723e-07	0	1.56928e-07	0	0	9.50038e-06	1.22237e-07	0	0	1.71516e-06	0	0	0	0	0	0	8.06478e-08	0.000150083	1.31488e-07	1.77344e-07	0	0	0	0	0	1.28115e-05	0	8.7788e-08	0	0	4.2753e-06	1.0181e-06	0	0	0	0	0	0	8.76741e-07	1.36163e-06	0	0
f__Beutenbergiaceae;g__Beutenbergia	1.09507e-07	1.09308e-06	7.70368e-05	2.68898e-07	4.73346e-07	0	2.55739e-07	1.23949e-05	0	9.4557e-07	2.77704e-07	0	3.73208e-06	3.65845e-06	1.87234e-05	9.17908e-06	1.82779e-05	1.0982e-05	0	0	0	5.38874e-07	4.21858e-08	1.70467e-06	0	1.7094e-05	9.42803e-07	0	0	3.72794e-05	0	7.10773e-06	0	0	9.66474e-08	1.50775e-07	3.83051e-07	4.66497e-07	8.28645e-06	0	0	1.0055e-06	2.03106e-06	3.30756e-08	0	0	0	4.05776e-08	1.59069e-06
f__Clostridiales Family XIII. Incertae Sedis;g__Anaerovorax	8.46892e-07	6.38907e-06	4.29331e-05	7.51715e-05	1.1206e-05	1.4622e-05	9.99787e-05	5.20404e-05	5.48418e-06	2.0846e-05	3.22779e-05	6.65712e-05	9.51513e-05	2.25493e-05	3.22586e-05	0.000148658	4.77086e-05	1.51347e-05	7.81403e-06	1.91355e-05	2.12212e-05	1.72022e-05	6.00611e-05	3.86509e-05	1.24246e-05	6.01796e-05	1.73771e-05	7.92856e-06	1.76708e-05	0.000103529	3.03196e-05	7.55332e-05	7.06545e-06	5.32109e-05	1.75642e-05	8.80778e-06	5.65594e-06	1.6059e-05	7.27552e-05	7.27005e-05	6.34991e-06	3.46575e-05	2.09153e-05	2.91606e-05	3.40546e-06	1.29787e-05	3.48982e-06	2.85125e-05	2.53499e-05
f__Saprospiraceae;g__Saprospira	0	1.99431e-05	0	0	6.19951e-05	1.18286e-07	2.3124e-07	5.40927e-07	0	1.87078e-07	0	0	2.73184e-06	0	1.8182e-06	9.70023e-07	6.01114e-06	5.47977e-06	0	1.45357e-06	5.90514e-06	0	0	0	0	2.96061e-06	1.65775e-07	0	0	1.37472e-06	0	0	0	0	6.05231e-07	0	0	0	0	0	0	0	0	0	0	0	0	2.22615e-05	1.39304e-06
f__Nostocaceae;g__Aphanizomenon	0	0	0	0	0	0	0	1.62754e-07	0	0	2.01255e-06	0	0	0	0	1.44349e-07	0	0	0	0	0	0	0	0	0	2.50452e-07	0	0	0	0	0	0	0	0	0	0	0	0	0	0	0	0	0	0	0	0	0	0	0
f__Methylocystaceae;g__Methylopila	0	0	0	0	0	9.85713e-07	0	0	0	0	0	0	0	0	0	1.12271e-07	1.67679e-07	0	0	7.85108e-07	0	0	0	0	0	1.26618e-06	4.85398e-05	4.03419e-07	0	0	0	0	0	0	1.22436e-06	9.37693e-08	3.90568e-05	1.13052e-07	4.69141e-06	0	0	0	0	0	0	4.10286e-07	0	0	0
f__Myoviridae;g__Twortlikevirus	0	0	2.8466e-07	0	0	0	0	0	0	0	0	7.5355e-07	3.307e-07	1.92752e-08	0	0	2.13322e-07	1.00081e-07	0	0	0	0	0	0	0	0	0	0	0	0	0	5.19838e-08	0	1.32607e-05	6.037e-08	5.31141e-07	0	0	8.52859e-08	0	0	0	0	5.09385e-06	0	0	0	1.73007e-07	0
f__Cryomorphaceae;g__Owenweeksia	0	7.33708e-05	1.08273e-07	5.386e-06	1.01332e-05	0	0	3.03769e-06	0	0.000106533	2.94628e-06	0	8.15343e-05	0	0	8.21754e-06	5.12952e-07	0	1.41342e-07	0	0	0	0	6.53901e-08	0	2.46808e-05	1.2749e-06	0	0	0	0	5.15442e-07	0	0	9.8732e-06	0	0	1.72778e-07	0	0	0	0	3.95923e-08	0	0	1.35778e-06	9.02067e-08	0	0
f__Syntrophaceae;g__Syntrophus	0	1.59823e-07	4.02787e-06	0	0	0	0	2.08142e-05	0	1.59955e-06	0	0	4.08264e-07	1.78459e-06	0	1.07267e-06	3.81364e-06	0	0	0	0	1.03976e-07	0	7.1731e-07	0	3.04188e-05	8.29131e-07	7.68506e-08	3.08821e-07	8.71719e-07	0	2.60489e-06	0	3.65449e-07	2.84718e-07	0	0	1.9144e-07	5.55486e-06	0	0	9.90225e-07	2.5444e-07	0	0	1.61296e-06	0	9.72521e-06	0
f__Chromobacteriaceae;g__Laribacter	4.97536e-08	2.58564e-08	2.48046e-05	4.68838e-07	0	1.88229e-05	0	1.0005e-06	0	5.64313e-06	2.07246e-05	9.79803e-07	0	2.60386e-07	8.04419e-05	2.10212e-06	1.69922e-05	4.2327e-05	0	3.31596e-06	0	5.32778e-06	0	0	1.96028e-08	1.89886e-06	2.94162e-06	0	1.78626e-05	9.41819e-08	0	1.5855e-06	2.20127e-07	0	5.81488e-06	3.08265e-07	1.28312e-06	1.01446e-05	5.56454e-06	0	3.98382e-07	1.49301e-06	7.59989e-06	0	0	0	3.16199e-05	0	6.30069e-06
f__Cyclobacteriaceae;g__Cecembia	2.27482e-07	0	2.16953e-06	1.23075e-06	0	0	0	4.66068e-07	0	0	2.30739e-07	0	0	2.13401e-07	0	5.79233e-08	9.0529e-07	0	0	0	0	0	0	0	0	8.96506e-08	5.10384e-07	0	0	1.48384e-06	0	2.18638e-07	0	1.83505e-07	2.39422e-07	7.25667e-07	0	9.33221e-07	1.38832e-06	0	0	0	0	0	4.07214e-07	1.91289e-06	6.46385e-08	5.12777e-07	0
f__Flavobacteriaceae;g__Maribacter	0	5.03372e-07	5.07352e-07	2.16735e-06	0	2.00484e-07	0	3.48564e-06	0	6.98408e-05	2.42942e-06	1.94986e-07	3.10231e-07	1.76153e-05	6.02052e-08	4.10623e-06	3.34903e-06	1.2675e-06	4.18216e-07	0	0	2.52022e-07	0	8.33287e-07	0	1.78646e-06	8.06784e-07	9.82998e-05	6.92043e-06	4.97187e-07	0	2.07696e-06	2.52482e-07	0	2.29324e-06	3.08126e-08	3.33251e-05	8.7629e-08	5.68464e-07	0	1.6171e-05	0	4.05028e-07	8.89613e-07	2.11697e-07	2.92774e-05	3.97922e-07	3.55906e-08	1.94188e-05
f__Syntrophomonadaceae;g__Syntrophomonas	0	6.07773e-07	9.5593e-06	1.62136e-06	1.1794e-06	1.28664e-08	5.42889e-06	1.7764e-05	5.68332e-08	6.1806e-06	5.74179e-06	6.75119e-06	3.91006e-06	7.78688e-06	1.09595e-06	1.53023e-05	2.08037e-05	9.1238e-07	1.47041e-07	9.91511e-06	0	9.15756e-07	4.31562e-06	4.44318e-06	1.34135e-06	7.79111e-06	4.50533e-06	8.12245e-07	0	1.17042e-05	2.60812e-06	9.947e-06	6.92037e-07	1.44657e-06	8.69234e-07	6.48053e-07	2.27989e-07	4.55386e-06	6.31328e-06	1.94316e-06	4.73049e-08	5.41938e-06	5.76782e-06	2.85499e-07	9.11547e-07	1.43725e-06	6.61586e-07	6.56065e-06	6.91017e-07
f__Flavobacteriaceae;g__Zhouia	0	8.82101e-08	9.97119e-08	1.90488e-06	0	0	0	1.13883e-06	0	9.46345e-08	5.31218e-07	0	5.67924e-07	0	0	1.46085e-06	4.35886e-08	0	0	0	0	0	3.01525e-07	0	0	2.16144e-07	5.83272e-06	0.000139508	0	0	0	2.65082e-07	0	0	0	0	0	0	0	0	0	2.48234e-07	0	0	0	7.70485e-05	0	0	0
f__Methylobacteriaceae;g__Methylobacterium	0	1.00265e-05	7.29312e-06	6.66943e-08	5.84974e-06	2.68019e-07	3.9109e-06	1.42183e-05	1.86652e-07	7.59567e-08	3.17639e-07	8.25097e-07	5.57097e-08	3.13297e-06	2.21218e-06	1.50649e-06	8.7875e-06	1.18129e-06	1.05702e-06	1.7354e-07	0	2.64124e-06	0	7.56493e-07	1.32314e-07	5.53632e-08	6.8932e-07	2.71394e-06	3.05245e-06	5.16029e-07	0	1.44691e-05	3.42549e-07	4.37193e-07	7.8052e-07	5.33004e-08	2.50542e-06	5.75938e-06	0	0	1.84146e-07	5.47466e-08	4.30354e-06	2.6353e-05	7.27333e-08	5.1697e-06	1.78392e-07	2.39585e-06	2.22497e-07
f__Acetobacteraceae;g__Komagataeibacter	0	2.01181e-07	2.64219e-07	4.9259e-08	0	0	4.55039e-06	3.59772e-07	0	0	7.94429e-08	0	0	0	1.11219e-06	7.33929e-06	6.69232e-06	0	0	0	0	0	0	4.12494e-06	0	0	0	1.16318e-06	0	0	0	0	0	0	1.7044e-05	6.66255e-08	9.59955e-08	0	0	0	0	0	7.74481e-08	0	0	6.4602e-07	5.1514e-07	0	2.40996e-07
f__Clostridiales Family XIII. Incertae Sedis;g__Mogibacterium	5.60993e-07	4.8482e-06	1.65529e-05	9.98395e-05	1.04559e-05	2.34485e-05	8.76855e-06	2.86929e-05	4.08774e-06	9.17331e-06	7.16542e-06	5.01258e-06	1.09059e-05	4.36317e-06	2.15307e-05	3.90517e-05	4.32675e-05	1.18414e-06	4.66778e-06	4.84112e-06	4.27052e-06	5.98987e-05	1.3287e-05	2.46602e-05	4.96237e-06	1.80943e-05	1.09386e-05	1.34003e-06	2.29043e-06	3.09498e-05	2.17907e-06	6.75921e-05	1.06727e-05	6.17883e-05	1.34741e-06	1.61359e-05	4.32291e-06	5.18177e-05	2.38333e-05	0	1.22394e-07	2.71106e-06	7.84568e-06	2.4342e-06	1.00728e-05	3.82718e-06	5.93868e-07	1.77096e-05	1.25259e-05
f__Comamonadaceae;g__Caldimonas	0	0	0	0	1.27183e-05	0	0	0	9.32791e-05	0	1.20753e-06	2.79944e-06	0	0	0	2.2926e-06	0	0	5.78829e-07	0	0	0	0	1.83253e-05	0	1.25226e-07	0	0	0	0	0	4.06551e-07	0	1.83651e-06	2.20134e-05	1.36872e-06	0	0	0	5.24239e-08	0	0	0	0	0	0	5.0656e-05	0	0
f__Methylococcaceae;g__Methylocaldum	0	0	0	0	0	2.71142e-05	0	2.15863e-07	0	0	0	0	0	0	0	0	1.45483e-06	0	0	0	0	0	0	0	0	0	1.5643e-07	0	0	0	0	0	0	0	0	0	0	0	0	0	0	0	0	0	0	0	0	0	0
f__Rhodocyclaceae;g__Thauera	4.46674e-08	1.90123e-05	7.24534e-07	0	9.58383e-06	0	6.07622e-06	2.32488e-06	9.95332e-06	1.31198e-07	2.85678e-07	3.55755e-07	4.34994e-07	8.6485e-07	2.17229e-06	4.03247e-06	2.27906e-06	0	6.9686e-07	4.14844e-07	3.71482e-07	0	1.13246e-06	5.96329e-07	5.59236e-06	2.07681e-06	4.77709e-07	3.28671e-07	0	6.28423e-07	6.63792e-07	2.28442e-06	9.39245e-07	2.13347e-06	2.30006e-05	8.83997e-08	1.91034e-06	5.45979e-07	2.11214e-05	1.44984e-06	5.51606e-07	5.82582e-07	3.12493e-06	1.95158e-07	1.31023e-06	5.42227e-06	5.62258e-05	3.6526e-07	6.31625e-06
f__Burkholderiaceae;g__Polynucleobacter	0	0	1.58574e-07	0	0	0	0	0	0.000133765	0	4.9489e-08	0	0	2.45839e-07	7.02911e-07	1.01609e-07	0	0	0	6.55606e-07	0	0	3.39089e-06	0	0	2.03331e-07	8.30214e-08	0	0	0	0	0	0	0	0	0	0	0	0	0	0	0	0	0	0	0	0	0	0
f__Lactobacillaceae;g__Sharpea	1.18545e-06	2.70097e-06	3.70927e-06	2.26856e-06	7.40045e-07	7.61608e-05	8.66871e-06	1.27789e-05	2.65126e-05	5.82373e-06	8.96391e-06	5.23574e-06	7.2754e-06	4.34651e-06	3.49267e-06	3.51505e-05	6.45025e-06	2.9007e-06	9.23993e-06	1.02247e-05	6.82808e-06	3.79688e-06	1.09966e-05	2.0387e-06	8.04465e-05	1.0052e-05	1.44663e-05	7.91685e-06	1.4922e-05	1.10665e-05	2.80684e-06	8.40724e-06	7.83404e-07	6.00989e-06	1.48009e-06	2.39686e-06	6.22706e-07	4.45882e-06	9.47533e-06	1.56786e-06	2.96269e-06	2.74465e-06	1.16925e-06	1.8493e-05	1.22591e-06	2.1385e-06	8.13644e-06	3.15817e-06	2.5316e-05
f__Cytophagaceae;g__Cytophaga	0	1.62286e-06	4.02062e-06	2.38674e-06	4.81457e-06	0	0	7.87913e-06	1.26064e-06	6.83493e-06	3.91763e-06	3.16917e-07	3.07731e-06	6.01907e-07	0	1.42027e-05	6.84798e-06	6.69946e-05	4.67125e-07	5.28501e-06	2.77949e-06	1.52649e-05	9.91537e-08	3.55494e-06	1.95374e-07	6.24771e-06	2.87037e-06	0	0	6.39807e-06	0	3.80576e-06	0	0	4.58755e-06	3.95477e-07	9.69853e-07	3.14977e-06	9.52068e-06	0	0	9.49578e-07	1.18942e-07	4.36915e-07	5.74416e-08	6.65779e-06	0	2.23628e-07	1.54238e-07
f__Enterobacteriaceae;g__Leminorella	5.38188e-08	8.71591e-07	5.11435e-07	0	0	3.93855e-06	0	6.86985e-07	0	2.73033e-06	6.6952e-06	1.52414e-06	1.74432e-06	5.77496e-08	6.49724e-07	2.27349e-07	4.68571e-06	1.53972e-05	5.19095e-06	1.01585e-05	3.77972e-06	2.48918e-06	4.33404e-06	7.96986e-08	2.37617e-06	6.61775e-07	2.67828e-06	0	9.24816e-06	1.76485e-07	0	0	1.14337e-06	8.01801e-07	0	2.70467e-07	7.8872e-07	3.93926e-07	2.31601e-05	2.43372e-08	1.28128e-06	1.06115e-06	2.46578e-06	1.1177e-05	1.2657e-06	6.06562e-07	0	1.8132e-07	3.90069e-06
f__Desulfobacteraceae;g__Desulfotignum	8.61942e-08	2.4829e-06	9.06355e-07	5.45697e-07	2.55709e-06	0	4.60969e-06	1.87546e-05	0	1.82383e-06	1.12749e-06	4.85064e-06	1.15117e-06	1.0358e-05	1.65318e-06	3.32322e-05	1.87446e-05	1.67721e-06	3.1914e-07	1.05783e-06	3.65333e-08	9.95494e-07	8.19008e-06	3.58635e-06	1.88887e-06	5.37207e-06	1.46278e-05	0	0	5.7793e-06	4.15476e-06	4.36513e-06	4.07186e-06	4.42565e-06	2.76854e-06	2.98159e-06	0.000132483	4.53518e-06	4.03796e-05	2.70199e-06	1.96892e-07	6.92276e-06	1.49695e-06	2.78241e-06	1.32316e-06	2.2282e-05	2.03831e-06	2.59168e-06	4.61047e-07
f__Cyclobacteriaceae;g__Echinicola	0	2.14364e-06	4.72048e-07	1.02748e-06	1.36884e-06	9.9241e-07	0	4.79096e-06	1.48597e-06	2.0233e-06	6.08134e-07	0	5.78636e-06	2.2306e-06	2.31568e-05	9.57213e-07	5.33862e-06	9.5821e-06	0	9.00371e-06	0	2.44042e-06	3.08756e-07	9.80286e-06	3.42026e-05	2.02025e-06	4.77398e-06	0	6.35631e-07	7.09213e-07	9.26265e-06	1.51177e-05	0	6.53782e-07	1.42689e-05	2.20541e-07	4.95741e-08	1.28465e-06	6.314e-06	0	4.53515e-08	1.2134e-05	4.44341e-07	0	0	8.21077e-06	7.0672e-07	7.31268e-07	8.53048e-07
f__Flavobacteriaceae;g__Mesoflavibacter	0	1.11333e-07	0	2.02466e-06	0	0	0	3.78083e-06	0	0	1.14042e-06	0	2.33295e-07	0	0	3.35174e-06	0	0	0	0	0	0	0	0	0	9.91052e-08	2.59183e-07	0	0	0	0	1.37787e-07	0	0	3.08753e-06	0	0	0	0	0	0	0	0	0	0	2.34309e-07	0	0	0
f__Comamonadaceae;g__Candidatus Symbiobacter	5.53583e-06	2.94411e-08	2.57796e-07	0	1.21338e-05	0	0	6.84444e-07	2.16244e-06	7.72638e-08	2.07797e-07	0	1.7629e-08	2.80466e-08	3.47648e-08	2.33478e-08	5.97315e-07	0	0	0	0	0	0	0	0	3.01692e-08	5.68292e-08	1.99106e-08	0	0	0	0	0	3.76908e-08	7.41001e-08	0	0	0	0	0	0	0	0	0	0	0	9.37315e-07	5.58e-07	0
f__Lachnospiraceae;g__Shuttleworthia	8.24869e-06	8.95208e-06	2.43392e-05	2.87784e-06	1.49093e-05	8.01667e-06	6.09297e-05	1.58159e-05	2.96604e-05	2.52792e-05	3.74316e-05	2.956e-05	6.20781e-05	1.10687e-05	6.06959e-05	0.000108378	1.77936e-05	2.1067e-05	4.32251e-06	8.80908e-05	5.50913e-05	2.00622e-06	3.52885e-05	2.55927e-05	1.52333e-05	0.00011237	5.94351e-05	6.0627e-06	7.72272e-07	2.73619e-05	6.45772e-05	9.92194e-05	4.23869e-05	3.30671e-05	2.23957e-05	1.07375e-05	3.0734e-06	1.63585e-05	0.000131266	6.4511e-05	3.25735e-05	1.47409e-05	2.51743e-05	2.41193e-05	3.66094e-06	7.21944e-06	8.67986e-06	2.60829e-05	7.2564e-05
f__Methanomicrobiaceae;g__Methanoculleus	0	1.0934e-07	0	0	0	0	0	1.34002e-06	0	9.47946e-07	0	0	1.27671e-06	3.18487e-06	4.24812e-08	1.19931e-06	3.87745e-06	0	0	0	0	1.3689e-07	1.0697e-06	8.87866e-08	0	4.07649e-07	2.82382e-06	0	0	4.59157e-07	0	2.4781e-07	0	2.42116e-06	3.26864e-07	2.29479e-07	5.11378e-08	8.68395e-07	3.58959e-06	0	0	0	0	7.105e-07	0	3.56797e-06	0	0	0
f__Comamonadaceae;g__Polaromonas	0	7.66599e-06	1.46931e-06	0	3.54776e-07	0	0	1.00649e-05	0	1.12874e-07	3.0357e-07	1.65368e-07	1.55611e-07	6.18919e-08	0	0	1.33763e-05	1.61312e-07	0	0	4.26154e-07	0	2.72548e-06	0	0	4.85744e-07	0	8.78756e-08	0	0	0	4.593e-07	2.95838e-07	7.51054e-08	1.17705e-07	0	1.79402e-07	1.93636e-05	1.16845e-06	0	0	8.31507e-07	2.56787e-06	0	0	1.95916e-06	0	8.49219e-08	0
f__Schleiferiaceae;g__Schleiferia	0	1.66211e-07	6.25213e-08	5.91332e-06	4.92197e-05	0	0	2.81394e-06	1.64816e-06	1.87949e-07	4.2767e-06	0	8.70111e-05	0	2.16452e-07	9.27955e-06	4.09963e-07	2.18792e-06	0	1.08153e-07	5.07191e-08	0	0	0	0	0.000129807	1.35063e-06	5.53897e-08	0	0	0	6.63265e-07	0	0	0	5.23815e-07	0	8.51835e-08	4.10318e-08	0	5.40358e-08	0	1.50523e-07	0	7.10197e-07	3.11686e-06	0	1.07056e-07	0
f__Unclassified;g__Candidatus Accumulibacter	3.08274e-05	4.84931e-06	2.19818e-05	2.12309e-05	8.86884e-06	5.76379e-05	1.81712e-06	7.49411e-06	2.39945e-08	3.84869e-06	6.28505e-06	0	7.8884e-07	2.38984e-06	4.61596e-05	1.48473e-07	3.73212e-06	2.05427e-05	0	6.05655e-07	1.04743e-06	1.45874e-06	4.44844e-07	3.82963e-07	0	1.43719e-06	2.05449e-06	1.7607e-06	2.81505e-07	3.99792e-07	0	5.78161e-06	1.32525e-07	6.14228e-07	4.17311e-07	5.08047e-07	7.57579e-07	4.42944e-07	8.33907e-06	3.01525e-06	0	3.47e-07	2.71645e-06	3.3198e-07	4.95843e-07	9.98235e-07	1.12758e-07	1.24593e-06	3.64657e-06
f__Methylococcaceae;g__Methylomicrobium	0	3.1709e-07	6.48995e-06	0	1.92554e-05	0	3.63722e-06	9.78394e-06	0	4.34126e-06	2.47245e-06	1.95961e-06	8.75588e-07	1.10013e-06	0	9.13745e-06	3.14832e-06	0	0	0	0	5.12817e-06	2.75895e-06	3.06075e-06	0	1.69985e-06	4.12715e-06	6.94217e-07	0	2.48538e-06	5.7306e-07	1.03968e-05	0	7.71333e-06	2.87031e-05	4.92092e-07	7.29566e-07	9.15723e-07	5.42987e-07	0	0	1.51009e-06	5.88605e-07	0	0	2.59234e-06	4.69303e-05	1.34177e-06	1.83157e-06
f__Moraxellaceae;g__Moraxella	0	1.56372e-06	5.10516e-08	0	0	6.46018e-06	0	1.26197e-06	0	0	0	1.67421e-07	9.76571e-06	1.66686e-07	0	1.30848e-07	8.0341e-07	0	0	7.26786e-07	0	1.16022e-07	0	6.9624e-08	0	6.36849e-07	2.39726e-06	0	1.9641e-07	7.13704e-07	0	6.52603e-08	0	0	0	1.77668e-06	7.87302e-08	5.92914e-07	1.75787e-07	0	8.12699e-08	0	6.35186e-08	0	0	3.53741e-06	0	0	6.91207e-06
f__Erysipelotrichaceae;g__Dielma	9.30268e-07	6.63259e-06	2.31293e-05	2.45428e-06	1.38122e-05	1.32466e-05	1.85786e-05	2.22311e-05	5.13581e-06	3.0073e-05	1.06736e-05	2.98749e-05	4.71299e-06	5.93251e-06	2.32075e-05	5.99769e-05	3.17388e-05	2.98754e-05	1.3739e-05	3.2037e-05	1.75772e-06	1.20007e-05	2.56816e-05	1.27656e-05	1.30622e-05	1.90003e-05	1.82391e-05	2.69989e-06	2.7494e-06	1.55929e-05	1.47706e-06	2.79371e-05	1.63732e-05	7.26876e-05	2.83029e-05	4.25568e-05	2.72643e-06	7.89697e-06	2.83729e-05	5.20425e-07	8.58989e-07	8.25815e-06	1.09081e-05	1.29344e-05	1.92797e-05	6.22197e-06	1.4165e-06	1.4478e-05	1.04483e-05
f__Flammeovirgaceae;g__Marivirga	0	0	1.41217e-07	4.75564e-07	0	4.4049e-07	0	6.86324e-07	0	0	4.43831e-07	0	7.91413e-08	7.30515e-05	0	1.82471e-06	8.26993e-07	0	0	0	0	0	0	1.12532e-07	0	2.20678e-07	5.83083e-06	0	2.85006e-06	0	0	2.85106e-07	0	0	9.04255e-08	0	0	0	9.677e-07	0	2.03175e-05	0	0	0	0	2.70924e-07	0	0	0
f__Herpesviridae;g__Varicellovirus	0	0	0	0	0	0	0	0	0	0	0	0	0	6.16642e-05	0	0	0	0	0	0	0	0	0	0	0	0	1.4428e-07	7.27917e-06	0	0	0	1.76139e-07	0	0	2.04555e-06	0	1.67871e-05	0	1.42336e-06	0	0	0	0	0	2.06901e-07	5.10723e-06	0	3.41955e-05	0
f__Porphyromonadaceae;g__Paludibacter	1.97191e-08	1.30783e-05	4.13683e-06	1.31632e-06	2.5917e-05	2.71137e-06	1.49527e-06	1.89399e-05	1.58463e-08	9.9626e-06	1.95089e-06	4.72501e-06	5.27063e-05	4.7981e-06	8.80569e-06	9.5801e-06	1.42476e-05	4.70617e-06	5.59762e-07	0	2.01144e-07	1.17407e-05	3.81175e-07	2.6683e-07	9.31991e-07	7.33846e-05	3.61659e-05	2.88298e-06	2.92538e-08	4.55005e-06	3.05082e-06	1.87182e-05	2.61732e-06	2.72898e-06	1.64702e-05	1.29988e-06	4.27363e-07	5.73623e-06	1.50747e-05	3.14474e-07	3.44344e-07	6.65874e-07	1.29678e-05	1.7527e-06	1.55459e-05	6.76042e-07	2.05259e-07	5.92848e-07	2.01395e-06
f__Promicromonosporaceae;g__Xylanimonas	0	1.17013e-06	0	0	0	0	0	0	0.000125644	1.5078e-07	3.12947e-06	0	0	0	0	0	0	5.85168e-07	0	0	0	0	2.88896e-07	1.01338e-07	0	0	0	0	0	0	0	1.89972e-07	0	0	3.47839e-05	1.13363e-07	0	0	0	0	6.21963e-07	0	0	0	0	0	0	0	0
f__Flavobacteriaceae;g__Arenibacter	0	6.01958e-08	3.56746e-06	1.03498e-06	4.92118e-07	1.64094e-05	1.52403e-06	8.8521e-06	6.37577e-06	3.96353e-06	6.33271e-06	9.73765e-07	1.69933e-06	6.68998e-06	5.99776e-07	1.50973e-05	8.31353e-06	1.01886e-07	1.66467e-07	0	0	4.27389e-06	5.3624e-08	3.70404e-06	0	9.79248e-05	2.77889e-06	1.89332e-07	4.38004e-07	2.88732e-05	4.45383e-08	5.08299e-06	2.30889e-07	7.52112e-08	0	5.38432e-06	1.31651e-06	1.4004e-06	9.82905e-06	0	0	4.83836e-07	2.52039e-07	4.96599e-08	6.43632e-07	6.31105e-07	1.10388e-06	2.64822e-07	1.57024e-07
f__Thermoanaerobacteraceae;g__Tepidanaerobacter	1.90742e-05	3.36914e-06	1.60421e-05	1.673e-05	1.34053e-05	2.71011e-07	5.16408e-05	3.79496e-05	1.35233e-05	2.40911e-05	2.3146e-05	0.000124708	1.51738e-05	2.28171e-05	1.17922e-05	5.51739e-05	4.48033e-05	3.17169e-05	7.50241e-07	1.03632e-06	4.94325e-05	1.70849e-05	7.548e-05	6.44009e-05	1.50023e-05	2.25311e-05	1.18908e-05	2.53153e-06	3.74269e-07	3.64653e-05	5.25369e-05	5.54136e-05	1.47402e-06	5.03412e-05	9.61979e-06	9.489e-06	3.9322e-06	3.03654e-05	7.35551e-05	0	2.08212e-06	1.90829e-05	2.76437e-05	1.18314e-05	4.37384e-05	6.8005e-06	3.01539e-06	1.42658e-05	5.74856e-05
f__Bacillaceae;g__Virgibacillus	0	8.88693e-07	1.82169e-06	1.22466e-06	2.45889e-06	0	2.92677e-06	5.6178e-07	1.96367e-07	1.80921e-06	5.59604e-06	5.18326e-06	4.40509e-06	2.46308e-06	8.61539e-07	3.92305e-06	8.4614e-06	3.9518e-06	1.90617e-06	3.21846e-07	1.14194e-07	1.34055e-06	2.70861e-06	1.07244e-06	1.60716e-06	7.68064e-06	8.6597e-07	8.22681e-07	0	6.14607e-06	5.78597e-06	5.42426e-06	1.7279e-07	2.3417e-06	3.82196e-06	1.04642e-06	2.81958e-07	9.97134e-07	8.46128e-07	0	1.37413e-06	4.11515e-06	8.83215e-07	1.58427e-06	4.16361e-07	7.11109e-07	5.06451e-07	1.1863e-06	1.12263e-06
f__Peptostreptococcaceae;g__Peptostreptococcus	4.29141e-06	5.60942e-06	1.30681e-05	1.26817e-06	7.20229e-06	2.021e-05	1.37695e-05	6.97379e-06	3.07491e-07	1.80252e-05	5.89788e-06	3.01078e-05	9.44281e-06	1.23005e-05	1.25705e-05	1.36004e-05	8.82242e-06	1.95471e-06	3.01826e-06	6.5622e-06	8.64953e-06	1.11965e-06	1.90551e-05	7.08403e-06	1.53969e-05	2.66501e-05	4.33877e-06	8.89732e-06	5.46652e-07	6.56588e-06	6.16692e-05	1.21574e-05	3.16362e-05	2.14929e-05	1.07914e-05	5.05036e-06	1.64475e-06	1.57693e-05	3.02321e-05	0.000114714	1.45379e-05	8.73523e-06	3.56355e-06	2.17888e-05	8.64191e-06	3.89864e-06	3.94202e-06	2.31337e-05	1.89064e-05
f__Opitutaceae;g__Opitutus	0	1.67563e-06	1.47395e-06	3.92875e-08	5.01193e-07	0	6.23523e-07	1.04614e-05	7.23754e-08	2.89023e-06	7.93917e-06	1.45615e-06	1.74733e-06	4.98717e-07	0	4.05134e-06	8.05224e-05	1.41446e-07	2.01545e-06	1.60276e-07	0	1.08899e-05	5.75103e-05	1.07221e-06	1.85874e-08	2.05016e-06	3.61529e-06	8.09995e-08	0	3.77074e-06	1.0791e-07	4.20234e-06	0	9.99555e-06	1.68746e-06	4.06359e-07	2.27157e-07	3.16588e-06	1.65853e-05	0	1.17871e-06	8.00851e-07	2.11463e-07	1.06877e-06	5.08722e-07	2.50162e-05	1.93096e-07	0.000122161	5.1193e-07
f__Phycodnaviridae;g__Prasinovirus	0	0	0	0	0	0	0	0	7.67618e-08	0	0	0	0	0	0	0	0	2.48253e-07	0	0	0	0	0	0	0	0	0	0	0	0	0	0	8.4525e-08	0	0	0	4.39156e-06	0	0	1.62038e-07	0	0	0	7.63172e-08	0	1.8218e-07	0	0	0
f__Enterobacteriaceae;g__Serratia	5.97267e-06	4.44098e-05	4.17693e-06	6.54753e-05	8.97465e-07	3.12773e-05	1.04229e-06	9.88317e-06	8.58705e-06	5.44335e-05	2.08562e-05	2.9042e-07	1.65725e-06	9.23798e-07	4.64621e-05	3.82691e-05	2.63157e-05	1.40015e-05	2.41497e-05	1.81836e-05	1.62445e-05	7.79823e-08	3.22993e-06	9.3878e-07	3.99629e-07	4.82244e-06	9.62791e-05	3.1104e-06	2.68427e-05	1.51427e-05	1.22081e-06	2.68485e-05	1.83047e-05	4.2457e-07	7.42062e-07	4.23016e-06	5.32202e-07	2.0582e-06	2.45621e-05	1.7992e-05	0	3.45264e-06	3.4481e-06	1.36126e-06	1.21423e-06	9.60915e-06	1.52938e-05	9.11102e-06	3.16722e-06
f__Marinilabiliaceae;g__Thermophagus	0	1.17784e-06	4.61821e-07	9.70161e-07	0	0	1.15209e-06	4.21675e-06	0	1.7493e-07	6.382e-06	0	3.31341e-07	9.39231e-07	2.51132e-07	2.77486e-06	6.90694e-06	0	0	0	0	4.25161e-06	0	1.03448e-06	0	8.05345e-07	3.4847e-06	0	0	3.92481e-06	0	9.36461e-06	0	0	1.10134e-07	0	0	5.81549e-07	3.35789e-06	0	0	7.52061e-06	0	9.73993e-08	5.52263e-07	3.73069e-06	1.94139e-07	0	5.05959e-08
f__Pasteurellaceae;g__Pasteurella	0	4.02168e-07	2.02548e-07	0	1.07247e-07	0	6.47813e-07	7.09584e-08	8.53645e-06	8.48129e-07	1.36475e-06	6.65618e-06	1.66506e-06	6.98584e-07	2.93273e-05	1.53135e-06	1.30951e-07	3.34382e-07	1.14674e-07	5.50049e-06	0	5.65163e-07	1.52667e-06	1.18557e-05	8.49453e-08	3.45515e-07	7.55918e-07	1.92966e-06	1.1696e-05	6.99205e-07	2.85191e-07	1.2512e-07	0	1.08537e-07	1.2847e-07	6.61901e-08	4.52834e-07	1.60185e-07	6.60593e-06	0	3.26417e-06	5.48467e-07	2.4731e-06	0	1.66525e-06	9.82648e-07	5.64715e-05	1.75394e-07	6.33761e-08
f__Flavobacteriaceae;g__Psychroflexus	3.83085e-08	9.24783e-08	3.74468e-08	6.36093e-07	0	0	0	1.11151e-06	0	9.7214e-07	6.13563e-06	0	1.26761e-06	0	6.31318e-08	1.55266e-06	3.69746e-07	3.44941e-06	0	0	0	1.59299e-06	0	2.7352e-06	4.70991e-07	3.2529e-06	2.65853e-06	1.68776e-06	0	8.00522e-07	0	3.26889e-07	6.77961e-08	0	1.56646e-06	4.00808e-08	2.32499e-06	1.50118e-07	0	6.49838e-08	0	4.45601e-07	6.93361e-07	1.41445e-06	0	2.07996e-07	0	1.57238e-07	4.39652e-06
f__Enterobacteriaceae;g__Trabulsiella	0	0	9.65465e-08	0	0	0	1.63931e-07	0	0	0	0	3.11048e-07	1.25442e-06	2.16201e-07	0	1.44349e-07	2.38298e-06	0	0	0	0	0	0	4.60845e-07	0	0	0	3.40303e-08	0	0	0	2.46835e-07	0	0	0	6.30316e-08	0	0	0	0	0	5.42548e-07	0	0	0	0	0	0	0
f__Peptostreptococcaceae;g__Filifactor	0	1.82732e-06	1.06601e-05	3.48245e-06	2.18296e-06	5.46489e-06	8.37512e-07	1.84799e-05	1.02881e-06	9.51104e-06	5.22539e-06	5.17259e-06	6.71864e-06	9.18902e-06	1.2966e-06	4.87135e-05	1.93645e-05	7.01015e-07	8.0093e-07	4.01442e-06	2.24784e-06	4.35018e-06	1.11966e-05	6.28993e-06	7.06402e-07	5.37655e-05	1.8656e-05	1.37701e-06	1.48379e-07	1.15991e-05	1.94519e-06	2.53353e-05	3.08294e-07	1.30757e-05	2.16504e-06	3.00319e-07	1.27881e-06	6.58561e-06	3.38464e-05	4.65168e-07	2.00558e-06	1.75429e-05	4.01365e-06	1.03583e-05	1.32566e-06	2.60259e-06	1.00746e-06	8.79938e-06	8.33423e-06
f__Enterobacteriaceae;g__Pectobacterium	8.9698e-08	1.32867e-06	6.46269e-07	1.80047e-06	1.1341e-06	4.60285e-06	6.03023e-06	1.56651e-06	0	1.06141e-06	2.88104e-07	4.11652e-06	3.92776e-06	3.59788e-07	4.70594e-06	2.77229e-06	4.858e-05	2.51276e-07	2.8283e-08	4.77605e-07	4.22169e-06	8.17481e-07	3.70827e-07	4.00788e-06	5.79682e-07	3.10582e-06	5.18377e-06	4.70207e-06	9.94407e-06	1.8533e-06	0	2.42181e-06	0	1.1601e-06	4.05404e-07	3.22401e-06	1.41773e-06	1.88529e-06	4.27305e-06	9.68034e-06	5.06785e-07	8.23238e-07	7.94183e-07	1.03379e-05	4.83239e-08	5.16387e-06	5.6915e-07	0	3.54278e-06
f__Aeromonadaceae;g__Tolumonas	0	8.3703e-08	2.41915e-07	0	0	2.34229e-07	4.95984e-07	0	0	2.66726e-07	6.96269e-06	0	0	0	0	0	7.59236e-07	6.30874e-08	0	5.99658e-08	0	0	0	0	3.07569e-06	0	4.90456e-08	1.18333e-07	0	5.71966e-07	0	6.98999e-07	0	5.87458e-08	0	5.01341e-08	0	1.05155e-06	0	0	0	0	0	0	0	0	0	0	0
f__Unclassified;g__Cyanobacterium	0	0	0	0	0	0	0	0	0	0	0	0	0	0	0	0	0	0	0	0	0	0	0	0	0	0	0	0	0	0	0	0	0	0	0	0	0	0	0	0	0	0	2.27655e-06	0	0	0	0	0	0
f__Clostridiaceae;g__Fervidicella	9.94279e-07	1.03602e-06	1.21438e-05	3.5996e-06	1.28073e-06	7.74946e-06	1.88703e-06	3.92966e-05	2.29531e-05	1.40129e-05	1.646e-05	3.78509e-06	6.04332e-06	6.54896e-06	1.49724e-06	5.96098e-05	4.75211e-05	7.24508e-06	6.45051e-06	8.99488e-07	3.49078e-07	4.42842e-06	2.4096e-05	9.25417e-06	3.21296e-05	2.3102e-05	1.12076e-05	7.46709e-07	4.17539e-08	5.37702e-05	2.49351e-06	4.84653e-05	2.33203e-07	4.84799e-06	6.72826e-07	3.27658e-06	1.04476e-06	4.96802e-06	8.02085e-05	2.49871e-08	3.79272e-05	2.86788e-06	4.04944e-06	2.121e-06	4.58971e-07	2.00891e-06	9.99828e-08	8.74058e-06	1.2708e-05
f__Bacillaceae;g__Pontibacillus	0	3.4359e-07	0	1.2685e-07	7.98016e-07	0	1.97273e-07	5.66082e-07	0	1.94522e-07	1.1172e-06	2.58979e-07	5.54207e-07	4.09757e-07	3.96725e-07	8.00071e-07	5.27476e-06	8.12096e-07	0	6.41282e-07	0	3.21483e-07	3.24583e-07	1.56489e-07	4.73495e-06	9.7068e-07	2.11688e-06	3.67527e-07	0	6.39461e-07	1.12365e-07	1.19883e-07	4.59418e-07	0	7.69953e-06	9.92851e-08	3.19052e-07	6.85935e-08	4.60181e-07	0	0	1.17926e-06	8.30064e-07	9.96004e-08	0	1.55106e-06	1.19391e-07	0	5.38697e-07
f__Phyllobacteriaceae;g__Mesorhizobium	6.07364e-06	2.41595e-06	2.61641e-06	0	5.74225e-07	0	8.5171e-07	8.92284e-06	1.54191e-07	2.53435e-06	2.54889e-06	9.87377e-07	2.92699e-07	1.61862e-06	4.85935e-07	1.6928e-05	1.42521e-05	0	0	4.51271e-07	8.9743e-08	1.09062e-06	6.41617e-07	3.24055e-06	5.64294e-06	1.01764e-05	5.83407e-06	1.2945e-06	0	5.50668e-06	0	5.53837e-06	1.69785e-07	1.54782e-07	1.36428e-06	2.76764e-07	0	1.85505e-06	5.04372e-06	0	9.72128e-08	1.25291e-06	8.68955e-06	2.43585e-07	0	3.43047e-06	0	6.7587e-07	1.91225e-06
f__Glomeraceae;g__Rhizophagus	1.09626e-05	1.87137e-05	6.85187e-06	2.68558e-07	1.40361e-06	2.92864e-06	2.59112e-07	1.05827e-05	2.75607e-06	1.23456e-05	1.81857e-08	4.01747e-06	3.70649e-06	5.10709e-06	2.90883e-05	5.01752e-06	5.54707e-06	5.031e-07	9.70845e-07	1.83241e-05	1.97408e-06	4.56507e-06	9.30758e-06	3.03307e-06	1.74652e-06	6.07115e-06	8.66143e-06	9.22215e-07	7.65189e-07	2.89294e-06	2.75873e-06	2.21105e-05	1.43237e-05	1.84739e-05	9.14176e-06	2.96821e-06	6.72126e-07	9.28248e-06	2.75985e-06	2.33942e-07	1.36297e-06	8.55269e-06	6.19357e-07	1.24733e-05	1.574e-06	5.10743e-06	1.84871e-07	9.18635e-06	6.00345e-06
f__Alicyclobacillaceae;g__Alicyclobacillus	0	2.54903e-06	1.17559e-05	2.3778e-06	4.42678e-06	3.00135e-05	1.49739e-05	3.63966e-05	1.66356e-05	9.0777e-06	2.21129e-05	1.04184e-05	7.41034e-06	7.29968e-06	1.33125e-05	6.88069e-05	3.38549e-05	0	1.23124e-06	1.72571e-06	6.91251e-06	8.23672e-06	4.55289e-05	1.64125e-05	3.53775e-06	1.35438e-05	1.26403e-05	4.34868e-06	9.33855e-06	1.31895e-05	4.13639e-06	3.77203e-05	7.05747e-07	9.79149e-06	2.43962e-06	3.03714e-06	2.41292e-06	6.0155e-06	1.86878e-05	4.54256e-06	0	1.42438e-05	8.0303e-06	4.20178e-06	5.73406e-07	9.0263e-06	1.15447e-06	1.72455e-05	5.23468e-06
f__Unclassified;g__Segetibacter	0	1.24977e-07	4.52678e-07	6.24053e-08	0	0	0	2.84267e-06	0	2.17833e-06	1.12418e-06	0	4.57512e-05	2.35914e-07	9.35407e-07	3.04281e-07	1.04747e-06	1.84394e-07	0	1.01886e-05	0	5.23039e-06	0	1.86353e-06	3.52239e-05	4.89646e-07	6.46384e-06	4.49493e-07	0	2.42657e-07	2.76395e-07	4.42996e-06	9.36464e-08	7.4309e-07	3.83878e-07	4.27856e-07	1.04974e-07	7.43769e-07	5.51254e-07	0	0	0	0	6.22942e-08	3.31945e-07	5.46695e-07	3.88822e-08	0	6.47198e-08
f__Enterobacteriaceae;g__Rahnella	0	0	1.85094e-05	0.000113191	0	0	9.43711e-08	0	0	1.49663e-07	0	0	0	0	4.20328e-05	0	4.20946e-07	1.73711e-05	0	0	0	6.51137e-07	0	0	0	1.49986e-06	5.6505e-08	0	0	0	1.01877e-06	4.13894e-07	1.48481e-07	0	0	5.35129e-07	9.90015e-07	0	1.98201e-06	0	0	0	1.9471e-06	1.60979e-05	3.15716e-07	0	0	0	3.89992e-06
f__Vibrionaceae;g__Photobacterium	2.60824e-08	2.31076e-07	3.31725e-05	4.53459e-08	7.02756e-07	1.98348e-05	8.15825e-08	6.56623e-06	5.5103e-06	2.31723e-06	2.44206e-07	1.28198e-06	1.47637e-06	8.43011e-08	0.00011315	4.64299e-07	4.19232e-06	1.95839e-05	0	1.81041e-07	3.78534e-07	0	1.6277e-07	2.44678e-06	1.3628e-06	1.27584e-06	2.98834e-06	1.10193e-07	0	0	1.81924e-07	1.06189e-05	8.82478e-07	2.07944e-07	3.81537e-07	5.83172e-07	1.84402e-06	4.67256e-07	9.14073e-06	0	1.075e-07	1.39956e-06	1.2613e-07	0	1.99167e-07	2.81539e-06	1.07389e-07	1.12363e-05	1.42524e-05
f__Magnetococcaceae;g__Magnetococcus	2.53951e-06	2.6932e-06	1.17018e-07	1.964e-06	1.63798e-07	1.01581e-07	2.03007e-07	2.60523e-07	0	3.31946e-07	0	5.39307e-07	2.59585e-06	7.90231e-08	4.65745e-07	8.29864e-08	1.05752e-06	3.49392e-07	9.78361e-07	1.74905e-05	0	2.22252e-06	1.55424e-06	2.75688e-07	1.72392e-07	3.56185e-06	6.1878e-06	1.68157e-06	7.46491e-06	1.50258e-06	4.23109e-07	1.01639e-06	1.93414e-07	7.04907e-07	3.2747e-06	4.46783e-08	0	1.00756e-06	4.99681e-08	0	8.56322e-08	0	8.92894e-07	1.86613e-06	3.7177e-07	4.12669e-06	9.26072e-08	7.11928e-06	2.50499e-07
f__Microbacteriaceae;g__Curtobacterium	0	0	0	0	1.18679e-05	0	0	0	2.728e-06	0	0	0	0	0	0	0	0	0	0	0	0	0	0	1.59282e-05	0	0	0	0	0	0	0	0	0	0	1.22011e-05	0	0	0	0	0	0	0	0	0	0	0	0	2.92112e-08	0
f__Rhodocyclaceae;g__Azospira	0	2.91542e-07	0	0	1.12793e-05	0	0	8.6894e-08	0.000107473	0	1.535e-07	1.19488e-07	0	0	0	0	0	0	0	0	0	0	0	1.53428e-05	0	0	0	0	0	0	0	2.21248e-07	0	0	1.97844e-05	0	1.85483e-07	0	0	0	0	0	7.48227e-08	0	9.03002e-08	6.06289e-06	5.30927e-05	0	1.55218e-07
f__Flavobacteriaceae;g__Tenacibaculum	0	1.93696e-07	0	4.57561e-06	3.40688e-08	0	0	1.73387e-06	1.612e-06	0	6.06843e-06	0	4.36323e-07	1.48166e-07	1.10194e-05	5.79256e-06	1.22225e-06	0	0	6.42361e-06	3.93204e-07	0	0	3.85069e-07	0	4.59417e-07	7.82759e-06	1.96477e-07	0	2.83169e-06	1.73655e-07	2.55017e-07	0	0	2.14417e-06	0	1.01858e-06	5.74121e-08	1.12342e-06	0	0	6.95558e-06	0	7.83523e-06	2.15261e-07	1.17814e-06	1.51711e-05	2.03298e-07	0
f__Veillonellaceae;g__Anaeroglobus	0	2.25138e-06	1.25242e-06	8.15464e-08	1.41393e-07	5.04651e-07	1.42204e-05	1.08078e-05	4.19967e-06	1.79149e-06	2.2418e-06	0	3.61004e-07	1.98222e-07	0	3.01852e-07	6.58349e-06	8.03171e-08	5.48086e-06	0	0	5.32167e-05	2.04117e-06	4.44953e-07	1.21267e-07	2.35175e-06	9.93322e-07	4.52673e-07	6.77693e-06	3.37756e-07	3.38823e-07	5.44913e-06	0	1.39938e-05	0	5.23815e-08	4.16025e-06	1.34614e-05	3.13748e-07	0	0	1.71416e-06	1.3098e-06	1.41034e-07	0	7.41156e-07	5.03372e-06	0	3.5416e-06
f__Desulfurellaceae;g__Hippea	0	1.1986e-05	0	0	1.55424e-05	0	6.74079e-08	2.91032e-06	2.6195e-06	9.39743e-08	0	0	8.63882e-05	1.09466e-07	1.69135e-07	1.35731e-07	3.29921e-06	0	4.24026e-07	0	0	0	0	8.67954e-07	0	0.000110641	6.91201e-08	0	0	1.82231e-07	0	0	0	0	0	0	0	0	1.45877e-06	0	0	0	0	0	0	1.25623e-06	0	0	0
f__Clostridiales Family XVII. Incertae Sedis;g__Sulfobacillus	0	5.26023e-07	7.40474e-06	1.25213e-07	2.50703e-06	0	1.12636e-07	2.0751e-05	0	9.64481e-07	0	0	1.15602e-06	5.20347e-06	0	2.69721e-06	1.42151e-06	3.85817e-06	5.79293e-07	0	0	1.22759e-07	0	4.70569e-06	0	2.20678e-07	1.80814e-06	1.91069e-07	0	6.5599e-06	0	5.63134e-06	0	0	6.24641e-07	2.88527e-06	1.00399e-07	7.30898e-06	1.57665e-05	0	0	0	4.21204e-06	6.23254e-07	1.37489e-07	4.10551e-07	4.58643e-07	0	8.4017e-08
f__Unclassified;g__Methylibium	0	1.29015e-05	0	0	3.00292e-07	0	0	1.79227e-06	0	0	1.46622e-07	0	0	8.05956e-08	0	0	0	0	0	0	4.05753e-07	0	0	0	0	0	0	1.88817e-08	0	0	0	0	0	0	0	0	1.00017e-06	0	4.35551e-08	0	0	0	2.98292e-06	0	0	1.20813e-06	0	0	4.13622e-07
f__Bacillaceae;g__Anoxybacillus	2.07816e-07	8.25388e-07	1.76953e-06	7.58824e-07	4.90735e-06	3.77507e-07	9.54225e-07	2.42285e-06	0	1.69786e-06	2.71997e-05	6.79927e-06	6.91914e-06	2.0934e-06	2.13149e-05	1.11081e-05	1.8938e-06	0	3.11137e-06	8.65221e-07	1.34299e-07	3.06009e-06	1.93822e-06	3.47047e-06	7.83819e-06	7.45067e-06	2.60447e-06	6.46936e-07	2.61574e-05	6.1367e-06	2.34301e-06	4.99067e-06	3.10215e-06	9.18857e-07	6.24107e-07	1.2744e-07	1.30685e-06	1.01076e-06	3.65187e-06	6.17668e-08	1.25306e-05	5.18002e-06	2.08965e-06	5.46567e-07	2.01042e-06	1.25058e-06	3.51819e-07	9.8178e-08	1.20065e-05
f__Veillonellaceae;g__Centipeda	3.75941e-07	1.04584e-06	2.97547e-06	0	2.09569e-06	9.10823e-07	1.7427e-06	8.28514e-06	4.49042e-06	4.4298e-06	4.80012e-07	1.09512e-06	9.02565e-06	1.94535e-07	7.69859e-07	7.383e-06	1.63917e-05	1.67656e-06	5.55409e-06	8.56264e-07	5.78671e-06	4.26933e-06	1.8635e-06	4.25185e-07	7.41986e-06	7.00896e-07	6.9694e-06	5.03489e-07	1.25904e-06	1.07278e-05	1.63157e-07	1.81736e-05	9.25369e-08	1.81633e-06	1.9614e-05	1.87324e-06	1.56339e-06	0	1.05436e-05	0	0	8.69804e-07	9.4241e-07	2.03712e-06	4.07974e-07	7.97496e-07	0	1.3447e-06	9.78598e-07
f__Cytophagaceae;g__Leadbetterella	0	1.28698e-06	1.88546e-05	2.91383e-07	2.88181e-05	2.29763e-07	3.21541e-06	1.09743e-05	2.55136e-08	1.3462e-05	1.65408e-05	6.68047e-07	7.87567e-07	3.86232e-06	1.73162e-06	5.14717e-05	5.94149e-06	9.6265e-07	0	0	6.58546e-07	9.74036e-07	0	1.30893e-06	1.16957e-06	5.5482e-06	2.01782e-05	1.01885e-06	0	1.11902e-05	0	8.99805e-06	0	4.03612e-07	2.45932e-07	1.52562e-05	6.40726e-05	6.50888e-06	9.14093e-07	2.69285e-07	0	2.67147e-05	5.58963e-07	0	1.49636e-05	1.09239e-05	1.46018e-06	7.42246e-06	5.00717e-07
f__Bacillaceae;g__Lysinibacillus	3.87238e-06	2.24126e-06	6.07142e-06	3.53344e-06	2.07562e-06	2.41773e-05	8.99177e-06	5.46108e-06	4.30307e-05	9.40537e-06	9.32634e-06	2.50206e-06	1.08688e-05	1.92486e-06	3.59897e-06	3.6656e-06	5.71563e-06	5.50429e-06	4.19624e-07	9.2353e-06	8.25158e-06	2.54179e-06	2.48571e-05	2.3391e-06	1.79299e-05	1.63246e-05	5.48377e-06	2.52918e-06	1.06668e-06	2.71756e-06	4.47363e-06	1.01562e-05	1.07399e-07	1.41635e-06	5.34678e-07	1.57466e-06	4.90681e-07	1.29544e-06	2.81805e-06	0	0	1.83571e-06	4.58932e-06	9.8664e-06	2.00525e-07	1.9329e-06	8.04874e-06	3.10795e-06	1.09043e-05
f__Burkholderiaceae;g__Ralstonia	9.55128e-06	1.19299e-05	1.59364e-06	7.611e-08	0	3.59098e-06	2.25935e-06	1.78401e-06	0	7.24077e-06	2.46452e-05	0	2.88764e-06	3.68919e-05	1.00611e-06	1.07179e-05	1.74723e-06	0	2.99631e-06	1.86058e-05	7.3722e-07	3.32463e-05	2.02877e-06	4.82986e-07	1.67212e-06	3.82268e-06	2.03974e-05	3.33758e-07	1.39673e-05	9.27076e-07	0	5.38192e-06	1.57993e-06	6.28249e-07	2.82559e-07	3.83779e-05	1.02643e-06	5.05096e-07	1.39966e-05	2.70277e-05	4.20956e-06	2.17834e-06	3.4561e-06	3.04378e-05	1.82478e-06	1.00973e-05	1.40564e-06	2.17976e-07	4.86023e-06
f__Heliobacteriaceae;g__Heliobacterium	9.19404e-08	1.26851e-06	9.00609e-06	0	1.6544e-06	4.6256e-06	5.43237e-06	4.99407e-06	0	6.20903e-06	6.53837e-06	2.30917e-06	1.59771e-05	1.16786e-05	1.29803e-06	1.39204e-05	3.95819e-06	2.70226e-05	2.74461e-07	5.56747e-06	1.12179e-07	1.99805e-06	3.93959e-06	1.99628e-06	1.78258e-06	1.27337e-05	3.442e-06	2.10006e-06	1.10867e-06	8.56124e-06	1.51349e-06	9.5015e-06	0	1.17642e-05	6.06061e-07	3.74927e-06	1.05737e-06	2.47039e-06	3.22605e-06	0	6.62526e-07	6.2108e-06	2.4707e-06	2.23e-06	0	1.76139e-06	5.21017e-06	5.53028e-06	5.01987e-06
f__Flavobacteriaceae;g__Gaetbulibacter	0	0	1.05274e-05	0	1.38436e-06	0	0	1.99028e-06	0	0	0	0	0	8.3892e-07	0	0	0	0	0	0	0	0	0	0	6.68911e-05	0	1.15174e-05	0	0	2.58029e-06	1.18287e-05	0	2.77482e-06	0	3.6515e-08	0	0	0	1.69389e-07	0	0	0	0	0	3.28711e-06	3.92275e-06	0	0	0
f__Unclassified;g__Micavibrio	0	4.47694e-07	0	0	0	0	0	0	0	5.73991e-08	0	0	3.13604e-07	2.49462e-08	0	0	0	0	0	0	0	0	0	0	0	0	3.03113e-06	0	3.92437e-06	0	0	0	3.32063e-08	0	0	0	0	0	0	0	0	0	0	0	0	3.31471e-06	0	0	0
f__Campylobacteraceae;g__Sulfurospirillum	0	1.32968e-05	3.7234e-07	0	3.73018e-07	5.00242e-05	2.51807e-07	6.36675e-06	0	2.83267e-06	3.54432e-07	7.82201e-07	2.03448e-06	1.7156e-07	9.05456e-07	2.56579e-06	1.36564e-05	0	0	9.08482e-08	2.44576e-07	9.14792e-08	1.99382e-07	4.5857e-06	2.19796e-06	5.90884e-07	2.30851e-06	2.36655e-05	0	3.1298e-06	0	1.95014e-06	0	1.01301e-06	5.76861e-07	2.26291e-07	1.62366e-06	1.35001e-05	3.227e-06	0	0	2.38758e-06	1.64764e-06	1.9564e-07	0	1.65103e-05	1.0329e-07	2.57811e-06	0
f__Desulfobacteraceae;g__Desulfobacterium	0	5.10152e-06	3.87475e-06	9.90206e-08	0	0	0	1.51951e-05	0	6.72719e-07	6.74846e-07	5.65801e-06	4.09939e-07	4.22707e-07	0	1.90842e-06	1.64772e-05	0	0	0	0	0	1.03915e-07	4.03979e-07	0	1.9245e-07	2.93322e-06	0	0	4.30069e-07	0	8.10254e-06	0	6.2676e-08	7.52042e-07	0	5.68493e-07	2.59382e-06	2.24663e-05	0	0	3.07137e-07	0	0	0	3.55013e-05	0	0	0
f__Methanobacteriaceae;g__Methanobrevibacter	0	1.29209e-06	3.38867e-07	1.50789e-06	5.55787e-06	0	2.03334e-06	1.23459e-05	4.98712e-06	1.62285e-07	1.05459e-06	3.10492e-07	2.10833e-07	0	0	0	0.000105043	1.56045e-06	4.15608e-06	3.3962e-07	0	6.87747e-07	1.27247e-06	3.84413e-07	2.12768e-06	3.32649e-07	2.63336e-06	1.78513e-06	0	2.45206e-06	1.79081e-07	5.72192e-07	0	7.87512e-07	7.68145e-07	5.16688e-08	3.21867e-07	0	6.54201e-08	0	0	1.45551e-07	1.62154e-06	0	0	1.20921e-06	1.47995e-06	9.23234e-08	4.20489e-06
f__Marinilabiliaceae;g__Alkaliflexus	3.65932e-08	1.45019e-07	6.64637e-07	1.41079e-06	3.92127e-06	8.58239e-07	3.02885e-06	6.58404e-06	0	1.85085e-07	1.11849e-05	1.24026e-07	3.75112e-06	3.2469e-06	9.09098e-07	1.66851e-06	0.000104649	1.19472e-06	5.27162e-07	0	1.90239e-06	1.02564e-05	9.15857e-07	4.8184e-07	2.33705e-06	6.20323e-06	4.22133e-06	1.07864e-07	0	8.78412e-07	8.59787e-08	4.54925e-06	0	2.81645e-07	2.51822e-07	0	8.09131e-08	1.75426e-06	1.31757e-06	2.53595e-08	0	5.88752e-05	9.12657e-07	6.42557e-06	0	2.64175e-06	1.32144e-06	1.10585e-07	6.07486e-08
f__Aeromonadaceae;g__Aeromonas	9.00641e-08	1.11134e-06	6.52543e-07	8.58763e-07	7.53421e-08	2.08462e-06	0	3.88e-06	8.4842e-08	4.84624e-06	6.55335e-06	2.81283e-07	9.82026e-06	0	9.25421e-07	3.03925e-07	1.15662e-05	0	7.46904e-06	2.14481e-05	1.24737e-06	1.69222e-06	4.65239e-07	3.17916e-06	8.31024e-07	2.8812e-06	3.6308e-06	2.9335e-06	0	1.98986e-06	0	4.1211e-07	2.4799e-07	1.18194e-07	1.00157e-05	1.5573e-06	1.26411e-06	1.37308e-06	4.27708e-06	1.50644e-05	3.30096e-06	2.89409e-06	1.30725e-06	1.01514e-05	1.0071e-05	4.49995e-06	1.02007e-06	5.77794e-07	3.70508e-06
f__Podoviridae;g__Bppunalikevirus	0	0	0	1.23712e-06	0	0	0	3.78477e-06	0	0	0	0	1.86262e-07	8.88996e-06	0.000104122	3.27935e-07	0	0	1.28813e-05	0	3.07298e-05	0	0	0	1.93076e-06	9.85159e-07	1.20392e-05	0	7.23035e-05	8.62515e-07	0	2.56286e-06	1.74614e-05	0	0	0	0	2.8104e-07	0	2.75058e-05	0	2.36909e-06	6.18268e-06	0	0	0	0	0	3.19396e-06
f__Unclassified;g__Caldithrix	0	4.9106e-07	2.03329e-08	6.15412e-07	1.1678e-07	8.39294e-07	2.40809e-07	7.51631e-06	0	1.14739e-05	6.24586e-08	0	1.42761e-06	3.74686e-07	1.69753e-06	1.8699e-06	2.08829e-05	0	3.3765e-08	1.72352e-06	0	2.25752e-06	3.80545e-07	9.63657e-07	7.64508e-08	3.07729e-06	7.37082e-06	7.18156e-08	2.82198e-07	1.57249e-06	0	1.20679e-06	1.52221e-07	0	2.63729e-07	2.38403e-07	1.62126e-07	1.30263e-06	7.16422e-06	0	7.52499e-08	6.3331e-07	6.13413e-07	0	0	5.93227e-06	4.12929e-06	1.37161e-06	1.42496e-06
f__Cytophagaceae;g__Fibrella	0	3.4678e-07	4.61369e-07	5.24542e-07	7.32733e-06	6.38231e-08	0	2.17804e-06	0	4.0248e-07	1.69862e-06	0	6.12145e-07	6.88065e-07	0	3.5951e-06	2.04641e-06	0	5.74272e-07	0	0	0	0	1.18004e-06	0	0	2.83559e-07	3.27977e-07	0	2.96816e-07	3.33821e-08	9.04671e-07	0	8.05429e-08	2.38001e-07	0	0	7.25205e-07	2.2259e-06	0	0	0	0	0	0	2.64322e-06	1.42367e-07	9.10701e-08	0
f__Sphingobacteriaceae;g__Solitalea	6.76862e-07	8.85376e-07	4.26475e-06	2.70778e-06	2.62507e-06	0	0	2.16676e-06	0	5.46916e-06	4.54804e-06	0	1.23844e-06	9.57161e-07	4.96282e-07	3.57992e-05	3.87735e-06	1.88989e-07	0.000103901	4.90469e-05	0	1.24301e-06	0	1.0356e-05	0	3.60001e-06	8.26089e-06	4.1989e-07	0	2.55119e-05	8.65587e-05	2.88961e-06	1.98644e-06	9.27543e-07	4.51812e-07	5.22014e-07	8.35381e-08	3.26966e-06	1.49381e-07	0	1.51247e-07	1.90396e-05	6.03589e-06	3.76234e-07	1.96404e-06	1.15268e-06	3.67074e-06	0	0
f__Unclassified;g__Thiomonas	0	1.58464e-05	2.18344e-07	0	3.20346e-07	8.58524e-07	0	5.61835e-07	0	9.77636e-07	1.16858e-06	2.61281e-07	1.59383e-06	8.03747e-08	0	2.9898e-07	9.7463e-06	1.231e-05	2.25765e-06	4.10282e-06	3.38346e-06	2.17898e-06	2.66995e-06	0	1.41804e-06	0	1.0855e-06	0	5.03616e-07	2.4325e-06	0	9.94102e-08	0	1.70933e-06	5.77236e-08	4.16181e-08	0	1.71355e-05	1.69472e-05	0	6.55402e-07	5.84552e-07	3.13746e-06	3.69646e-06	3.27859e-07	5.76487e-08	0	2.51581e-07	1.53653e-06
f__Enterobacteriaceae;g__Proteus	0	3.01349e-07	1.17779e-07	0	0	0	0	9.5827e-08	0	4.66917e-07	2.56826e-06	5.88534e-06	2.20624e-07	0	0	3.3069e-07	2.9365e-06	6.70719e-06	0	0	0	0	8.48908e-07	6.46132e-07	1.27111e-07	1.81863e-05	1.27315e-06	4.61975e-07	2.05983e-05	2.14915e-07	0	4.19387e-07	0	6.41145e-06	5.74483e-07	4.5114e-07	8.86113e-08	3.25978e-07	1.866e-05	0	0	6.50501e-07	0	1.3561e-06	0	1.13288e-06	7.38055e-07	0	0
f__Salinisphaeraceae;g__Salinisphaera	0	4.48573e-07	1.34495e-06	0	1.08726e-06	0	4.64895e-06	7.85708e-08	0	0	0	0	1.76628e-07	0	0	3.55734e-07	5.14134e-07	0	0	0	0	0	3.52357e-07	6.2437e-07	0	1.20908e-07	5.6938e-08	3.98976e-08	0	1.0508e-06	0	1.46309e-07	0	3.17126e-06	0	0	0	0	1.87237e-07	0	0	4.6585e-07	0	0	1.71862e-07	1.6124e-07	0	3.47009e-07	0
f__Clostridiaceae;g__Candidatus Arthromitus	2.02197e-06	5.66576e-05	1.74803e-06	1.0207e-06	3.29375e-05	3.05298e-06	3.6155e-05	5.29789e-06	2.53494e-06	1.69105e-05	4.57357e-06	4.66251e-06	0.000102916	1.73317e-06	3.60626e-05	9.44279e-06	2.81753e-06	8.69117e-07	6.30311e-06	4.65571e-06	5.30527e-06	8.99427e-07	2.70062e-05	1.63894e-07	4.28292e-06	2.40813e-06	3.12244e-06	2.65396e-06	1.25265e-06	4.39857e-06	1.08279e-06	2.56892e-06	8.08487e-07	1.14957e-05	2.12162e-06	1.83009e-07	1.30273e-06	4.39198e-07	8.20831e-06	0	1.48456e-06	9.95659e-07	4.49569e-07	4.59497e-07	6.76535e-08	5.5844e-07	8.57759e-07	1.31671e-06	2.16466e-05
f__Paenibacillaceae;g__Aneurinibacillus	9.2713e-08	8.34118e-07	4.49555e-06	1.88794e-06	2.68259e-07	7.16897e-06	1.67099e-06	7.70216e-06	1.1743e-07	1.89906e-06	1.1516e-06	1.043e-06	6.69962e-06	4.59808e-06	1.74451e-06	5.6806e-06	2.76814e-05	1.87247e-07	5.79059e-07	4.88195e-06	6.31479e-06	1.51634e-06	9.21821e-06	9.52215e-06	3.77536e-05	7.26633e-06	5.62949e-06	1.21581e-06	6.7356e-08	2.69322e-06	1.2037e-06	2.14847e-05	1.55223e-06	2.43201e-06	8.04165e-08	5.05799e-07	3.86102e-07	9.76279e-07	2.03771e-06	1.65374e-06	1.67913e-07	4.2727e-06	7.04536e-06	6.39634e-07	3.07634e-07	3.20129e-06	4.36484e-08	2.44811e-06	1.40933e-05
f__Pelobacteraceae;g__Pelobacter	3.15224e-07	1.72277e-05	2.69732e-06	1.07659e-06	2.82323e-06	1.09098e-06	8.65998e-06	3.02846e-05	2.33315e-08	3.99882e-06	3.58763e-06	4.74708e-06	1.29579e-06	3.33834e-06	8.1e-06	3.68199e-06	3.10345e-05	6.98213e-06	1.96666e-06	1.49133e-06	7.44978e-08	7.9977e-06	4.97253e-06	5.36977e-06	5.13638e-07	2.29582e-06	6.56975e-06	2.93982e-07	3.05873e-05	8.94792e-06	4.65513e-07	1.0391e-05	0	3.60667e-06	3.76054e-06	4.08094e-06	1.84723e-06	1.10228e-05	2.82885e-05	2.72223e-07	2.50495e-06	2.97503e-06	3.49392e-06	1.02998e-05	8.29216e-08	3.23657e-05	6.75205e-07	3.94143e-06	8.20256e-06
f__Thermaceae;g__Meiothermus	0	3.97864e-07	1.12287e-06	0	1.15076e-07	0	4.53542e-07	2.21986e-06	0	5.16802e-07	8.42199e-07	2.13101e-06	3.1661e-07	3.63659e-07	0	1.88223e-06	6.56893e-06	0	0	0	0	0	1.07235e-06	4.50542e-06	0	2.04719e-07	9.95686e-07	0	0	6.59616e-07	2.36659e-06	4.67396e-07	0	4.20803e-08	1.91538e-07	1.69508e-06	0	1.94519e-06	5.60165e-06	0	0	2.29075e-06	2.1333e-07	0	0	9.15472e-06	1.14079e-06	5.63387e-07	0
f__Shewanellaceae;g__Shewanella	0	1.88565e-05	1.7548e-06	0	1.09664e-06	0	8.70015e-07	1.00234e-05	2.86661e-06	1.80888e-06	4.45495e-07	8.41124e-07	1.93113e-06	8.58151e-07	0	3.1404e-06	2.19365e-05	0	1.07254e-07	1.12855e-07	0	9.46651e-08	5.96562e-06	2.28469e-06	0	8.26545e-07	4.74686e-06	2.04182e-07	2.72447e-05	1.73819e-06	0	5.1895e-07	0	7.26539e-07	6.15155e-06	1.40654e-07	5.45973e-07	1.7505e-05	9.55298e-06	0	0	1.94109e-06	8.16748e-07	1.29701e-06	0	6.81958e-06	7.2505e-06	7.39839e-07	0
f__Erysipelotrichaceae;g__Faecalicoccus	7.87719e-06	6.47295e-06	1.0189e-05	9.36317e-06	3.44471e-06	1.90748e-05	1.52159e-05	2.69248e-06	4.63697e-06	8.89356e-06	1.05043e-05	1.55226e-05	2.17946e-06	4.01592e-06	6.54578e-06	1.72395e-05	6.63785e-06	6.23416e-06	9.26157e-06	8.52525e-06	1.78542e-05	4.10673e-06	6.8417e-06	7.87013e-06	2.34531e-05	7.96437e-06	4.21568e-06	2.74854e-06	2.80588e-05	8.9416e-06	8.22872e-06	1.43295e-05	4.05068e-06	1.19591e-05	6.78578e-06	2.69143e-06	3.61504e-07	7.62834e-06	4.15697e-06	9.88009e-06	4.55909e-06	6.82326e-06	4.13571e-06	5.03972e-06	4.34027e-07	4.8813e-06	7.78398e-06	5.18439e-06	4.51031e-06
f__Propionibacteriaceae;g__Propionibacterium	4.716e-07	1.60349e-06	2.11934e-06	1.96041e-07	1.08353e-07	1.20093e-06	9.63814e-07	1.29345e-05	2.26537e-06	6.72313e-07	1.43092e-06	3.38337e-06	7.31534e-07	1.91318e-06	2.98363e-06	4.38285e-07	1.22027e-06	0	3.49319e-06	5.71906e-07	2.87957e-06	0	3.48839e-07	4.83314e-07	2.78422e-07	2.62741e-07	1.53204e-07	1.05577e-05	3.41859e-07	1.37596e-06	0	6.03129e-06	7.0452e-07	3.89323e-06	6.28929e-08	4.48127e-07	4.92893e-07	1.48231e-06	1.90439e-07	3.14772e-07	0	1.8021e-06	1.68363e-06	2.37407e-07	3.29549e-07	1.08463e-07	8.84219e-07	1.46023e-06	2.79083e-06
f__Flavobacteriaceae;g__Olleya	0	8.57369e-07	0	1.43574e-06	0	1.38076e-07	0	6.82835e-07	0	0	1.01111e-06	0	7.17506e-08	6.85439e-07	0	2.20411e-06	0	3.71896e-07	0	7.0699e-08	0	0	0	0	0	9.51289e-05	3.01069e-06	0	0	0	0	3.7304e-06	0	6.92606e-08	4.09792e-07	0	4.49425e-08	0	1.67244e-07	0	0	0	0	0	0	4.6716e-07	0	0	0
f__Flavobacteriaceae;g__Jejuia	0	0	4.20721e-07	0	5.58168e-05	1.59817e-06	0	5.67387e-07	0	5.08929e-08	4.58393e-05	0	3.45743e-05	0	0	9.48567e-05	5.88998e-08	7.55553e-08	1.80169e-07	0	0	0	0	5.8764e-07	7.92057e-08	2.18197e-05	6.75492e-07	0	0	2.16853e-07	0	0	0	9.84979e-07	1.6158e-07	0	0	0	6.43858e-08	9.03925e-07	0	0	7.95413e-08	0	0	1.89566e-07	0	1.88171e-05	3.66212e-06
f__Microbacteriaceae;g__Microbacterium	7.88061e-08	1.90358e-06	1.1938e-05	7.00652e-08	7.07059e-06	3.25286e-07	4.84266e-06	1.64598e-05	2.43815e-06	6.92997e-06	8.36597e-06	0	1.48529e-06	8.20042e-06	1.03656e-05	2.97241e-06	3.46416e-05	6.90089e-08	4.1969e-07	0	9.35338e-07	2.45523e-06	5.31206e-06	4.21488e-06	3.59066e-06	7.92599e-06	4.4919e-06	5.18735e-07	1.1979e-05	1.29558e-05	4.51869e-06	1.59499e-05	0	2.53342e-05	9.53708e-07	2.57766e-05	4.74086e-07	3.57354e-07	3.99834e-05	8.80856e-07	6.17231e-07	5.28285e-06	4.60763e-06	0	9.01379e-07	2.31047e-06	8.41798e-07	1.00056e-06	5.21892e-06
f__Coriobacteriaceae;g__Coriobacterium	9.35297e-06	3.96351e-06	2.54707e-05	4.35296e-07	2.20733e-06	0	5.70839e-06	2.3027e-05	2.77062e-06	8.04989e-06	2.11848e-07	1.59425e-07	2.44238e-06	1.66924e-05	1.42528e-05	3.89042e-06	7.77476e-06	0	5.40868e-06	4.09254e-06	2.68895e-06	6.46689e-06	5.0639e-06	2.77255e-05	4.20123e-07	1.87582e-06	3.8786e-06	5.25643e-07	9.25321e-05	3.11248e-06	5.57904e-07	5.57354e-06	0	2.51835e-05	5.39915e-07	1.33617e-05	0	2.1855e-07	9.10133e-06	3.56241e-07	1.8727e-06	1.85472e-06	7.71817e-06	0	4.94403e-06	4.9941e-07	3.5644e-06	3.70294e-05	1.20816e-06
f__Lachnospiraceae;g__Lachnobacterium	2.05822e-06	3.35545e-06	3.16334e-06	6.2521e-06	7.98121e-07	3.07168e-05	4.47192e-05	2.84143e-06	8.48942e-05	1.75237e-05	3.65643e-05	6.40846e-06	4.58956e-05	4.34859e-06	2.22664e-05	9.5192e-06	1.1065e-05	7.05033e-07	4.30743e-06	1.2834e-05	2.82841e-05	5.84503e-06	4.36619e-05	1.11185e-06	9.10874e-05	5.67986e-05	1.1162e-05	1.41524e-05	7.38909e-06	4.80744e-06	4.69087e-06	8.97501e-06	2.339e-06	7.33072e-06	2.44833e-06	1.81721e-06	2.89269e-06	4.50939e-06	6.39311e-06	1.48643e-06	6.30402e-06	2.76418e-06	4.31407e-05	1.60937e-05	7.23206e-07	3.39299e-06	1.27324e-05	1.32676e-06	3.41142e-05
f__Pseudonocardiaceae;g__Pseudonocardia	0	1.91415e-07	5.04872e-06	4.8694e-07	9.2143e-06	0	5.6944e-06	3.5867e-06	9.21702e-05	2.82223e-06	2.64884e-06	1.74972e-05	2.26975e-06	3.21668e-06	1.02314e-05	6.24522e-06	2.42374e-06	1.4388e-06	3.9211e-07	0	0	3.04443e-07	2.87072e-06	2.16817e-05	0	2.92941e-06	6.97709e-07	6.64074e-07	0	5.71429e-06	4.3634e-08	1.32718e-06	0	3.50896e-06	1.62806e-05	5.95774e-06	3.11077e-07	6.30469e-07	1.1152e-05	0	9.46692e-07	2.59801e-07	1.13048e-06	5.68686e-07	0	1.11892e-05	1.11691e-06	2.83161e-06	0
f__Comamonadaceae;g__Rhodoferax	0	0	0	0	0	0	0	3.94365e-07	9.20892e-05	4.76521e-08	1.16109e-07	0	0	0	0	4.16092e-06	0	0	0	0	0	0	0	0	0	0	1.15731e-07	0	0	0	0	2.9952e-07	0	0	8.2129e-06	0	1.40301e-07	0	0	0	0	0	1.13193e-07	0	0	8.7356e-06	0	0	2.34817e-07
f__Acidobacteriaceae;g__Granulicella	0	7.85432e-08	0	9.77076e-08	0	0	0	1.57046e-06	0	0	1.9688e-06	0	2.1694e-07	5.218e-06	0	1.51428e-06	9.84223e-06	0	0	0	1.12179e-07	0	0	3.5015e-07	0	0	3.99539e-07	1.59224e-07	0	0	6.30892e-07	1.65613e-06	1.40319e-06	0	0	5.34227e-07	9.01229e-07	2.96269e-07	2.92174e-06	0	0	0	0	0	0	2.01045e-06	1.44975e-07	2.87521e-07	3.16184e-05
f__Unclassified;g__Gemella	0	0	1.4839e-05	0	1.77389e-06	7.26315e-07	2.90011e-08	3.12106e-07	0	3.12792e-06	1.56119e-06	1.41402e-05	1.99145e-06	1.60367e-07	1.9455e-06	3.45771e-06	3.92095e-06	0	0	1.06255e-07	0	0	5.36783e-07	0	2.24472e-06	4.13954e-06	5.19106e-07	0	0	3.70133e-07	1.57209e-06	9.73145e-06	4.05013e-06	1.02299e-07	0	1.39363e-07	8.65098e-08	0	2.15598e-06	0	0	0	4.09922e-06	0	3.54001e-08	1.64869e-07	1.25675e-07	5.99976e-07	2.74736e-07
f__Unclassified;g__Batrachochytrium	1.05578e-07	4.3894e-07	7.13914e-07	0	0	2.93546e-06	0	2.93556e-07	1.95232e-06	1.93344e-06	1.11123e-07	0	0	2.39974e-07	1.97925e-07	6.53965e-07	1.89909e-06	7.03625e-07	0	5.33062e-07	9.12459e-08	0	0	0	6.54787e-07	2.87743e-06	1.57257e-07	1.99297e-07	0	2.86921e-06	0	8.20343e-07	1.09342e-06	1.424e-07	0	0	3.14167e-07	0	0	0	0	0	0	0	0	0	1.47405e-06	1.06489e-07	1.7527e-07
f__Desulfobacteraceae;g__Desulfospira	0	2.95931e-07	1.12383e-06	0	0	0	0	1.02674e-06	0	0	0	0	1.07491e-06	3.32617e-08	0	2.75925e-07	5.6683e-06	0	0	0	0	0	0	1.24874e-07	0	1.42808e-06	2.02112e-07	0	0	6.86984e-06	0	1.47157e-06	0	0	0	0	0	2.01217e-07	1.05024e-05	4.23424e-08	0	0	0	0	0	2.63103e-06	0	0	0
f__Phycisphaeraceae;g__Phycisphaera	0	1.38009e-06	1.243e-06	2.51142e-07	8.64411e-07	0	6.41862e-08	1.07355e-05	0	1.43281e-06	0	3.16065e-07	1.10451e-06	1.4475e-06	0	2.53603e-06	2.55228e-05	0	0	0	0	0	1.48331e-07	1.54444e-06	0	1.18932e-06	3.62355e-06	0	0	1.40706e-06	0	2.14469e-06	0	0	6.94436e-07	5.58479e-08	0	2.78333e-06	2.62616e-05	0	0	2.15554e-06	0	0	1.71862e-07	2.68993e-05	0	0	0
f__Oxalobacteraceae;g__Janthinobacterium	8.75623e-08	1.25889e-06	1.01179e-06	7.73229e-08	1.4016e-06	0	0	1.43678e-06	0	3.48697e-07	3.45998e-07	1.31015e-07	4.63009e-07	3.36238e-07	1.59399e-05	2.93349e-06	4.18714e-06	1.44125e-06	0	1.00385e-07	0	8.35982e-07	9.84338e-07	6.1576e-07	5.41036e-07	9.37505e-07	4.89379e-07	0	0	1.4751e-06	4.74911e-07	1.43843e-06	0	7.57716e-07	6.99836e-07	3.47724e-07	7.84182e-07	1.10816e-06	8.49313e-06	0	8.9801e-07	3.28845e-07	3.84414e-07	0	0	3.08308e-06	2.30119e-08	3.65237e-07	3.39492e-06
f__Methanobacteriaceae;g__Methanobacterium	2.40311e-05	1.23751e-06	2.79719e-06	5.8991e-08	7.53365e-07	0	6.78777e-07	6.46237e-06	6.17839e-08	6.44741e-07	7.22112e-07	5.68623e-06	1.27919e-06	7.06752e-07	6.12192e-07	4.77746e-06	7.71188e-05	8.61058e-08	6.37553e-07	5.77811e-07	0	1.85675e-06	9.27124e-06	2.66234e-06	3.07001e-06	1.18966e-05	3.28952e-06	5.77398e-07	0	6.17172e-06	1.63731e-07	5.03818e-06	0	1.17105e-07	7.19008e-07	6.14858e-07	5.12174e-07	3.55192e-06	8.19416e-06	0	0	1.8984e-06	1.16045e-06	3.37843e-06	3.23873e-07	5.103e-06	9.14257e-08	2.14155e-06	5.66442e-06
f__Micromonosporaceae;g__Salinispora	0	0	1.3389e-07	6.2945e-07	1.13624e-07	0	0	4.66421e-07	2.00708e-06	6.35361e-08	0	4.415e-06	1.93088e-07	0	0	0	1.55721e-06	0	0	0	3.0925e-07	0	8.98915e-07	7.65038e-08	0	1.74846e-07	4.18024e-07	1.09039e-07	0	0	9.29286e-08	1.14103e-07	0	0	0	0	0	0	1.32976e-07	0	0	0	0	1.9759e-05	0	5.39591e-07	0	0	9.90038e-08
f__Alteromonadaceae;g__Gayadomonas	1.75949e-05	1.85697e-07	3.75768e-07	0	0	0	0	1.10606e-06	0	2.81402e-07	6.60094e-07	0	7.34539e-07	4.2765e-08	0	4.24208e-07	3.52081e-07	0	0	0	2.9079e-06	3.43941e-06	0	0	2.74979e-05	1.84006e-07	5.08727e-07	2.45018e-06	0	8.56698e-08	0	4.88449e-06	0	0	9.21391e-08	1.03786e-06	0	3.73764e-07	4.15163e-07	0	6.6397e-08	0	2.25423e-07	2.67507e-07	0	3.98394e-07	2.95867e-08	0	7.01453e-07
f__Rhodobacteraceae;g__Sulfitobacter	0	1.84659e-07	1.62263e-06	0	1.15088e-06	0	9.64566e-08	9.04612e-06	3.09043e-05	5.53101e-07	0	0	2.96939e-07	1.51172e-06	0	9.45507e-06	2.39724e-06	1.3544e-06	2.93609e-07	0	0	0	0	1.80776e-06	0	0	9.23373e-07	3.35371e-08	0	2.77601e-06	0	2.30797e-06	6.28833e-08	0	3.0535e-07	8.07231e-07	1.05734e-07	2.52408e-06	7.34475e-06	0	0	0	1.56393e-06	0	0	3.38837e-08	3.26836e-08	0	1.17976e-07
f__Colwelliaceae;g__Colwellia	0	0	0	0	6.52809e-07	0	0	4.24575e-08	0	0	3.67984e-07	0	1.18351e-06	0	7.9052e-07	0	0	1.1873e-06	0	0	0	3.93948e-07	0	0	0	1.96006e-07	0	4.31191e-08	0	1.19396e-06	0	0	0	0	0	0	0	0	0	0	0	3.41412e-05	0	3.97952e-08	0	3.04953e-07	0	0	0
f__Lasiosphaeriaceae;g__Podospora	0	1.12425e-07	1.88196e-06	3.10358e-06	6.41312e-06	0	3.6242e-07	5.12468e-07	3.36988e-06	2.82333e-06	9.50262e-07	3.9588e-08	1.18923e-06	4.80833e-06	4.85826e-07	6.18945e-06	5.50095e-07	1.19971e-05	2.66971e-06	4.3715e-06	1.7848e-07	6.38541e-06	2.14031e-06	4.54869e-06	1.23502e-06	2.75194e-07	2.41062e-06	4.13438e-07	2.96245e-07	2.12706e-06	2.00613e-06	1.54101e-06	5.30098e-07	2.42477e-06	9.50147e-07	4.9974e-06	1.23725e-06	8.59632e-07	6.91704e-06	0	6.08173e-07	2.4588e-06	9.14614e-06	1.65731e-05	1.27769e-05	4.17111e-06	2.15062e-06	1.23987e-06	3.66038e-06
f__Bradyrhizobiaceae;g__Bradyrhizobium	8.9571e-07	4.52162e-06	1.30295e-06	1.45295e-07	9.49514e-07	2.4547e-05	2.01518e-06	1.57395e-05	7.77718e-08	2.72977e-07	1.11406e-06	4.54661e-06	1.86001e-06	2.21879e-06	6.18825e-06	5.78781e-06	4.65746e-06	4.09453e-06	4.14844e-06	3.48881e-06	6.20075e-06	3.43971e-06	2.02799e-06	7.66524e-07	3.69734e-06	2.5608e-06	1.01246e-05	2.33506e-06	0	2.9495e-06	8.86111e-07	1.56435e-05	1.58293e-05	1.19807e-06	8.06936e-07	7.95507e-06	2.17041e-06	8.84127e-06	1.91722e-07	1.03532e-06	6.81628e-07	4.00561e-06	5.8328e-06	2.83078e-06	3.39272e-07	5.2932e-06	3.23863e-06	1.65792e-06	3.07542e-07
f__Ktedonobacteraceae;g__Ktedonobacter	6.8527e-08	3.67608e-06	2.0063e-06	4.2064e-06	3.89012e-07	7.45497e-08	3.41267e-07	3.02705e-06	0	4.37929e-07	7.25322e-07	2.95789e-07	1.12825e-06	1.11001e-05	1.9072e-07	2.15676e-05	7.10138e-05	4.81903e-07	7.55681e-07	6.99288e-07	1.77674e-07	1.21147e-06	2.05357e-06	7.29431e-07	0	8.83255e-06	1.09262e-06	1.55422e-07	5.14163e-07	1.32155e-05	0	4.03538e-05	8.95057e-07	1.25143e-06	4.59523e-07	5.36939e-06	2.35648e-07	1.98884e-06	4.16895e-06	0	0	4.43524e-07	8.15171e-07	9.22999e-08	0	1.77665e-06	0	6.1464e-06	0
f__Alteromonadaceae;g__Alteromonas	0	1.0822e-06	1.46313e-07	0	2.0864e-07	0	0	1.36713e-05	0	1.61451e-06	1.21564e-06	1.31517e-07	2.36735e-06	1.08463e-06	0	1.14699e-06	2.42981e-08	1.51107e-05	0	0	8.53898e-08	0	0	8.16484e-07	0	0	1.37017e-06	0	0	7.9325e-07	0	5.42993e-07	0	0	0	0	1.9718e-07	3.01331e-07	3.14772e-07	0	0	4.8976e-07	1.82043e-07	0	0	6.88039e-07	0	1.53686e-07	0
f__Flavobacteriaceae;g__Elizabethkingia	5.17165e-07	1.24229e-05	4.84923e-06	7.8269e-07	0	4.71294e-06	3.94032e-07	1.26968e-06	1.38531e-07	8.98136e-06	1.73108e-06	3.62194e-06	1.83506e-06	1.03524e-06	2.38577e-06	5.26457e-06	4.71032e-06	3.13374e-06	2.79022e-06	2.17657e-06	2.20349e-05	6.08095e-06	7.61586e-06	9.44981e-06	2.6392e-07	3.14531e-06	1.60809e-05	1.0821e-05	1.27871e-07	6.50444e-06	4.31781e-06	0	5.27115e-06	2.70383e-06	8.06101e-06	3.2685e-06	0	9.37608e-06	7.59057e-06	1.31592e-06	4.58554e-07	1.44182e-05	4.13863e-07	7.16763e-07	4.70794e-05	3.31387e-06	1.9028e-06	2.15766e-05	9.20761e-06
f__Cryomorphaceae;g__Fluviicola	0	2.46609e-07	4.34049e-07	1.18002e-05	6.76413e-07	0	3.85935e-07	9.85623e-07	0	9.88867e-07	1.02007e-05	0	6.80466e-06	1.50068e-07	5.37116e-07	0	4.75971e-07	0	8.01645e-06	0	0	0	3.52582e-07	1.27349e-06	9.92627e-07	5.13408e-07	5.19431e-07	9.64702e-06	2.03143e-07	3.47876e-07	2.7537e-05	3.19921e-07	3.19314e-06	4.78494e-08	3.39825e-07	1.78292e-06	1.17514e-07	1.70911e-06	1.70245e-07	0	0	0	0	1.28368e-06	1.37121e-06	3.25116e-06	0	2.55825e-05	1.03395e-06
f__Bacillaceae;g__Salimicrobium	0	4.85535e-06	0	0	0	0	2.58941e-06	9.36867e-07	0	2.52224e-07	0	2.05574e-05	1.46836e-06	2.03728e-07	3.32545e-06	0	6.39599e-08	2.56187e-06	0	1.21131e-06	0	0	0	1.08288e-06	0	1.08443e-07	1.1352e-06	2.98899e-07	0	2.69276e-07	8.33961e-05	0	0	1.86931e-05	1.20952e-06	6.35052e-06	0	1.19553e-05	9.04978e-08	3.79978e-05	0	3.43127e-06	0	0	0	4.48112e-07	5.73188e-07	2.88852e-07	6.95318e-07
f__Unclassified;g__Trichosporon	1.02631e-06	3.39772e-07	0	0	2.44424e-07	7.22092e-07	1.30706e-06	7.14529e-08	9.81358e-06	7.03989e-08	1.99342e-06	0	8.38178e-07	4.18654e-07	8.58803e-06	6.22446e-07	4.26675e-07	0	1.27208e-06	5.79185e-07	0	0	5.86616e-07	4.04536e-06	1.98299e-06	5.46243e-07	2.1765e-07	0	0	8.33385e-05	1.48205e-07	1.1339e-06	6.47059e-06	1.65581e-06	2.44282e-07	8.83176e-08	1.24358e-07	4.7365e-07	6.78474e-07	0	1.89e-06	1.56216e-07	1.02664e-07	6.88497e-07	0	6.3292e-07	6.95142e-07	2.85015e-05	4.07968e-06
f__Rhodobacteraceae;g__Roseobacter	0	0	0	0	0	0	0	0	0	0	0	0	0	4.64e-05	0	0	3.79843e-07	0	0	0	0	0	0	0	0	0	7.58205e-06	0	0	0	0	0	0	0	0	0	0	0	0	0	0	0	0	0	0	0	0	0	0
f__Anaplasmataceae;g__Neorickettsia	0	0	0	0	0	0	0	0	0	0	0	0	0	0	0	0	0	0	0	0	0	0	0	0	0	0	0	0	0	0	0	0	0	0	0	0	0	0	0	0	0	0	0	0	0	0	0	0	0
f__Unclassified;g__Anaerococcus	6.21129e-07	6.456e-06	1.07642e-05	8.6548e-07	9.84626e-06	3.33121e-06	2.30644e-05	7.4336e-06	2.44738e-06	1.70814e-05	8.17175e-06	4.28398e-06	2.24072e-05	8.54455e-06	1.85047e-06	2.89572e-05	2.41823e-05	2.68763e-06	7.24792e-07	1.69645e-06	2.40262e-07	4.13959e-06	4.41058e-05	1.11546e-05	1.87983e-05	5.57837e-05	2.62609e-05	1.38803e-05	5.18575e-06	2.07352e-05	9.74023e-07	7.22443e-06	5.3988e-07	1.20718e-05	1.21399e-05	1.63569e-06	8.6387e-06	2.75061e-05	2.51762e-05	7.67837e-06	3.55011e-06	4.29327e-06	1.06257e-05	1.138e-05	2.0893e-07	1.3795e-05	1.47436e-06	5.06087e-06	2.67383e-05
f__Flavobacteriaceae;g__Bergeyella	0	2.15349e-07	1.50837e-05	1.70045e-06	1.97768e-06	2.70883e-07	9.97974e-06	9.97003e-06	8.16745e-05	3.20086e-06	1.10445e-07	0	2.21876e-06	1.79066e-06	2.4146e-08	2.05727e-06	0	0	0	0	0	3.57327e-07	0	1.44972e-05	0	7.40775e-08	4.78646e-07	0	0	0	0	9.85998e-08	0	0	3.07671e-07	0	2.69832e-07	1.11844e-06	2.45279e-07	0	2.6982e-08	0	1.23692e-05	0	0	1.04758e-06	0	4.59406e-06	0
f__Flavobacteriaceae;g__Salinimicrobium	0	2.38316e-05	0	5.26116e-06	4.29211e-05	0	0	2.71253e-06	0	7.14118e-07	3.24927e-06	0	1.28414e-06	0	0	7.6217e-06	2.33039e-05	0	0	0	0	0	0	4.88774e-08	0	8.16596e-05	1.30107e-05	0	0	0	0	2.2875e-07	0	0	9.05024e-07	0	0	0	0	0	0	0	0	0	2.60874e-05	6.90301e-07	0	8.03077e-06	9.63984e-08
f__Cyclobacteriaceae;g__Cyclobacterium	1.08165e-07	1.05897e-06	2.43444e-06	1.61734e-06	1.65757e-06	0	1.92913e-07	1.27437e-05	0	3.28337e-06	4.60695e-06	2.21246e-05	4.7032e-06	6.31303e-06	3.35699e-07	7.30023e-06	9.64938e-06	1.87407e-07	0	7.44658e-08	6.37116e-06	1.18613e-06	4.65441e-07	2.34782e-06	2.81712e-05	3.07523e-06	2.29146e-06	5.60714e-07	0	8.28136e-06	6.88548e-07	3.19147e-06	0	1.96183e-07	7.56249e-07	0	1.07289e-07	1.16089e-06	1.6061e-05	0	0	1.21693e-05	2.00745e-06	1.16462e-07	0	4.38026e-06	0	1.53455e-07	9.80455e-07
f__Chromatiaceae;g__Nitrosococcus	0	7.50724e-08	8.58015e-07	0	0	0	0	7.02903e-07	1.93233e-06	1.04613e-06	1.27556e-07	1.38e-07	1.99364e-06	3.54309e-07	2.36326e-05	0	7.04398e-07	2.69232e-07	0	0	0	0	0	0	0	2.00844e-07	9.90722e-07	4.67262e-07	0	1.89066e-06	3.63207e-07	5.35207e-07	6.39125e-08	0	1.38158e-06	2.61874e-06	0	0	9.677e-07	0	0	2.01346e-07	0	2.6675e-05	0	1.55457e-06	5.71733e-07	0	2.7541e-06
f__Rhodospirillaceae;g__Inquilinus	3.9758e-08	1.93541e-07	0	3.67345e-07	0	8.09785e-05	0	3.68101e-06	6.13563e-08	2.35906e-06	4.27532e-06	2.47269e-07	6.64501e-08	3.83928e-07	0	1.14079e-06	2.73628e-06	0	5.53564e-07	0	6.87221e-08	3.70279e-06	0	0	5.92459e-07	0	3.98327e-07	0	0	1.39698e-06	0	3.26889e-08	0	3.2072e-08	3.0535e-07	4.79199e-08	0	5.13689e-07	1.46787e-06	0	0	1.72235e-06	6.3633e-07	4.31997e-06	0	1.28619e-06	3.65703e-08	0	9.57037e-07
f__Halobacteriaceae;g__Halosarcina	0	5.55685e-07	4.25317e-07	2.56494e-07	3.75433e-07	0	2.4564e-06	9.27918e-08	0	3.41038e-06	2.20506e-06	1.13599e-06	1.20706e-06	2.27919e-07	8.00968e-08	2.13615e-06	2.42769e-07	0	5.62255e-06	2.34735e-06	7.81298e-06	0	1.05056e-06	3.36617e-07	1.44128e-07	5.73056e-06	5.67161e-07	2.77731e-07	1.86003e-06	1.74941e-07	0	1.5776e-07	4.56344e-06	7.09984e-07	3.11921e-07	2.06208e-07	1.09799e-06	8.06514e-07	1.41649e-07	0	1.65583e-06	4.18978e-07	3.91058e-07	4.30153e-06	1.1735e-06	1.27524e-06	9.18394e-08	1.12273e-06	5.85547e-06
f__Alteromonadaceae;g__Catenovulum	4.80919e-06	9.80112e-08	1.88018e-06	8.29404e-08	4.09404e-06	0	3.37691e-08	5.99761e-07	0	5.18063e-07	1.14794e-06	6.44358e-07	1.19432e-06	1.25371e-07	7.04916e-07	8.40255e-07	5.85241e-07	8.73909e-07	1.01295e-06	2.32944e-07	0	1.90021e-06	4.53179e-07	1.72209e-06	1.50288e-07	1.08512e-06	4.04644e-06	0	0	4.92588e-07	3.3253e-08	1.77588e-06	0	2.06963e-06	1.72875e-05	6.78554e-07	7.48273e-07	6.46724e-07	7.712e-07	0	0	3.59381e-05	6.7916e-07	2.26016e-07	5.46432e-07	2.35404e-06	3.74083e-07	3.33828e-07	2.34817e-06
f__Culicosporidae;g__Edhazardia	6.33297e-07	9.36983e-06	1.08103e-05	6.23591e-06	6.49986e-06	0	1.39209e-05	1.07023e-05	0	5.43975e-06	3.24274e-06	6.48681e-06	2.7022e-06	4.40339e-06	2.47916e-05	4.89277e-06	1.54511e-06	3.95408e-06	7.71892e-06	1.93032e-05	1.68387e-05	2.10039e-06	1.28796e-05	6.80542e-06	1.01873e-06	2.85486e-06	2.00816e-06	1.17777e-06	4.00022e-07	8.29844e-06	1.11498e-05	1.37781e-05	1.39449e-06	1.14062e-05	3.41272e-06	2.55174e-06	1.17928e-06	4.55851e-06	4.86337e-06	4.65422e-05	6.86089e-06	6.25315e-07	4.57958e-06	2.01686e-06	3.00108e-06	4.57956e-06	5.84304e-07	5.44592e-06	1.66308e-05
f__Dermabacteraceae;g__Brachybacterium	0	3.62183e-06	2.79255e-06	3.873e-07	7.59719e-06	0	2.49608e-06	6.20682e-06	0	3.19268e-06	1.50742e-06	1.80318e-05	9.44346e-06	4.86346e-06	3.69691e-05	9.59842e-06	7.76481e-06	2.83383e-05	1.49584e-06	2.98264e-05	4.06779e-05	0	1.1381e-05	1.58154e-06	4.83454e-06	1.94877e-06	1.1431e-06	1.29618e-06	0	1.11438e-05	6.70899e-05	7.42002e-06	3.25133e-05	1.81157e-05	1.13988e-05	8.10073e-06	1.55855e-06	1.19778e-05	6.42504e-06	8.04635e-05	1.0812e-05	1.80809e-06	1.34893e-05	6.64518e-07	3.07141e-06	4.0531e-06	2.43018e-06	1.50161e-05	2.13223e-05
f__Clostridiaceae;g__Proteiniclasticum	0	6.44169e-06	5.25138e-06	3.02507e-06	4.71935e-06	2.73163e-06	1.54668e-05	1.3977e-05	4.27276e-07	3.3699e-06	7.86254e-06	7.82525e-05	5.12213e-06	5.11096e-06	1.35643e-05	5.88368e-05	1.75702e-05	7.5669e-06	4.0141e-06	8.35545e-06	8.75445e-06	5.87806e-06	7.87868e-06	1.59022e-05	8.10402e-06	1.73827e-05	1.2893e-05	1.40001e-06	3.32473e-05	1.25345e-05	8.03773e-05	2.31496e-05	1.84422e-05	2.51935e-05	2.4103e-06	6.99583e-06	1.02924e-06	2.144e-05	1.34766e-05	7.98207e-06	5.66387e-07	3.29639e-06	4.06158e-06	1.28795e-05	7.29707e-06	3.58685e-06	1.38075e-06	8.07234e-06	1.20786e-05
f__Unclassified;g__Leptothrix	8.29538e-08	6.38943e-07	2.74776e-05	0	0	0	0	4.79395e-07	0	0	0	0	0	2.40465e-07	7.29329e-05	0	4.33801e-06	3.16915e-05	0	0	0	1.93138e-06	0	0	0	1.42362e-06	9.46549e-08	0	0	0	0	1.5005e-06	7.34033e-08	0	7.47132e-08	5.13968e-07	1.25219e-06	0	6.06267e-06	0	0	0	2.78436e-06	0	0	1.83356e-06	0	0	6.50855e-06
f__Comamonadaceae;g__Limnohabitans	0	6.54979e-07	8.34843e-07	5.70825e-08	0	3.67346e-08	0	6.82839e-07	0	0	0	5.76354e-07	0	0	0	0	0	0	0	1.04825e-06	0	0	0	0	0	9.28147e-07	1.83083e-06	4.0051e-07	0	1.83834e-06	0	1.334e-07	0	0	2.52325e-07	0	1.99244e-07	0	0	0	0	0	2.66485e-07	2.77314e-06	0	1.27019e-06	0	0	2.76408e-07
f__Thermoactinomycetaceae;g__Desmospora	0	6.1159e-08	2.21619e-07	1.71295e-07	0	0	0	1.56764e-06	0	4.04975e-06	5.3992e-06	0	1.07859e-06	1.75003e-06	0	3.58022e-06	2.22923e-06	0	2.01468e-07	0	0	1.83351e-06	7.94958e-05	6.06755e-08	0	5.69888e-06	4.14975e-07	0	0	1.15915e-06	0	7.46808e-07	0	7.63918e-07	8.91219e-07	0	1.45913e-07	8.53693e-07	1.09944e-05	0	0	2.41615e-07	3.30379e-07	0	0	1.74053e-06	0	7.39845e-07	0
f__Solibacteraceae;g__Candidatus Solibacter	0	1.28846e-06	2.66057e-06	5.86734e-06	2.81292e-06	0	1.29794e-06	4.04741e-06	8.29889e-08	1.88293e-07	1.41915e-06	2.41927e-08	2.36686e-06	2.23224e-06	2.37978e-06	9.63358e-07	1.57244e-05	5.28549e-06	3.82811e-07	2.20128e-06	5.3047e-08	2.03842e-06	2.62296e-06	9.02603e-07	4.16812e-06	2.48601e-06	1.14723e-06	9.28877e-07	0	1.07335e-06	4.78214e-08	1.8654e-06	1.32645e-06	2.11547e-07	1.91898e-06	3.53427e-07	3.04355e-07	4.61907e-07	6.36035e-06	1.27079e-06	0	7.92743e-05	1.6417e-05	8.25083e-08	1.15428e-06	9.12545e-06	1.25287e-07	2.14344e-06	1.01754e-06
f__Methylococcaceae;g__Methylococcus	4.73513e-08	2.93107e-07	3.19568e-05	3.07089e-08	4.98115e-08	2.82529e-08	0	2.03441e-06	0	2.75151e-07	3.00452e-07	0	3.96052e-07	4.29164e-07	7.87015e-05	4.45219e-06	1.70129e-05	3.56057e-05	0	0	0	2.01779e-06	3.95442e-07	4.16416e-07	0	4.9897e-06	1.35663e-06	8.46607e-08	0	8.18219e-06	0	1.07197e-05	3.77098e-07	2.9526e-07	0	3.58577e-07	1.15322e-06	7.55964e-07	2.53508e-05	0	0	2.14705e-07	2.84198e-06	0	0	2.44773e-07	0	1.90772e-07	6.05283e-06
f__Unclassified;g__Deferrisoma	0	5.61793e-07	2.20504e-07	1.26603e-07	2.43722e-06	0	5.57191e-07	9.42656e-06	1.88638e-07	1.58645e-06	1.14085e-06	2.27275e-06	2.61014e-06	4.95206e-07	1.14432e-06	1.66977e-06	2.15557e-05	0	0	1.90591e-07	0	9.19043e-07	3.91164e-07	7.19822e-07	0	2.15545e-07	3.80161e-06	0	0	2.06138e-06	0	2.38125e-06	2.73081e-07	5.66936e-07	4.12952e-07	3.98597e-06	9.39356e-08	2.24433e-06	1.34124e-05	0	0	2.62827e-06	0	5.62636e-07	2.2354e-07	1.24417e-05	0	2.84484e-07	1.28082e-07
f__Moraxellaceae;g__Psychrobacter	0	2.41685e-06	8.44782e-08	0	0	0	2.74144e-06	7.00807e-06	0	2.6332e-06	7.9969e-08	0	0	3.49838e-06	6.23975e-07	1.36623e-06	4.024e-06	0	0	0	0	0	0	0	5.62787e-07	6.85479e-06	4.82189e-06	7.41325e-06	0	5.84771e-07	0	6.0232e-06	0	0	5.59501e-07	4.27905e-08	1.57517e-06	0	0	0	0	0	1.88204e-07	0	6.00305e-08	2.39533e-05	0	0	3.97373e-07
f__Sclerotiniaceae;g__Sclerotinia	0	5.97256e-08	3.69592e-08	0	0	0	9.09304e-08	0	0	5.26158e-08	0	1.47991e-06	1.44062e-07	3.81989e-08	1.89395e-07	2.36822e-07	0	0	6.17267e-07	0	0	0	4.78985e-08	8.56883e-07	0	0	7.74001e-08	0	0	1.0203e-07	0	0	0	0	8.24089e-07	0	7.97963e-07	0	5.0905e-07	0	0	0	1.37954e-07	8.26372e-07	3.32982e-07	0	0	0	0
f__Unclassified;g__Niabella	0	5.91608e-07	4.18487e-06	0	2.47482e-06	0	0	6.3465e-06	0	1.27513e-06	3.59353e-06	3.37131e-06	3.72362e-06	8.59589e-07	1.22777e-06	5.4193e-06	1.05807e-05	1.97467e-06	0	0	6.82683e-07	1.00062e-05	2.58547e-07	3.31069e-06	0	4.40825e-06	2.6088e-06	0	0	2.21137e-06	5.67386e-08	2.07095e-05	2.891e-06	3.10917e-07	6.86865e-07	2.26018e-07	1.55307e-07	9.12403e-06	1.19049e-05	0	1.98026e-08	6.4941e-05	5.99708e-06	6.93231e-07	8.76866e-06	8.34448e-06	7.3907e-08	0	0
f__Alcaligenaceae;g__Basilea	0	0	0	0	0	0	4.96651e-07	4.86178e-07	0	0	0	0	0	0	0	4.32017e-08	0	0	0	0	0	0	0	0	0	0	9.87365e-07	0	0	0	0	4.30935e-08	0	0	2.11816e-05	9.97337e-08	0	6.95212e-07	0	0	0	0	0	0	0	2.49666e-07	0	3.65272e-08	0
f__Elusimicrobiaceae;g__Elusimicrobium	0	2.01253e-06	5.27596e-08	0	0	4.80401e-08	7.18463e-08	2.79426e-06	0	2.5505e-06	3.36673e-07	7.28478e-08	2.54722e-06	8.33733e-07	2.02773e-07	1.4756e-06	2.31342e-06	0	0	0	0	4.01363e-07	4.78629e-07	2.26822e-06	0	7.98346e-07	9.77447e-06	0	0	4.60324e-07	0	1.80978e-06	0	4.63197e-07	8.85258e-08	0	0	5.09541e-07	7.61749e-07	0	0	1.38084e-06	3.42266e-07	0	0	1.78616e-06	0	4.48918e-07	0
f__Unclassified;g__Exiguobacterium	0	2.73861e-07	3.93135e-06	2.35933e-06	6.56868e-07	1.9561e-05	1.05649e-05	7.12371e-06	2.07484e-06	2.15419e-06	4.21676e-06	1.9996e-07	3.24173e-06	3.42996e-06	6.42261e-07	5.55523e-06	9.07297e-06	2.60875e-06	1.3888e-06	3.7465e-06	0	4.34348e-06	7.32093e-06	9.66613e-06	5.38471e-06	2.83099e-06	5.46919e-06	1.0357e-06	2.36391e-06	2.20265e-06	1.92302e-07	1.47846e-05	1.70943e-06	3.255e-06	8.51252e-07	1.59901e-07	2.24118e-06	5.72025e-07	3.32802e-06	0	5.55122e-06	1.84909e-07	3.13245e-07	9.68641e-08	2.51198e-06	1.50049e-06	6.66069e-07	1.29208e-06	3.23433e-06
f__Tricholomataceae;g__Laccaria	0	8.94989e-07	0	0	0	0	0	0	0	1.47345e-06	0	0	0	0	1.03307e-07	0	0	0	0	2.0307e-07	0	0	0	0	9.99072e-08	8.96506e-08	0	1.14431e-07	0	0	0	0	0	0	0	0	1.20258e-07	0	0	0	0	0	9.70229e-08	0	0	0	0	0	0
f__Dermateaceae;g__Marssonina	6.75481e-07	4.68053e-06	0	3.96083e-07	0	0	0	0	0	6.18504e-07	0	0	0	0	0	0	0	0	0	9.27023e-07	0	0	0	0	0	0	0	0	1.67015e-07	0	0	0	0	0	0	0	0	0	0	0	0	0	1.80185e-07	0	0	0	2.07107e-07	2.05372e-07	1.86895e-07
f__Thermoanaerobacteraceae;g__Caldanaerobacter	1.41447e-07	7.55849e-07	3.467e-06	3.05909e-07	4.65741e-07	1.21526e-07	7.06011e-07	8.80413e-06	2.0539e-06	1.48295e-06	2.36235e-06	2.449e-06	4.99806e-06	1.12222e-05	2.31979e-06	8.59281e-06	1.33585e-05	0	7.92745e-08	6.78131e-07	2.44492e-07	3.2524e-06	5.22541e-06	6.20473e-06	0	1.49843e-05	1.13786e-06	1.66351e-06	4.25821e-06	1.68386e-05	0	1.02436e-05	0	2.72023e-06	5.64856e-08	1.44271e-06	3.75144e-07	1.81991e-06	1.08851e-05	0	3.98382e-07	1.59382e-06	2.04115e-06	5.87642e-07	2.02329e-07	8.08671e-07	1.30106e-07	3.86011e-06	0
f__Unclassified;g__Lyngbya	0	6.18184e-08	5.01496e-08	0	0	0	0	8.65274e-08	0	1.08919e-07	1.00698e-06	0	7.42547e-07	0	1.80221e-06	6.10333e-08	0	8.0656e-08	0	9.79496e-08	0	0	1.48731e-07	0	0	1.09106e-07	1.03743e-06	0	2.20586e-07	0	5.76906e-08	0	0	3.35849e-07	0	0	5.89946e-08	3.68747e-07	0	0	1.71455e-07	4.8844e-08	1.42788e-07	0	0	0	5.47076e-08	3.25496e-07	4.93685e-07
f__Sphingomonadaceae;g__Sphingomonas	0	8.8417e-07	1.47238e-06	0	9.1261e-08	2.97017e-06	4.49965e-08	3.42784e-07	7.42931e-05	6.81396e-06	7.87521e-08	1.98513e-07	4.087e-07	9.83355e-07	0	1.11279e-06	4.45941e-06	1.0739e-06	0	0	0	5.03838e-06	1.75023e-05	9.93731e-07	0	1.59515e-06	6.46673e-06	0	0	3.71027e-06	0	1.09378e-06	0	2.2437e-06	9.16049e-08	1.3292e-07	9.51608e-08	9.067e-07	3.21644e-06	2.72073e-06	0	5.33919e-06	2.30213e-07	1.28681e-07	3.08406e-08	3.09162e-06	0	4.78451e-07	4.7352e-07
f__Rhodobacteraceae;g__Rhodobacter	1.1258e-07	3.62153e-07	5.04099e-07	0	2.43447e-06	1.0256e-07	1.23383e-07	2.03918e-06	0	4.27062e-06	4.9489e-08	0	4.68187e-06	1.38804e-06	0	4.09544e-06	1.25298e-06	6.61054e-07	1.13957e-05	1.03363e-05	6.47031e-06	0	0	4.15698e-06	0	1.81417e-06	1.28959e-05	1.75325e-06	0	4.66055e-06	1.87057e-05	2.90334e-07	0	0	0	0	3.38459e-07	3.3672e-06	3.79446e-07	0	4.04276e-06	0	0	0	7.06737e-07	8.22863e-07	3.5726e-06	1.05504e-06	1.58349e-07
f__Oceanospirillaceae;g__Thalassolituus	0	0	0	0	0	0	0	0	0	0	8.67111e-07	0	0	0	0	0	0	0	0	0	0	0	0	0	0	0	0	0	0	0	0	0	0	0	0	0	2.3284e-07	0	0	0	0	0	0	0	0	0	0	0	0
f__Desulfobacteraceae;g__Desulforegula	0	1.12258e-06	3.71228e-07	0	0	1.34884e-07	0	4.84319e-06	0	2.38143e-07	0	0	6.96659e-07	2.77208e-07	0	1.68267e-07	8.38489e-06	0	0	1.23184e-07	0	0	0	1.15901e-07	0	1.8206e-07	4.26457e-06	1.60204e-07	1.36704e-06	5.21064e-07	0	3.08992e-06	0	0	1.55066e-07	0	0	6.62557e-07	6.9157e-06	0	0	0	0	0	0	7.54294e-06	9.16321e-08	0	1.21219e-06
f__Methanomicrobiaceae;g__Methanoplanus	0	2.59148e-07	4.63278e-07	0	5.62938e-07	0	5.14729e-07	7.03819e-07	0	1.57311e-06	4.98705e-07	2.28303e-06	5.20312e-07	2.30998e-07	0	4.97545e-07	3.92656e-06	0	0	4.45399e-07	0	1.07501e-07	1.79715e-06	3.04811e-07	8.3335e-08	4.30619e-07	1.72152e-06	2.28443e-07	0	3.6384e-07	4.85644e-08	2.85706e-07	0	7.92511e-07	1.95085e-07	2.88136e-07	0	1.00201e-06	6.04205e-07	6.34418e-07	5.7394e-08	3.26059e-06	0	2.49001e-07	6.02001e-08	0	9.6192e-08	4.12028e-07	5.17393e-08
f__Enterobacteriaceae;g__Hafnia	0	2.30885e-07	6.30843e-07	0	0	0	0	2.75262e-07	0	0	6.07818e-08	0	0	0	0	0	6.03386e-06	0	0	0	0	0	0	0	0	0	2.36083e-07	4.14046e-08	0	0	3.5447e-08	1.6946e-07	0	0	0	2.98442e-07	0	4.72756e-07	0	0	0	6.96966e-07	5.65967e-08	0	0	2.1183e-07	0	0	1.17408e-07
f__Halomonadaceae;g__Halomonas	0	9.89492e-07	2.74829e-06	4.31099e-06	1.91855e-06	2.49899e-07	3.7476e-07	9.08195e-06	9.79066e-07	1.11861e-06	1.7366e-06	2.46278e-07	2.10992e-06	1.62881e-06	1.40016e-07	1.07257e-05	1.40213e-05	3.77204e-07	2.56805e-07	1.6339e-06	0	0	1.81211e-06	6.35173e-06	0	3.61511e-07	2.10866e-06	6.40197e-07	1.21062e-07	7.12733e-07	3.05738e-07	9.84321e-06	9.91131e-08	8.94258e-07	2.79103e-05	0	3.89031e-07	8.36859e-07	2.54095e-05	9.82432e-08	6.79953e-07	1.2621e-06	6.45192e-07	9.31786e-07	2.65059e-06	8.39507e-06	2.10002e-06	1.30081e-06	1.72337e-06
f__Cystobacteraceae;g__Cystobacter	0	6.06444e-07	1.05465e-07	2.98585e-07	0	0	0	1.12369e-06	0	0	0	1.50739e-07	0	2.25668e-07	0	5.15026e-07	2.41971e-05	0	0	0	0	2.88483e-06	2.45568e-08	0	0	2.101e-08	1.67919e-07	2.69774e-08	0	8.0243e-07	0	0	0	0	0	0	2.91438e-08	2.25614e-05	2.33548e-06	0	0	0	0	0	0	1.30768e-06	0	0	5.0877e-08
f__Nitrospiraceae;g__Thermodesulfovibrio	0	0	3.82101e-07	4.85201e-06	1.1678e-07	0	0	1.7145e-06	0	0	2.78661e-07	1.633e-07	1.07836e-07	0	0	8.11324e-06	2.10873e-06	0	0	0	0	0	0	9.77549e-08	0	3.47814e-06	8.69054e-08	0	0	2.13499e-07	0	4.84219e-07	0	0	2.9983e-06	0	0	4.28408e-07	1.38431e-06	0	0	0	0	0	0	3.2992e-06	0	0	0
f__Enterobacteriaceae;g__Photorhabdus	0	0	1.25596e-07	0	0	3.16485e-05	0	0	7.72975e-07	3.62156e-06	1.94487e-07	5.99879e-06	3.2637e-07	0	3.32675e-06	1.72397e-07	0	0	8.89421e-08	0	0	0	0	0	0	1.07756e-06	2.6366e-06	6.90927e-07	0	0	3.03385e-07	0	0	1.01828e-07	0	0	0	0	0	0	5.98159e-08	0	1.948e-06	7.80056e-07	3.77183e-07	0	0	0	0
f__Leptospiraceae;g__Leptospira	1.50107e-07	1.11426e-06	3.57727e-06	1.31762e-05	6.00584e-08	1.60224e-05	3.05837e-06	5.36317e-06	1.7135e-05	3.03888e-06	1.43967e-06	5.34681e-08	8.34527e-06	2.26813e-06	8.39168e-08	3.01907e-06	1.65431e-05	7.29598e-08	5.6188e-06	1.04077e-06	1.8116e-06	0	5.38022e-07	1.33119e-06	6.55004e-06	2.6264e-05	7.31036e-06	2.49176e-06	4.01931e-06	4.02955e-06	0	6.52722e-06	0	6.08859e-07	6.17496e-07	1.35729e-06	0	2.81044e-06	2.4268e-05	0	0	2.37236e-06	7.72302e-07	1.8462e-06	0	3.52172e-06	8.90915e-07	2.53889e-07	6.76699e-06
f__Thermoanaerobacteraceae;g__Thermoanaerobacter	1.10006e-06	1.13676e-05	7.6941e-06	1.06023e-05	1.27537e-06	1.46311e-06	5.44277e-06	3.14301e-05	3.29864e-05	1.62778e-05	1.12756e-05	3.94283e-05	6.13649e-06	1.64131e-05	3.70016e-05	2.77676e-05	3.54932e-05	1.14664e-05	2.22213e-06	5.67325e-06	2.83362e-07	5.01159e-06	1.35797e-05	1.02071e-05	4.49585e-05	3.80545e-05	5.72473e-06	1.37319e-06	1.75801e-06	1.02596e-05	1.57607e-05	2.84193e-05	6.16863e-07	2.33951e-05	1.04022e-06	2.54979e-07	1.91288e-06	8.39165e-06	8.29465e-06	5.02472e-06	2.30149e-06	3.65941e-06	1.02718e-05	5.93772e-06	4.02968e-07	1.73263e-05	4.79793e-06	1.22812e-05	1.25376e-05
f__Micrococcaceae;g__Arthrobacter	2.80238e-07	2.81607e-06	2.24268e-06	5.88123e-07	6.10423e-07	3.82339e-07	8.50402e-07	8.79037e-06	4.75243e-07	2.39478e-06	8.94469e-07	1.98491e-05	1.40295e-06	1.62081e-06	3.94863e-06	2.95846e-06	3.54698e-05	0	2.49798e-06	6.24387e-08	2.79879e-07	4.35416e-08	5.47294e-06	1.7946e-05	1.04977e-06	4.57546e-06	1.72596e-06	1.92715e-07	5.62457e-08	1.09831e-06	3.01607e-06	2.79639e-05	0	1.28098e-05	1.07252e-06	2.31844e-06	1.54742e-06	3.95861e-06	1.11821e-05	0	0	6.65071e-06	5.73298e-06	1.59474e-07	8.27917e-07	6.53685e-06	3.41899e-07	1.30933e-05	1.66474e-06
f__Desulfobacteraceae;g__Desulfococcus	0	9.79863e-06	9.64612e-07	6.67885e-07	1.95546e-06	0	2.90977e-06	9.5128e-06	0	3.41653e-06	5.46918e-07	1.65534e-06	9.55097e-07	2.75767e-06	1.83984e-06	6.75127e-06	1.85787e-05	2.59145e-06	4.45494e-06	5.40763e-07	3.40543e-07	2.58265e-07	2.72433e-07	3.91653e-06	0	3.93304e-07	3.1463e-06	6.69663e-08	0	4.66425e-06	8.12637e-07	3.81786e-06	0	1.05952e-06	9.71345e-07	3.13812e-07	9.11958e-07	2.36472e-06	1.39989e-05	8.91206e-07	3.73483e-07	2.03905e-06	5.3399e-07	4.00906e-07	8.29625e-07	1.62407e-05	1.80831e-06	1.20856e-06	0
f__Cytophagaceae;g__Anditalea	4.4362e-06	0	7.46965e-08	2.79987e-07	0	0	5.04585e-08	0	0	0	0	0	0	0	0	4.27634e-07	0	0	5.12166e-08	0	0	0	0	0	0	2.83189e-05	4.83256e-06	7.91713e-06	0	0	0	0	0	6.5e-07	4.32631e-08	4.26703e-08	4.52285e-05	0	2.96175e-07	0	0	0	0	1.45847e-06	1.42161e-05	2.66046e-06	0	3.48691e-06	0
f__Ophiostomataceae;g__Ophiostoma	0	1.04681e-06	0	8.67839e-07	8.5449e-08	0	0	0	2.16244e-07	1.1737e-06	7.363e-08	1.15271e-07	1.84984e-07	8.62847e-08	7.54438e-08	7.39347e-08	1.86714e-07	0	0	3.01571e-07	1.55044e-07	2.23855e-07	4.32777e-07	0	0	6.5471e-08	6.16632e-08	8.64171e-08	1.33069e-07	1.15234e-07	0	0	2.29709e-07	0	3.35296e-07	8.93566e-08	3.63269e-07	1.07732e-07	0	0	2.03819e-07	5.32974e-07	1.03872e-07	0	0	0	0	1.18391e-07	2.15479e-07
f__Chlorobiaceae;g__Chlorobium	3.90198e-07	2.18043e-06	1.49178e-06	4.39676e-05	8.86245e-07	3.63584e-07	2.74651e-06	6.2553e-06	7.00145e-05	2.37979e-06	1.01821e-05	7.86215e-06	1.16169e-05	2.94235e-06	1.92748e-05	9.78879e-06	1.08958e-05	5.81728e-07	1.15267e-06	1.84548e-06	4.85633e-07	7.00578e-07	1.05707e-07	8.05071e-06	5.83013e-07	1.01411e-05	4.89887e-06	5.474e-06	0	4.91339e-06	2.34679e-07	1.75454e-06	1.57254e-06	8.85615e-07	1.0961e-06	6.68487e-07	3.95997e-07	7.66447e-07	3.35169e-06	0	0	1.97929e-05	1.69752e-06	2.61935e-06	1.12179e-06	1.43136e-05	2.00499e-06	5.37733e-06	1.6084e-05
f__Spiroplasmataceae;g__Spiroplasma	0	0	0	0	0	0	0	1.17183e-07	0	2.30908e-07	0	0	0	0	0	0	1.7363e-06	0	0	0	0	0	0	0	0	0	0	0	0	0	0	0	0	0	0	0	0	0	0	0	0	0	0	0	0	0	0	0	0
f__Desulfobacteraceae;g__Desulfobacula	0	3.57339e-07	2.85752e-07	1.5479e-05	0	1.89899e-06	2.91249e-06	1.11699e-06	7.32236e-07	5.17232e-06	1.21564e-07	9.66352e-07	3.46615e-08	1.63391e-07	2.01141e-07	9.60172e-06	2.25894e-06	0	4.84847e-07	8.16738e-07	2.0159e-08	2.14456e-07	4.97917e-07	2.05105e-07	0	3.54752e-06	5.83548e-07	0	0	5.14632e-07	2.10827e-07	2.79149e-07	1.36859e-07	0	2.43186e-06	1.22677e-07	2.31363e-08	2.77508e-07	2.2243e-06	0	0	1.84439e-06	0	0	7.37168e-07	7.31617e-06	0	6.92175e-07	1.47969e-06
f__Desulfobacteraceae;g__Desulfosarcina	0	4.83908e-07	0	0	0	0	0	3.41734e-06	0	4.88339e-07	0	0	1.78451e-06	2.98571e-07	2.44053e-07	2.45999e-06	8.91515e-06	0	0	0	1.27989e-07	2.17094e-06	0	9.84671e-07	0	0	1.27029e-06	0	0	2.7222e-07	0	2.18646e-07	0	0	4.09235e-07	2.03901e-07	0	9.66896e-07	3.23437e-05	0	0	1.70265e-06	0	0	1.45376e-05	1.57296e-05	0	0	0
f__Cytophagaceae;g__Pontibacter	0	6.08115e-07	6.60109e-08	3.16866e-07	9.23442e-07	0	9.88987e-07	2.37763e-06	0	0	2.21792e-07	0	2.66605e-05	0	0	4.08677e-06	7.41919e-07	0	3.45324e-07	0	0	0	0	1.44314e-06	0	8.8747e-06	3.16097e-07	0	0	1.17511e-06	0	4.30663e-07	3.60273e-05	5.12424e-06	1.88796e-06	0	3.00946e-05	1.11267e-05	3.76638e-08	2.59935e-07	0	2.41615e-07	0	1.29281e-06	0	6.06673e-06	3.0788e-06	0	1.22105e-07
f__Siphoviridae;g__Lambdalikevirus	9.94169e-06	0	5.6785e-07	0	0	0	0	0	0	0	0	0	7.58844e-08	0	0	0	1.47749e-05	0	0	0	1.04782e-06	0	0	0	0	0	1.83467e-07	8.57059e-08	0	0	0	1.66288e-07	8.03509e-08	0	0	1.89109e-05	0	0	0	1.07973e-06	0	2.98194e-06	7.26673e-08	0	0	0	0	0	4.69633e-07
f__Desulfohalobiaceae;g__Desulfonatronospira	1.9614e-07	5.7266e-07	0	0	2.85758e-05	7.8857e-08	0	1.7738e-06	4.38953e-05	1.01222e-06	1.58694e-05	0	9.67071e-06	0	0	5.55965e-05	3.99986e-06	0	0	0	0	0	1.68229e-07	8.60243e-08	0	7.82752e-06	1.04453e-06	0	0	4.45349e-07	7.07589e-06	8.89331e-08	2.08349e-07	0	0	0	0	6.58793e-07	2.50126e-06	0	0	0	0	0	0	1.21772e-06	9.28194e-07	1.84461e-05	9.76838e-07
f__Unclassified;g__Proteocatella	1.93237e-06	4.40864e-06	6.72002e-06	8.80012e-06	3.60304e-06	0	3.72545e-06	1.00603e-05	4.02999e-07	5.87297e-06	2.50099e-06	2.36971e-05	1.02051e-05	6.7143e-06	8.66135e-06	3.23062e-05	2.94661e-05	5.68259e-06	1.46822e-06	9.63104e-06	1.24962e-06	2.4979e-06	2.47894e-05	1.74916e-05	1.12159e-06	7.57253e-06	8.97318e-06	2.12351e-06	1.30769e-05	1.68853e-05	7.53696e-06	1.27853e-05	4.28439e-06	3.46866e-06	6.08842e-06	3.33834e-06	2.54446e-06	4.56056e-06	1.88294e-05	1.12357e-07	1.01343e-05	2.34445e-06	4.55655e-06	4.52765e-06	4.06724e-06	2.43032e-06	1.26205e-06	5.2572e-06	8.54409e-06
f__Rhodocyclaceae;g__Azoarcus	1.00299e-07	2.08497e-07	2.61286e-05	0	0	0	0	0	4.06076e-07	0	0	0	0	0	6.02484e-05	5.94932e-07	8.69735e-08	2.43288e-05	0	8.25893e-08	6.50867e-08	1.21085e-06	4.29743e-07	0	0	1.94047e-06	3.06919e-06	0	0	0	0	6.31317e-06	8.87513e-08	0	0	4.1429e-07	8.95377e-07	0	5.71797e-06	0	0	2.34149e-06	2.96978e-06	0	0	0	0	0	9.10638e-06
f__Bradyrhizobiaceae;g__Afipia	1.344e-06	8.22029e-08	0	0	2.14494e-07	1.22364e-07	0	2.09255e-07	0	0	1.15369e-07	0	0	0	6.18518e-05	0	4.66976e-07	1.51196e-06	0	0	0	5.39861e-06	0	4.16211e-07	0	5.36684e-08	5.0547e-08	0	3.53256e-06	0	0	1.62234e-06	1.39966e-07	0	0	1.94011e-06	0	0	0	0	0	4.22685e-06	0	0	0	1.08541e-06	0	0	5.43536e-06
f__Fusobacteriaceae;g__Ilyobacter	0	2.43314e-07	6.16588e-07	1.83877e-06	5.37607e-08	3.54821e-07	2.34067e-06	7.52871e-07	0	3.12038e-07	2.9452e-07	3.20101e-07	2.36868e-06	1.01908e-07	7.57582e-07	1.14114e-06	8.9534e-07	1.25445e-06	2.23719e-07	2.943e-07	1.20374e-06	8.00221e-07	2.84062e-07	1.51787e-06	8.41324e-08	5.63567e-06	2.32565e-06	1.0609e-06	0	2.41819e-06	0	6.46562e-06	3.05082e-07	9.78021e-08	2.58517e-07	1.29112e-06	0	1.2258e-06	1.31368e-06	0	3.13783e-07	0	0	1.87545e-07	0	2.6666e-06	4.98074e-07	1.99168e-06	1.17858e-06
f__Methanosarcinaceae;g__Methanomethylovorans	0	0	3.65143e-06	0	0	0	0	1.16472e-05	6.61042e-05	6.88965e-06	2.46196e-06	0	1.79028e-07	3.37204e-07	0	8.82909e-08	1.0449e-06	0	0	3.52809e-07	0	0	8.50383e-06	2.81876e-07	0	0	2.8856e-07	0	0	0	8.84626e-06	6.78137e-06	0	6.04854e-07	0	5.33004e-08	0	0	2.37227e-07	0	0	0	0	0	0	0	1.97053e-07	9.77014e-08	0
f__Enterobacteriaceae;g__Plesiomonas	0	3.12036e-07	0	0	0	0	0	2.21697e-07	0	1.21429e-06	0	0	0	2.44881e-08	0	9.83131e-08	2.63359e-07	0	0	0	1.29731e-07	0	1.41478e-06	0	0	1.23805e-06	2.02188e-07	0	0	0	0	0	1.32825e-07	0	4.29982e-07	1.03338e-07	0	1.24588e-07	7.04416e-07	0	1.38214e-07	6.16364e-07	1.20124e-07	0	0	1.25113e-06	0	1.36915e-07	0
f__Hydrogenothermaceae;g__Persephonella	0	1.64499e-07	0	0	0	0	0	9.47143e-07	0	1.28017e-06	4.49082e-07	0	1.442e-07	9.84456e-08	2.13403e-06	6.10333e-08	2.66636e-06	0	0	2.71966e-06	0	0	0	1.7915e-06	0	6.02233e-08	7.84658e-06	9.77771e-08	0	7.47703e-08	0	1.41873e-07	0	1.47107e-07	3.57534e-07	0	3.08781e-05	4.02526e-07	2.80409e-06	0	1.03665e-07	0	0	0	0	3.71215e-06	0	0	1.50911e-05
f__Gallionellaceae;g__Sideroxydans	2.06222e-07	0	1.97012e-05	0	0	0	0	0	0	0	0	0	0	0	4.12683e-05	0	2.44899e-07	2.23508e-05	0	0	0	1.00146e-06	0	0	0	1.97749e-06	0	0	0	1.2888e-07	0	8.35503e-07	3.85367e-07	0	0	7.41598e-07	8.6396e-07	0	6.53728e-06	0	0	0	3.18514e-06	0	0	0	0	0	7.15218e-06
f__Synergistaceae;g__Aminobacterium	0	4.11346e-07	5.50766e-06	2.65918e-06	1.15273e-06	1.34171e-07	2.21551e-06	1.21422e-05	4.36815e-06	8.50614e-06	3.29488e-06	1.22185e-05	9.79944e-06	4.17574e-05	2.46698e-07	1.86675e-05	1.55393e-05	2.4519e-07	4.14349e-07	8.41187e-08	9.29518e-07	4.54277e-07	1.83776e-06	2.60514e-05	2.51134e-07	1.41528e-05	2.17645e-06	4.81092e-07	5.85009e-06	7.63177e-06	7.52561e-07	9.97219e-06	1.27201e-07	2.27044e-07	3.63138e-07	7.62994e-07	7.5895e-07	2.02316e-06	6.20103e-06	2.43848e-07	4.49008e-07	1.9582e-05	5.5368e-07	3.64346e-07	5.50917e-07	4.74658e-06	3.67336e-07	1.56145e-06	1.09369e-06
f__Syntrophomonadaceae;g__Syntrophothermus	0	1.04019e-06	3.20071e-06	2.37676e-06	2.88497e-06	0	9.48531e-07	7.58024e-06	0	3.03544e-07	3.68254e-07	2.1784e-06	1.85424e-06	3.25365e-06	7.43693e-07	3.0989e-06	7.59117e-06	8.49577e-08	1.34512e-06	8.48634e-06	3.01111e-07	0	4.93997e-06	1.1043e-05	3.70183e-07	1.40187e-06	3.25717e-07	7.61004e-07	0	2.24279e-06	2.43246e-07	2.1e-06	0	2.33069e-05	8.61937e-07	6.75139e-08	3.83077e-07	5.60938e-06	2.48375e-06	1.33087e-06	3.61199e-07	2.33471e-06	1.9062e-07	4.82994e-07	0	2.24692e-07	2.35958e-06	5.56504e-07	6.5234e-07
f__Flammeovirgaceae;g__Nafulsella	0	7.88131e-08	7.92868e-08	1.50061e-06	0	0	0	5.98974e-07	0	1.69785e-07	1.37197e-06	4.41352e-08	5.50321e-07	0	2.09953e-07	2.00163e-06	5.36824e-07	0	0	5.65163e-06	3.08297e-07	3.19793e-07	2.05509e-07	4.47009e-08	0	3.63915e-07	4.3603e-07	0	0	1.6462e-07	0	1.63699e-07	0	0	3.62484e-07	0	3.48519e-08	1.41973e-07	3.78828e-07	0	0	0	0	0	0	7.68073e-07	0	1.24435e-05	0
f__Fusobacteriaceae;g__Psychrilyobacter	0	4.68413e-07	9.52032e-06	2.9222e-07	0	0	0	1.97161e-06	0	1.7714e-06	0	0	1.66877e-07	0	0	5.81526e-07	1.4415e-06	0	0	6.85647e-08	2.62349e-06	0	0	1.12174e-06	7.24034e-07	6.12978e-07	0	1.91069e-07	0	1.2888e-07	0	1.61416e-05	0	0	9.83571e-07	0	8.99891e-07	0	7.4723e-08	0	0	0	8.50169e-07	0	0	1.19556e-07	0	1.84647e-07	0
f__Veillonellaceae;g__Anaeromusa	0	5.2522e-07	1.97571e-06	0	1.62111e-06	1.43608e-05	1.0891e-06	2.08559e-06	4.68402e-07	6.94538e-07	2.81329e-06	6.07041e-06	1.30866e-05	9.60233e-06	3.8757e-06	6.06797e-05	1.26153e-07	2.68759e-07	6.16991e-06	1.0278e-05	0	1.09956e-05	1.17263e-06	1.89632e-06	3.05964e-06	4.69321e-05	1.44865e-05	9.93525e-06	0	1.20494e-06	4.71723e-07	3.18846e-08	4.43756e-06	1.4403e-05	6.51186e-06	4.45494e-07	6.53917e-07	5.68275e-06	5.06209e-07	0	2.00742e-06	1.9431e-06	1.79208e-06	8.90832e-06	0	1.44384e-06	4.6652e-07	4.31177e-06	2.59289e-06
f__Chaetomiaceae;g__Myceliophthora	6.1636e-08	1.1146e-06	0	0	0	4.9561e-08	0	0	0	1.24162e-06	0	0	0	0	0	0	0	0	0	1.01506e-07	0	0	0	0	4.91164e-08	8.81481e-08	0	3.49048e-07	0	0	9.60436e-08	0	2.07005e-06	3.44516e-07	0	0	1.22274e-07	0	0	0	0	1.05971e-07	4.93245e-08	4.92438e-08	5.95275e-08	0	0	0	1.02322e-07
f__Caldilineaceae;g__Caldilinea	0	4.9995e-07	1.95473e-06	9.33079e-08	6.93744e-08	0	5.46588e-07	7.94497e-06	1.41107e-06	1.34388e-06	2.78572e-07	1.44443e-07	9.68438e-07	7.30393e-07	0	1.18635e-06	1.54828e-05	0	6.88042e-08	0	0	0	0	1.06996e-06	0	3.74972e-07	1.34451e-06	0	0	1.40697e-06	0	4.92183e-06	0	0	2.36762e-07	1.86085e-06	0	1.06717e-06	4.62173e-06	0	0	1.04284e-06	6.3563e-07	3.01176e-07	0	4.08134e-06	0	4.11585e-08	0
f__Methylacidiphilaceae;g__Methylacidiphilum	0	5.47555e-07	1.26176e-07	6.69122e-06	0	0	0	5.19372e-06	0	1.47074e-07	0	0	3.07439e-07	3.32617e-08	0	6.47257e-08	1.32803e-05	0	0	0	0	0	0	1.86087e-07	0	8.96506e-08	1.18863e-06	0	0	6.97147e-08	0	1.83015e-07	0	0	3.17445e-07	0	0	7.90638e-07	7.37062e-06	0	0	0	0	0	1.23095e-06	6.80826e-06	0	0	0
f__Unclassified;g__Coleofasciculus	0	0	4.38982e-07	0	0	0	7.47393e-06	1.04303e-06	6.90856e-06	1.03528e-05	6.36075e-07	0	1.23344e-06	0	0	0	1.24708e-05	0	0	0	0	0	3.07576e-08	0	2.94041e-08	0	7.57807e-06	1.76892e-06	0	0	0	5.59949e-08	0	2.24346e-07	0	0	7.10616e-08	0	0	0	0	5.88348e-08	0	0	0	0	0	0	0
f__Roseiflexaceae;g__Roseiflexus	0	3.82003e-07	2.47895e-07	0	9.68684e-08	1.17401e-07	1.04591e-06	1.04479e-05	8.94515e-06	4.43637e-07	2.42585e-07	0	1.52339e-06	6.16414e-06	0	2.01447e-06	1.81984e-05	0	2.17061e-07	2.6918e-07	0	2.40248e-06	5.05747e-07	1.0605e-05	1.56997e-07	2.68988e-07	1.19532e-06	0	0	2.12401e-06	3.7698e-06	2.29457e-06	0	1.54158e-05	7.60943e-07	3.66039e-07	3.24252e-07	1.79273e-06	9.06161e-06	0	0	0	0	3.14808e-07	0	9.08159e-06	0	2.73458e-07	9.81198e-07
f__Rhizobiaceae;g__Rhizobium	1.19826e-06	3.72464e-06	8.75817e-06	4.53287e-06	3.06758e-06	3.3414e-08	1.29571e-05	2.15423e-05	5.41469e-06	8.87717e-06	8.81501e-06	2.55246e-05	1.42611e-05	7.46946e-06	2.29923e-06	3.44691e-05	1.16861e-05	7.80224e-08	3.0849e-07	3.65479e-06	4.4574e-07	5.64851e-06	7.88961e-06	1.01321e-05	2.81416e-06	2.18707e-05	1.36624e-05	4.589e-06	6.12556e-06	1.39752e-05	5.11452e-06	8.52331e-06	7.64261e-06	6.85669e-06	3.92364e-06	7.0358e-06	1.71075e-07	2.70549e-06	3.03302e-05	2.8017e-07	5.16927e-06	6.77065e-06	5.16211e-06	6.9755e-07	1.58062e-06	6.5896e-06	8.25909e-07	9.40312e-06	2.53698e-06
f__Flavobacteriaceae;g__Nonlabens	6.76862e-08	3.95424e-07	7.70469e-06	9.18459e-07	6.19249e-06	0	6.7473e-07	2.9117e-06	3.64106e-08	8.82758e-06	1.8858e-06	0	7.03049e-06	1.05885e-06	4.08408e-06	1.9467e-06	2.72641e-07	0	2.48348e-05	1.35333e-05	0	0	3.29427e-07	1.24673e-07	1.53457e-05	3.81123e-07	7.28402e-06	3.62435e-06	2.3721e-07	5.95228e-06	1.42277e-05	4.27613e-07	1.65651e-05	7.27092e-06	2.38427e-06	7.568e-07	2.78606e-07	7.71923e-06	6.30728e-07	1.72227e-07	6.23235e-08	5.55862e-08	1.45367e-05	8.51656e-07	1.10229e-06	9.48101e-06	0	1.75983e-06	2.92304e-07
f__Alteromonadaceae;g__Haliea	0	0	0	0	0	0	0	1.53037e-07	0	0	0	0	0	5.47328e-08	0	0	6.9449e-07	0	0	0	0	0	0	0	0	5.8875e-08	1.99742e-08	0	0	7.30964e-08	0	0	0	0	0	0	0	0	1.15486e-06	0	0	0	0	0	0	1.41325e-06	0	0	0
f__Rhizobiaceae;g__Agrobacterium	1.08698e-07	1.0187e-05	1.47112e-06	0	2.57083e-07	7.72464e-07	5.37941e-07	7.55758e-06	0	7.40324e-06	4.68769e-07	1.19076e-06	5.01381e-07	1.33805e-06	3.41682e-07	8.67213e-07	4.95388e-06	0	0	0	1.32929e-06	2.60092e-07	2.9855e-06	7.34307e-07	4.41801e-08	8.52278e-07	1.29663e-06	7.282e-08	0	4.72645e-06	0	8.51463e-06	0	9.88888e-08	5.80439e-07	3.58123e-07	1.22468e-07	1.11949e-06	2.43767e-06	1.03974e-07	0	1.61873e-06	1.51673e-06	9.79404e-08	0	2.0902e-06	0	1.02727e-05	6.66314e-07
f__Unclassified;g__Methanomassiliicoccus	1.206e-05	2.7327e-06	1.70487e-05	9.47773e-06	2.01802e-06	4.52138e-05	2.9903e-06	3.4432e-05	1.37134e-05	1.14418e-05	6.04525e-06	1.301e-05	2.56681e-06	8.44392e-06	7.20973e-06	2.11064e-05	2.0237e-05	5.01057e-06	3.73929e-06	1.62117e-06	1.73506e-06	1.36646e-06	1.45894e-05	8.86672e-06	2.36593e-06	1.22058e-05	3.94788e-06	1.86541e-07	1.05442e-06	1.11174e-05	2.86089e-05	2.9237e-05	4.68497e-06	3.40907e-06	2.05741e-05	3.06266e-06	7.98487e-07	1.57831e-06	1.57716e-05	0	1.70358e-06	2.87138e-06	1.39254e-06	2.03187e-06	1.13067e-06	3.83128e-06	7.27375e-06	1.17786e-05	2.89806e-06
f__Orbaceae;g__Gilliamella	0	5.68627e-07	7.92868e-08	0	2.34865e-07	4.88783e-08	0	9.18252e-06	0	2.18427e-07	0	1.08928e-06	0	8.19463e-08	1.01575e-07	4.65788e-06	7.04797e-07	0	2.74871e-07	0	0	3.25637e-05	8.23568e-07	7.96521e-08	0	1.76296e-07	1.63601e-06	1.04656e-07	0	6.22829e-05	0	8.02947e-06	0	0	3.87211e-07	0	7.73567e-07	9.53878e-08	0	4.87399e-07	1.0865e-07	3.03706e-07	9.86489e-08	0	0	1.38822e-06	2.52468e-06	1.00632e-07	0
f__Enterobacteriaceae;g__Lelliottia	0	0	0	0	0	0	6.91661e-07	4.40064e-08	0	0	0	4.20516e-08	0	0	0	0	3.35501e-06	0	0	7.79813e-08	0	0	0	0	0	0	0	0	0	6.64062e-08	0	1.16796e-07	0	0	4.52127e-08	6.19212e-05	0	3.93014e-08	0	3.38608e-05	4.35997e-08	1.55546e-07	3.78931e-08	0	4.57314e-08	0	0	0	1.57216e-07
f__Flavobacteriaceae;g__Algibacter	0	0	1.94416e-07	0	0	0	0	0	0	2.6195e-06	0	0	6.18329e-05	0	2.35874e-06	0	6.37408e-07	4.64971e-07	0	0	0	2.67995e-07	1.6259e-06	1.04624e-06	0	3.46903e-06	0	0	0	0	0	0	0	0	0	0	0	0	0	0	1.09824e-07	0	2.05327e-07	0	0	0	0	1.63188e-07	1.47516e-05
f__Rhodobacteraceae;g__Thioclava	4.64541e-08	1.17892e-06	1.79518e-06	2.54637e-07	2.44153e-06	1.18286e-06	4.04691e-06	1.02402e-06	0	2.38238e-06	1.85921e-06	4.95831e-06	1.81811e-06	4.25619e-06	2.19505e-06	4.11376e-07	3.59474e-06	2.91138e-06	8.52104e-07	3.65753e-06	2.01478e-06	8.88124e-07	2.17542e-06	1.90831e-06	1.57202e-06	4.3873e-06	1.57894e-06	1.08892e-06	0	1.44577e-06	3.67066e-06	8.9247e-08	4.59467e-07	3.03101e-06	1.70272e-06	8.8865e-07	6.27358e-07	2.19584e-06	3.81664e-07	4.88831e-06	2.82914e-06	3.43891e-06	4.04936e-06	8.16531e-06	6.0157e-06	3.38911e-06	2.48678e-06	9.97541e-07	6.81515e-06
f__Rhodospirillaceae;g__Oceanibaculum	0	0	1.07518e-07	0	0	0	0	0	6.15377e-05	0	0	0	1.74786e-07	0	0	0	3.17423e-07	0	0	0	0	0	0	0	0	0	1.12582e-07	0	3.34518e-06	0	0	1.84081e-07	0	0	5.41623e-07	0	0	2.77492e-07	9.87249e-07	0	0	0	0	0	0	4.12493e-06	4.44019e-05	0	0
f__Peptococcaceae;g__Desulfitibacter	3.76387e-07	2.43047e-06	1.37655e-05	1.79387e-05	3.28314e-06	1.18324e-06	1.55062e-06	8.18914e-06	4.92044e-07	5.54273e-06	1.19491e-05	1.09457e-05	3.8283e-05	4.55978e-05	9.25478e-06	5.12063e-05	5.51814e-05	2.01468e-06	1.3218e-06	2.58154e-06	8.77143e-07	4.1665e-06	1.05959e-05	1.0615e-05	5.32504e-06	1.8897e-05	1.59112e-05	1.96005e-06	1.74628e-06	2.48944e-05	1.63756e-06	3.27265e-05	5.68062e-06	9.75695e-06	1.20607e-06	2.47186e-06	1.44005e-06	5.61163e-06	2.49961e-05	2.79333e-07	2.59925e-06	9.16594e-06	4.31847e-06	9.6198e-06	5.08559e-07	4.87976e-06	3.14271e-06	1.91135e-05	1.3737e-05
f__Rhodospirillaceae;g__Thalassospira	0	5.76555e-07	2.94311e-06	0	6.96461e-07	5.61482e-08	0	5.35814e-07	0	0	1.21031e-06	0	1.57552e-07	1.51028e-07	0	1.21211e-07	2.21246e-06	0	0	0	0	0	0	7.27649e-08	0	2.37628e-07	2.26081e-06	0	0	2.12293e-06	0	5.80932e-07	0	1.07046e-05	1.80016e-07	0	0	9.99966e-07	3.23645e-06	0	0	0	0	0	0	6.0311e-06	0	6.0622e-08	0
f__Cytophagaceae;g__Sporocytophaga	3.55898e-07	5.90707e-07	6.6945e-08	6.72044e-07	8.89979e-07	0	0	3.99827e-06	0	2.88894e-07	1.26164e-06	0	7.79151e-08	2.06597e-08	0	1.20827e-06	2.19374e-06	0	0	8.53534e-06	4.3101e-06	0	0	2.47925e-07	0	2.12178e-06	7.04722e-07	2.94715e-07	0	0	6.80863e-08	2.55526e-08	0	0	2.96748e-08	0	1.34276e-07	1.49774e-07	1.90991e-06	0	0	0	0	0	1.33193e-06	1.8638e-06	0	0	1.03674e-06
f__Bacillaceae;g__Ornithinibacillus	0	1.40703e-07	2.24745e-07	8.60667e-08	0	0	0	4.04094e-07	0	1.20508e-05	7.99172e-07	5.83216e-06	7.46595e-07	3.25241e-08	0	1.01366e-06	3.37767e-06	0	3.53506e-07	0	0	1.13991e-06	3.0655e-06	2.67314e-07	0	5.31665e-07	2.1624e-06	0	0	1.16926e-06	0	8.93915e-07	0	3.94678e-08	0	0	0	5.61793e-07	1.496e-07	0	0	5.52473e-08	0	2.03264e-06	0	6.85097e-07	0	0	0
f__Unclassified;g__Antonospora	0	0	0	0	0	0	0	0	0	0	0	0	0	0	0	0	0	0	0	0	0	0	0	0	0	0	0	9.31267e-07	0	0	0	0	0	0	0	0	0	0	0	0	0	0	0	0	0	0	0	0	0
f__Myoviridae;g__Felixounalikevirus	0	0	0	0	0	0	0	0	0	0	0	0	0	0	0	0	0	0	0	0	0	0	0	0	0	0	0	0	0	0	0	0	0	0	0	0	0	0	0	0	0	0	0	0	0	0	0	0	0
f__Bacillaceae;g__Caldalkalibacillus	0	2.75491e-07	4.53545e-06	6.7284e-07	4.88782e-07	0	2.26953e-06	2.48994e-06	0	4.08951e-07	1.12439e-05	4.55661e-07	1.45614e-06	5.12791e-06	5.05099e-07	5.32313e-06	1.76092e-06	0	4.9023e-06	1.88287e-07	0	8.13149e-08	3.6322e-06	7.20451e-07	0	1.13274e-06	3.40632e-06	8.36721e-07	0	2.0627e-06	8.90767e-08	4.61488e-06	5.05836e-07	8.42262e-06	2.9953e-07	4.78863e-06	1.31453e-07	1.76467e-06	2.58502e-06	0	1.68905e-06	3.118e-07	3.95037e-08	1.00624e-06	0	1.81392e-06	3.1549e-07	4.13794e-06	0
f__Verrucomicrobiaceae;g__Rubritalea	0	5.1972e-07	1.87241e-07	0	4.16247e-08	0	0	6.68075e-06	0	5.53845e-07	0	0	1.58285e-07	3.49076e-07	0	7.96772e-07	1.70651e-05	0	0	0	0	0	0	3.97988e-07	0	4.09831e-08	1.57847e-06	3.16753e-07	0	3.87848e-07	0	1.62102e-05	0	0	6.09632e-07	0	4.16102e-08	5.9547e-07	1.14393e-05	0	0	0	0	0	0	1.34592e-05	0	0	0
f__Synergistaceae;g__Jonquetella	0	1.77979e-06	2.16953e-06	1.80331e-06	8.10996e-06	2.99205e-08	2.06506e-06	1.73412e-05	4.10245e-06	2.63732e-06	1.51861e-06	9.09142e-06	1.44538e-06	3.99148e-06	1.74834e-06	3.45637e-06	8.95937e-06	2.83212e-06	6.11788e-07	2.00995e-07	6.48807e-06	1.12167e-05	3.89722e-06	4.70296e-06	1.13786e-06	3.53082e-06	5.30282e-06	1.04848e-06	5.99985e-05	1.49701e-06	2.18412e-06	1.33183e-05	2.27203e-07	3.15951e-06	1.11908e-06	6.63127e-06	1.01596e-06	1.68747e-05	8.79978e-06	5.09576e-07	1.91286e-06	2.28518e-06	1.85565e-06	2.71195e-06	4.83637e-07	1.24603e-06	3.42268e-08	5.08011e-06	9.82389e-06
f__Unclassified;g__Thermobaculum	0	4.86556e-07	2.58787e-07	0	0	3.23774e-08	4.33755e-07	5.02807e-06	0	2.13913e-06	9.79939e-07	0	5.64409e-07	2.63903e-06	0	2.09347e-06	2.07664e-05	0	0	0	0	0	7.02041e-07	7.60081e-07	0	1.55196e-06	2.20342e-06	1.29357e-07	0	4.46469e-07	0	2.86259e-06	0	0	6.53356e-07	0	0	2.37504e-06	1.73362e-05	0	0	1.12553e-07	2.19356e-07	0	0	1.92142e-05	3.07523e-08	8.82741e-08	1.13762e-07
f__Xanthomonadaceae;g__Stenotrophomonas	0	1.64349e-05	0	2.10087e-06	0	1.91428e-06	3.02369e-05	5.25311e-07	0	2.68019e-06	0	0	0	1.13708e-07	0	1.25855e-07	9.43209e-06	4.45245e-06	0	1.65692e-05	0	1.63468e-07	1.87684e-07	6.31912e-07	3.90892e-07	5.96726e-07	1.28593e-06	0	0	0	6.14864e-08	0	0	0	0	7.13281e-07	3.69525e-07	1.41999e-05	4.42652e-08	5.51304e-06	5.23646e-08	4.67039e-08	0	0	0	1.56706e-06	1.04621e-07	1.04486e-06	0
f__Rhodobacteraceae;g__Paracoccus	0	8.49475e-07	3.21108e-06	1.09857e-06	3.96612e-07	0	4.88494e-07	1.63977e-05	0	3.88904e-06	4.19792e-07	1.96365e-06	3.43408e-06	7.80234e-08	1.61994e-07	2.02554e-06	2.4235e-06	3.45754e-06	0	0	5.52765e-08	0	1.06813e-05	1.08544e-05	0	6.08564e-07	1.94138e-06	4.82095e-07	0	2.15543e-06	0	6.13927e-06	0	4.21801e-07	1.0014e-06	4.04006e-08	1.95419e-07	3.29125e-06	2.71616e-06	0	0	2.40972e-07	1.63675e-06	0	0	7.7888e-06	0	1.45508e-06	1.46136e-07
f__Veillonellaceae;g__Anaeroarcus	6.76862e-08	3.45783e-07	1.58851e-05	0	1.55132e-07	7.48284e-06	0	1.09974e-06	0	0	9.88852e-07	6.75726e-08	0	1.20638e-06	3.16571e-05	1.34228e-07	3.48981e-07	1.72753e-05	3.29839e-07	0	0	1.20282e-05	6.34242e-08	5.69167e-07	9.095e-07	8.41774e-06	6.60502e-07	0	0	1.2241e-06	0	5.11537e-06	1.7968e-07	0	7.3582e-06	9.3194e-08	8.15186e-07	5.13157e-07	1.51933e-06	0	0	6.68676e-08	1.3298e-06	0	0	0	1.12446e-05	5.19873e-07	4.47257e-06
f__Chromobacteriaceae;g__Pseudogulbenkiania	0	0	1.86381e-05	0	0	0	1.99527e-07	6.65358e-07	0	2.27017e-07	0	5.32381e-06	4.78959e-08	3.80997e-08	5.08342e-05	1.03931e-07	1.57443e-06	2.24678e-05	0	0	0	1.68885e-06	0	5.02739e-08	0	1.40046e-06	6.08442e-07	0	0	2.50779e-07	0	1.03738e-06	1.15534e-07	0	1.0945e-07	4.01402e-07	7.12298e-07	4.94728e-07	5.54683e-06	0	0	0	2.14197e-06	0	0	8.87556e-06	0	0	3.84738e-06
f__Eubacteriaceae;g__Anaerofustis	3.59767e-07	1.47615e-06	1.10585e-05	7.98373e-07	1.4389e-05	3.78442e-06	1.75255e-05	4.62667e-06	3.4161e-06	5.60409e-06	7.32959e-06	5.00212e-06	2.47735e-06	1.45076e-05	1.68745e-06	3.70721e-05	1.24585e-05	2.14933e-06	3.27448e-06	4.22715e-06	2.32566e-07	6.7519e-06	5.79016e-06	8.49062e-06	1.01768e-05	2.12165e-05	1.5392e-05	1.49e-06	1.55021e-06	2.36942e-05	4.85695e-06	8.93803e-06	7.63625e-06	6.85963e-06	6.8483e-07	1.03679e-05	9.13577e-06	4.84305e-06	7.63707e-06	1.9528e-05	3.54642e-06	5.36869e-06	6.05658e-06	5.80229e-06	9.15135e-06	2.46373e-06	3.19505e-07	2.20456e-06	4.60805e-06
f__Unclassified;g__Oscillatoria	0	7.29243e-07	3.07459e-06	8.36554e-08	1.92848e-07	7.64777e-08	0	9.70277e-06	0	7.30863e-06	2.81498e-06	2.67083e-06	6.32424e-07	2.11568e-06	4.22283e-06	1.04067e-05	1.18946e-05	2.22076e-06	2.35773e-07	3.61235e-06	0	8.62435e-07	2.81504e-05	5.83272e-06	0	1.84341e-06	1.30009e-05	1.05184e-06	0	2.64751e-06	4.2417e-06	8.54025e-06	2.52482e-07	1.66623e-07	7.24774e-07	3.71588e-07	9.43404e-08	1.46554e-06	1.41805e-05	0	0	1.99498e-06	4.73854e-06	2.9744e-06	5.80638e-07	7.09187e-06	1.02508e-07	2.2877e-06	6.51009e-07
f__Xanthomonadaceae;g__Silanimonas	0	0	2.10558e-05	0	0	0	0	0	0	0	0	0	0	0	5.54401e-05	0	3.0512e-07	1.7392e-05	0	0	0	1.09175e-06	0	0	0	1.55198e-06	0	0	0	0	0	1.18966e-06	0	0	0	0	1.07641e-06	0	3.33803e-06	0	0	0	2.17109e-06	0	0	0	0	0	5.25451e-06
f__Thermotogaceae;g__Thermotoga	1.90268e-07	1.47977e-06	4.96132e-06	1.86512e-05	4.20451e-06	0	6.1197e-06	2.21012e-05	0	2.92787e-06	2.47176e-06	4.24707e-06	2.65299e-06	2.4096e-06	4.58724e-06	4.70648e-06	1.53729e-05	3.03231e-06	1.01351e-06	1.77686e-05	1.19317e-06	4.20801e-06	8.99678e-06	8.09446e-06	1.644e-06	2.80167e-06	2.07585e-06	3.63704e-06	0	1.51552e-05	2.47404e-05	1.77233e-05	2.77799e-07	3.69824e-06	2.38409e-06	3.43586e-06	1.75097e-06	6.53057e-06	4.68672e-06	5.85805e-06	3.30365e-07	4.36726e-06	4.31233e-06	7.52469e-06	8.44516e-07	4.31561e-06	2.84521e-06	2.4648e-06	7.24679e-06
f__Cytophagaceae;g__Hymenobacter	0	2.72424e-07	1.48003e-06	1.08823e-06	1.2365e-07	0	1.38891e-08	1.0681e-05	0	1.99556e-06	5.76025e-05	0	2.45447e-07	3.23333e-07	0	6.56382e-06	1.24791e-05	0	0	0	0	0	1.22827e-07	5.44645e-06	0	8.17539e-08	1.38748e-05	0	0	1.25437e-05	0	3.09689e-07	0	0	5.83668e-06	0	0	5.48236e-07	2.89726e-06	0	0	2.60907e-05	0	0	0	5.9162e-06	0	0	0
f__Unclassified;g__Terrimonas	0	0	1.14191e-06	0	0	0	0	0	0	4.01694e-05	7.04785e-08	2.25242e-07	0	0	0	0	2.13935e-07	0	0	0	0	0	0	0	0	0	3.37746e-07	0	0	7.7028e-06	0	0	0	0	0	0	0	0	4.93624e-07	0	0	0	0	0	0	0	0	3.52015e-06	0
f__Orbaceae;g__Candidatus Schmidhempelia	0	0	0	0	3.77387e-08	0	0	0	0	0	0	0	0	0	0	0	2.71713e-07	0	0	0	0	0	0	0	0	0	8.00403e-08	0	0	0	0	0	0	0	8.93391e-07	0	0	0	0	0	0	0	0	0	0	0	1.09317e-07	0	0
f__Peptostreptococcaceae;g__Intestinibacter	6.16592e-07	7.32996e-06	1.24443e-05	3.98105e-06	6.70398e-06	1.45029e-05	1.23738e-05	1.24874e-05	1.28358e-05	3.08222e-05	1.55929e-05	2.43603e-05	1.83839e-05	4.60937e-06	2.26442e-05	1.30023e-05	1.39666e-05	8.44276e-07	7.69522e-07	1.31307e-05	1.00682e-05	8.70389e-06	1.71578e-05	1.50981e-05	5.70947e-05	2.54037e-05	6.94981e-06	1.13735e-05	1.60466e-07	1.51009e-05	6.0124e-06	2.40166e-05	4.06617e-06	1.13106e-05	1.89005e-05	2.51776e-06	3.16908e-06	2.04729e-05	2.34243e-05	1.33348e-06	1.25573e-06	7.72146e-06	2.6323e-06	3.20297e-05	4.14691e-06	6.28992e-06	5.86793e-06	2.23003e-05	2.8807e-05
f__Peptococcaceae;g__Pelotomaculum	1.22587e-07	3.82993e-07	6.50068e-06	1.03786e-07	6.24871e-06	0	5.28597e-06	5.73751e-06	6.13946e-06	3.79978e-06	4.79314e-06	1.79461e-06	7.81288e-06	4.56512e-06	1.12492e-06	2.70421e-05	2.20002e-05	2.78356e-06	1.0918e-07	1.02392e-06	1.35251e-07	2.24736e-07	4.6125e-06	1.43594e-05	2.38025e-06	7.76178e-06	7.53373e-06	4.38603e-07	0	3.16581e-06	2.16397e-06	1.90255e-05	0	0	3.56098e-06	1.68785e-07	2.78729e-06	6.08454e-06	4.69138e-06	0	0	1.97402e-06	4.04248e-06	0	0	3.99867e-06	3.03882e-07	6.04283e-06	5.42367e-06
f__Desulfobacteraceae;g__Candidatus Magnetoglobus	0	0	1.84465e-07	1.33389e-07	0	8.08534e-07	2.08491e-06	2.44599e-06	3.63423e-06	4.53472e-06	4.44482e-07	2.18678e-06	2.66226e-07	2.34272e-06	4.78473e-07	3.78998e-07	7.2244e-06	1.04039e-06	0	2.48899e-07	0	6.53872e-08	3.97167e-07	3.71201e-06	4.68763e-06	3.37726e-07	4.221e-06	1.42647e-07	0	2.47042e-07	2.81621e-07	5.56243e-06	1.20405e-06	2.25316e-07	1.09753e-06	2.48066e-07	7.81678e-07	5.70893e-06	3.23328e-06	0	1.39161e-07	0	5.30254e-07	5.60412e-07	0	3.48867e-06	0	0	5.70544e-07
f__Ophiocordycipitaceae;g__Ophiocordyceps	0	0	0	3.55025e-07	8.3864e-06	0	1.21515e-05	1.98692e-05	9.18755e-08	2.4197e-07	5.52225e-07	1.30314e-06	3.5397e-05	7.73964e-07	0	1.20876e-06	1.2245e-07	1.28214e-06	0	1.10791e-07	0	0	3.47748e-07	1.18021e-07	2.66106e-06	2.74903e-05	1.24753e-06	0	0	0	1.32953e-06	1.8838e-06	1.17622e-07	4.59852e-07	1.41404e-06	1.26005e-06	0	6.92526e-07	1.41908e-06	0	2.47774e-07	2.43236e-07	8.29578e-06	1.07496e-07	0	0	4.95037e-07	7.54959e-07	2.22017e-07
f__Enterobacteriaceae;g__Yokenella	0	1.07674e-07	1.68112e-06	0	6.36983e-07	1.7922e-06	0	2.07141e-07	0	0	0	1.9794e-07	0	1.37731e-07	1.95505e-07	0	2.22458e-05	0	9.20865e-08	5.5383e-07	0	1.92199e-07	0	0	0	0	1.6079e-06	7.51208e-07	0	0	0	2.74884e-06	0	9.31936e-08	6.38459e-07	5.53619e-07	0	0	0	6.70851e-07	2.05227e-07	1.74241e-07	6.7058e-07	0	0	0	0	0	1.40656e-06
f__Orbiliaceae;g__Orbilia	5.62771e-05	0	0	0	0	0	0	0	0	7.60383e-07	1.15776e-06	0	1.09053e-06	5.43274e-07	0	0	5.36378e-08	0	0	0	0	0	1.51789e-05	0	3.12599e-07	1.33241e-06	0	3.12098e-06	0	0	0	0	0	0	0	0	0	0	0	0	0	4.67039e-07	0	5.62473e-05	0	0	0	0	0
f__Erysipelotrichaceae;g__Allobaculum	3.62334e-07	1.94934e-06	1.88065e-05	3.52646e-07	6.64304e-06	0	1.14866e-05	1.83621e-05	9.03171e-06	9.96862e-06	6.06604e-06	1.3386e-05	1.55851e-05	1.573e-05	2.86023e-05	1.83792e-05	1.1852e-05	5.88795e-06	1.26771e-06	7.38914e-06	4.55952e-07	1.27607e-05	3.42196e-05	1.63014e-05	4.78732e-06	2.93698e-05	1.44864e-05	9.84211e-06	0	2.42051e-05	4.85539e-06	1.57631e-05	1.91185e-06	1.99992e-05	1.9492e-06	7.67867e-06	2.33777e-06	6.05291e-06	2.08985e-05	6.21713e-06	1.20076e-06	9.38603e-06	4.07757e-05	2.80471e-06	1.37358e-06	6.71554e-06	2.34402e-06	2.25515e-05	1.03298e-05
f__Unclassified;g__Nitratiruptor	0	6.46561e-06	0	0	0	0	0	0	0	0	0	0	0	0	0	0	0	0	0	0	0	0	0	0	0	0	0	0	0	0	0	0	0	0	0	0	0	0	2.89336e-08	0	0	0	0	0	0	0	0	0	0
f__Burkholderiaceae;g__Chitinimonas	0	2.9296e-05	0	0	0	2.26554e-05	0	0	0	0	6.26747e-08	0	0	0	0	1.19089e-06	1.49872e-05	0	0	0	0	0	4.01594e-07	0	0	6.89018e-08	6.48944e-08	0	0	1.13894e-07	0	5.11038e-06	0	0	0	0	0	1.47638e-05	7.8247e-07	1.13426e-07	0	0	0	0	0	0	0	0	0
f__Amoebophilaceae;g__Candidatus Amoebophilus	1.88826e-07	2.60733e-06	7.58948e-08	9.49049e-08	2.44994e-07	0	7.7594e-07	4.44534e-06	6.86016e-06	1.9322e-07	1.94772e-06	3.11429e-07	1.60313e-06	4.22832e-07	3.10699e-07	1.17459e-06	5.17061e-06	7.70385e-06	1.44213e-06	5.1504e-07	2.22266e-07	4.22837e-07	1.69148e-06	7.65812e-07	6.305e-06	1.74918e-06	3.8945e-06	6.72448e-07	1.75054e-07	1.03153e-06	6.41014e-06	4.47178e-07	2.85395e-07	1.73019e-06	6.50625e-07	3.15698e-07	7.96877e-08	9.35555e-07	1.93941e-06	0	1.5179e-05	1.2899e-07	1.92932e-06	3.58737e-07	1.22446e-06	1.97307e-06	2.45827e-07	2.5065e-07	6.69905e-06
f__Jaapiaceae;g__Jaapia	0	0	0	0	0	0	0	0	0	0	0	0	0	0	0	0	0	8.16901e-08	0	1.86355e-07	0	0	0	0	0	0	0	0	0	0	8.81631e-08	0	0	0	0	0	0	0	1.5315e-07	0	0	0	0	0	0	0	3.12254e-07	0	0
f__Unclassified;g__Crocosphaera	0	0	0	0	9.36555e-06	0	0	0	0	0	0	0	1.11307e-07	0	0	0	3.74493e-08	0	0	0	0	0	0	0	8.47406e-07	0	1.19604e-07	5.522e-05	0	0	0	0	0	7.16297e-08	0	9.15098e-08	0	0	0	0	0	0	3.55295e-08	0	0	6.25242e-06	9.64586e-06	0	0
f__Myxococcaceae;g__Myxococcus	0	1.39387e-05	1.07257e-07	0	0	0	7.26002e-07	1.36745e-06	3.44842e-06	5.33409e-07	0	0	2.31134e-07	3.37957e-07	0	1.56983e-06	4.12831e-06	0	0	0	0	7.26247e-07	1.91994e-07	3.19925e-08	0	3.4182e-06	9.51713e-07	0	0	2.75955e-07	0	1.15644e-06	0	0	6.965e-08	0	0	8.85001e-07	3.37334e-06	0	0	2.07494e-07	2.43801e-06	0	0	4.53226e-06	0	0	0
f__Chromatiaceae;g__Rheinheimera	0	1.13022e-06	2.58178e-07	8.29922e-08	3.96742e-06	0	7.69103e-08	7.8117e-06	0	8.64721e-07	2.89808e-08	0	0	2.46782e-07	1.39129e-07	6.73361e-06	3.50991e-06	0	0	0	0	0	6.15182e-07	1.59963e-07	2.04461e-06	5.51755e-07	9.66539e-07	3.54494e-06	0	9.93242e-07	0	3.24128e-07	0	6.06402e-07	1.1497e-07	0	5.16812e-08	0	3.44255e-06	1.79667e-07	0	3.01553e-07	1.14663e-07	0	0	0	4.72012e-07	3.23164e-06	0
f__Psychromonadaceae;g__Psychromonas	0	0	1.69682e-06	9.8407e-07	0	0	0	1.03246e-06	0	3.41484e-07	1.9452e-05	0	6.64905e-07	4.03326e-06	0	2.47579e-06	4.17941e-06	0	7.39096e-07	0	4.10909e-06	0	4.66302e-07	7.7918e-07	0	2.57142e-06	6.62358e-06	0	0	3.09421e-05	8.38624e-08	2.3695e-06	0	0	5.93497e-08	0	0	0	8.64597e-06	3.10199e-07	0	0	0	8.59964e-08	0	2.05286e-07	0	8.72678e-06	0
f__Microbacteriaceae;g__Leifsonia	9.2713e-08	1.46841e-06	1.50801e-06	7.29626e-08	2.45413e-07	0	3.90445e-07	3.7013e-07	2.34252e-07	2.90154e-07	3.8025e-07	0	3.11287e-07	2.79032e-06	0	6.5559e-07	3.0808e-06	1.29283e-06	0	0	2.57708e-07	1.50615e-07	7.29553e-07	1.02544e-06	0	9.99674e-07	4.47599e-07	7.82952e-08	0	3.54544e-07	0	5.50957e-06	2.93613e-07	6.69172e-08	5.28048e-08	3.71753e-07	0	5.52213e-07	2.44496e-06	0	2.34495e-06	4.21683e-06	6.17908e-07	6.62755e-08	8.0116e-08	1.42711e-06	0	3.73099e-07	6.8856e-07
f__Planctomycetaceae;g__Blastopirellula	0	4.00239e-07	8.76681e-06	0	0	0	0	2.92515e-06	0	8.02843e-07	0	3.93169e-06	5.97927e-07	4.67146e-08	0	6.71607e-07	9.62837e-06	0	0	0	0	6.05977e-08	0	6.6743e-08	0	0	6.3868e-07	0	0	1.04298e-07	5.47509e-08	4.25064e-06	5.44326e-05	0	1.82962e-07	3.34973e-06	0	1.47165e-07	3.8854e-06	0	0	2.88553e-07	5.62362e-08	0	0	4.94471e-06	0	0	0
f__Rhizobiaceae;g__Candidatus Liberibacter	0	0	0	0	0	0	0	0	0	0	5.18962e-06	0	0	0	0	0	0	0	0	0	0	0	0	0	0	5.88351e-07	0	0	0	1.61899e-07	0	5.92251e-06	0	0	0	0	0	0	0	0	0	0	0	0	0	7.68017e-07	0	0	0
f__Bdellovibrionaceae;g__Bdellovibrio	2.20657e-07	4.61461e-08	1.24554e-07	3.97289e-07	0	1.64285e-07	0	2.43906e-06	0	1.38091e-06	6.58904e-07	0	1.58283e-07	1.17653e-06	2.54548e-07	1.90918e-06	3.38005e-06	1.35001e-05	1.09399e-07	0	0	2.44992e-07	3.6786e-08	6.26391e-08	0	1.78058e-07	6.94764e-07	0	0	6.82358e-07	7.22055e-07	1.14854e-06	0	3.4888e-06	1.3637e-07	0	0	4.18001e-07	2.63987e-06	0	0	4.21421e-07	0	0	0	2.62888e-06	1.1305e-05	3.62277e-07	0
f__Thermotogaceae;g__Fervidobacterium	9.53456e-07	0	2.39332e-06	6.579e-08	4.74351e-07	3.90811e-06	1.29938e-06	6.2301e-07	1.58321e-07	2.42276e-06	4.66229e-08	2.21837e-06	6.19662e-07	8.05989e-08	1.46105e-06	2.47956e-06	6.74325e-07	0	1.5072e-07	5.67802e-07	8.51357e-08	7.41969e-07	1.79782e-06	4.68288e-06	0	2.62717e-06	4.06068e-07	1.85951e-07	7.30692e-08	6.02617e-07	4.60495e-07	4.74816e-06	0	3.17857e-07	3.76234e-07	1.88703e-07	1.95419e-07	4.17889e-07	8.32039e-07	1.67101e-07	1.81406e-07	3.39817e-06	1.13065e-06	6.9017e-07	1.06726e-06	1.87873e-07	7.83649e-08	1.58076e-07	8.99432e-07
f__Thiotrichaceae;g__Thioploca	0	0	7.20423e-08	0	0	0	8.86226e-08	1.73441e-06	0	1.11627e-07	0	0	0	3.94312e-08	0	2.54484e-07	1.90912e-06	8.13425e-08	0	0	0	0	0	0	0	4.36427e-06	6.03485e-07	0	0	0	0	2.80552e-07	0	0	0	0	0	4.77123e-07	3.62203e-07	0	0	0	0	5.35513e-05	0	8.64399e-07	0	0	0
f__Halobacteroidaceae;g__Halonatronum	0	0	2.5843e-06	0	8.86268e-06	0	0	1.50733e-06	5.1021e-05	0	0	0	3.90286e-06	1.82436e-07	0	1.25918e-06	1.43127e-06	2.3386e-06	0	0	0	7.33078e-06	0	1.69043e-07	0	1.97182e-07	4.54261e-07	0	0	1.29603e-06	0	3.70398e-07	0	0	9.20049e-08	0	0	4.87725e-06	3.06798e-06	0	0	0	0	0	0	2.5728e-06	2.68792e-05	1.10543e-05	0
f__Erysipelotrichaceae;g__Bulleidia	1.88274e-06	1.95688e-06	9.15333e-06	2.68983e-06	9.29138e-06	1.22646e-06	1.55199e-05	3.24534e-06	1.72478e-05	1.03659e-05	7.37718e-06	1.38443e-05	3.77908e-06	1.14463e-05	2.402e-05	1.71245e-05	7.08461e-06	1.30319e-05	3.92043e-06	2.05395e-05	2.3301e-05	3.57851e-06	6.29566e-06	1.08535e-05	7.01167e-06	4.13338e-06	2.3114e-06	7.77977e-06	0	7.70945e-06	3.4497e-05	1.91049e-05	2.19909e-05	1.45238e-05	9.64347e-06	3.34764e-06	8.08527e-07	1.42308e-05	1.1327e-05	4.66286e-05	9.01458e-06	9.82285e-07	9.42753e-06	1.02286e-06	3.63666e-06	4.00137e-06	1.36468e-06	8.26517e-06	1.33447e-05
f__Bifidobacteriaceae;g__Metascardovia	0	5.73492e-07	5.43758e-06	5.86846e-06	2.0351e-05	4.98394e-08	3.47121e-07	4.91401e-06	5.61564e-06	7.91637e-06	6.26547e-06	2.30951e-05	6.0878e-06	3.60271e-05	3.96975e-06	3.6471e-05	2.69968e-06	3.12012e-07	5.59833e-07	5.59392e-07	0	2.72022e-06	1.20948e-05	7.91377e-06	3.96212e-06	6.89951e-06	5.75396e-06	4.02783e-07	2.13954e-07	1.77188e-05	8.11102e-07	2.55908e-05	7.8731e-08	1.26627e-05	5.51286e-06	1.23001e-06	1.2989e-06	2.35967e-06	2.12894e-05	0	1.3728e-06	1.15183e-05	1.58616e-05	3.81089e-06	2.57792e-07	3.24487e-06	3.97971e-07	1.58905e-06	4.53565e-06
f__Unclassified;g__Gottschalkia	0	1.27959e-06	7.12804e-06	2.00773e-06	1.277e-06	4.16039e-06	8.55392e-07	3.95688e-06	7.64309e-08	9.97731e-07	3.44735e-07	1.79369e-06	2.88509e-06	2.31484e-06	1.22504e-06	1.29393e-05	6.70021e-06	2.35994e-07	0	0	4.62203e-07	1.89625e-07	1.13012e-06	3.7955e-06	3.58614e-06	5.39911e-06	1.43986e-06	4.51427e-07	0	6.70824e-06	1.00537e-07	1.06365e-05	0	5.13543e-07	3.21683e-07	4.4325e-07	2.04551e-07	1.06977e-06	2.346e-06	0	0	2.49859e-06	4.52773e-07	8.10977e-06	1.83714e-07	1.21115e-06	2.02218e-07	7.94464e-07	4.72723e-07
f__Oceanospirillaceae;g__Nitrincola	0	8.84977e-06	0	0	0	0	0	1.55356e-07	0	0	0	0	0	1.00012e-06	0	1.37787e-07	0	0	0	0	0	0	0	0	0	0	0	0	0	0	3.90723e-07	0	0	0	0	0	6.63242e-07	0	0	0	0	0	0	0	0	0	0	0	0
f__Rhodocyclaceae;g__Sulfuritalea	6.21569e-06	0	0	0	0	3.11485e-05	0	6.35428e-06	0	0	0	6.68047e-06	0	0	0	3.47098e-08	9.12651e-06	0	0	0	0	0	0	0	0	0	0	2.34665e-06	0	0	0	0	0	0	2.67073e-06	0	0	7.70763e-06	0	0	0	0	0	0	0	0	0	0	0
f__Rhodospirillaceae;g__Phaeospirillum	0	9.54332e-06	1.7588e-07	0	0	5.63264e-08	1.45086e-07	8.24424e-07	0	0	0	8.26339e-07	6.90633e-08	0	0	1.07733e-06	9.11992e-07	0	0	0	0	0	2.70486e-07	0	0	3.86728e-07	1.68213e-06	0	0	2.88086e-07	0	5.33599e-07	0	0	7.72535e-06	4.20793e-08	0	7.3343e-07	6.33638e-07	0	0	0	0	0	0	5.6237e-07	0	0	0
f__Aspergillaceae;g__Penicillium	0	1.6803e-06	3.00478e-06	4.14702e-08	4.53679e-07	5.5162e-06	3.15385e-06	5.3635e-07	0	7.78103e-07	1.07756e-06	2.55443e-06	9.4505e-07	1.45124e-06	2.75081e-06	1.80407e-06	7.21883e-06	1.0561e-07	0	3.92151e-07	0	2.02645e-06	7.02736e-06	2.82185e-06	9.68149e-07	1.77918e-06	4.43662e-07	2.05571e-06	0	3.87146e-06	8.18657e-07	1.05072e-05	2.77048e-06	6.34776e-06	3.84385e-07	1.37553e-06	1.60171e-07	6.16991e-06	9.95926e-07	5.21147e-05	1.24441e-06	0	1.16533e-06	2.67863e-07	5.07401e-07	0	3.50951e-07	6.32465e-06	1.31768e-06
f__Erysipelotrichaceae;g__Erysipelothrix	4.79689e-07	4.70857e-05	4.61398e-06	5.18472e-07	3.68929e-06	2.05119e-05	1.22088e-07	4.64371e-06	7.43999e-07	1.20576e-05	7.57736e-06	8.09935e-06	3.99433e-06	3.29276e-06	2.39042e-05	6.53356e-06	2.62003e-06	4.5902e-07	7.49048e-06	5.22053e-07	7.5572e-06	2.49402e-06	9.08765e-07	3.88855e-06	1.99414e-06	1.41252e-05	6.1423e-06	1.23784e-06	2.13489e-06	6.53994e-06	5.41912e-06	6.38201e-06	0	1.97484e-06	8.45821e-07	1.49157e-06	2.56902e-06	2.17673e-06	1.37023e-06	5.66156e-06	1.86782e-06	4.51269e-06	5.52811e-06	3.69626e-06	1.38984e-06	2.75597e-06	1.76491e-06	1.02296e-06	7.38149e-06
f__Deferribacteraceae;g__Denitrovibrio	0	3.75977e-07	2.65444e-06	6.04278e-07	1.37839e-06	0	1.21638e-06	3.93556e-06	0	2.48416e-07	0	1.53622e-06	1.06772e-06	4.20815e-07	0	2.91664e-06	1.71941e-05	0	7.47259e-08	0	0	3.9771e-06	1.58301e-06	1.51736e-06	0	6.29052e-07	1.54667e-06	3.41418e-07	0	1.68601e-06	0	1.3476e-06	0	5.67546e-06	1.72698e-07	0	8.97008e-08	2.3364e-05	9.51623e-06	0	0	1.42059e-06	5.35392e-07	4.47886e-07	2.18182e-06	7.76132e-07	1.66365e-07	6.59885e-07	7.50644e-08
f__Siphoviridae;g__T5likevirus	0	0	5.943e-07	0	0	0	0	0	0	0	5.18007e-08	0	0	0	1.21329e-07	0	0	1.98626e-06	1.56433e-07	0	0	0	0	2.23261e-06	0	0	3.03902e-08	0	0	1.66701e-07	0	0	0	0	0	2.50522e-06	2.08646e-08	0	1.6656e-08	0	0	0	0	0	0	1.95975e-05	3.48272e-07	1.09362e-06	0
f__Rhodocyclaceae;g__Methyloversatilis	0	1.40763e-06	0	1.34511e-06	1.69803e-06	5.18563e-08	0	2.24243e-06	0	1.31652e-06	1.02915e-07	1.53494e-07	0	1.03406e-06	0	2.79019e-06	6.06111e-07	0	0	0	0	4.17123e-06	0	7.00894e-07	0	0	2.68131e-06	0	0	5.56529e-07	0	4.26322e-07	0	0	8.20875e-07	0	0	1.04059e-07	4.62773e-07	4.20758e-09	0	0	0	0	0	1.2205e-06	0	0	0
f__Nectriaceae;g__Fusarium	0	3.74587e-06	5.38519e-07	0	5.43164e-08	0	2.853e-05	8.32059e-07	1.08223e-06	1.7632e-06	3.4015e-07	1.74965e-07	1.18687e-07	2.73306e-06	4.87017e-07	1.74884e-07	7.14063e-06	2.27565e-07	0	6.65833e-07	0	3.98069e-07	8.82623e-07	4.60845e-07	3.36468e-06	1.28674e-07	8.6027e-07	2.62811e-07	0	1.18344e-06	8.07127e-08	8.52119e-06	0	3.41509e-06	2.48848e-07	4.47221e-07	1.58889e-07	9.38232e-07	1.42295e-07	0	1.77518e-06	2.53884e-07	2.5638e-07	5.54822e-07	1.2685e-07	1.04686e-06	0	1.19801e-07	1.38037e-06
f__Thermoanaerobacteraceae;g__Desulfovirgula	1.70392e-07	3.26429e-05	5.44525e-06	4.19692e-06	3.2464e-07	6.48732e-08	1.41865e-07	2.2965e-06	0	7.80095e-08	6.01131e-07	2.97366e-06	6.83804e-07	8.56948e-07	5.61605e-07	1.29678e-06	1.17845e-05	0	0	2.10459e-07	3.66738e-07	7.12501e-07	5.1766e-07	2.9861e-06	0	5.40302e-07	9.2667e-07	2.59505e-07	0	2.1322e-06	6.66349e-08	1.55047e-06	0	0	4.4783e-07	1.19641e-07	1.56336e-07	3.03002e-06	2.02771e-06	0	0	1.55201e-06	1.14395e-06	1.95533e-07	2.47801e-07	2.77642e-06	0	2.56611e-07	0
f__Rhodocyclaceae;g__Dechloromonas	1.10883e-07	0	2.03652e-05	0	0	0	0	0	0	0	0	0	0	0	5.11991e-05	0	5.61176e-07	1.85975e-05	0	4.41573e-06	0	8.29412e-07	0	0	0	9.70985e-07	1.12782e-07	0	0	0	0	5.93525e-07	9.8117e-08	0	0	4.20624e-07	8.82135e-07	0	5.54468e-06	0	0	0	1.26777e-06	0	0	0	0	7.53741e-06	3.22702e-06
f__Sporolactobacillaceae;g__Tuberibacillus	0	0	3.47001e-08	3.71091e-08	2.05579e-07	0	0	1.5764e-06	0	2.87626e-07	3.2642e-07	7.44951e-07	1.02531e-07	9.13918e-08	2.26567e-07	2.34537e-07	5.18184e-06	0	0	0	0	9.35666e-07	1.98547e-06	3.78591e-07	0	1.91121e-06	1.9755e-07	0	0	4.35698e-07	0	3.49271e-07	0	6.6542e-07	0	4.73228e-08	6.81837e-08	1.79114e-07	7.3108e-07	0	0	1.07977e-06	5.50099e-08	0	0	1.02894e-07	0	6.89693e-07	0
f__Desulfobulbaceae;g__Desulfurivibrio	0	1.73733e-07	5.33546e-08	0	0	5.18796e-08	6.59713e-07	7.86882e-06	0	0	0	0	1.51169e-07	4.289e-08	0	6.55787e-07	8.95788e-06	0	0	0	0	0	0	2.72603e-07	0	0	7.03389e-07	0	0	6.19931e-08	0	5.09808e-06	0	0	3.57784e-07	0	1.31858e-06	7.8217e-07	4.38738e-06	0	0	0	0	0	2.74979e-06	4.89907e-06	2.85905e-07	0	5.79611e-08
f__Bacillaceae;g__Amphibacillus	5.58149e-06	6.89513e-06	1.00376e-05	1.50963e-07	5.37374e-07	8.87105e-07	2.05628e-05	5.21282e-06	9.33115e-06	6.74073e-06	1.27851e-05	3.70781e-06	2.52477e-06	4.03631e-06	5.05036e-05	4.68086e-06	7.95301e-06	1.0122e-05	2.02322e-06	2.50037e-06	0	4.44436e-06	1.69728e-05	6.13746e-06	4.55358e-06	6.13329e-06	1.23614e-06	1.07541e-06	1.26553e-07	4.9137e-06	1.37166e-06	1.01479e-05	1.4648e-07	1.31932e-05	1.15861e-06	1.95485e-06	7.81831e-07	4.52587e-06	2.40741e-06	0	6.42535e-06	2.44922e-06	2.14419e-06	2.35967e-06	1.7331e-06	3.84916e-06	6.53651e-06	1.79258e-05	1.48835e-05
f__Hahellaceae;g__Endozoicomonas	0	1.18496e-06	1.44987e-06	1.11639e-06	0	0	0	9.57442e-06	0	9.45068e-06	3.31003e-07	3.79768e-06	1.68906e-06	1.76644e-05	1.4604e-07	1.00158e-05	5.57902e-06	0	7.0671e-08	7.29705e-08	8.43823e-08	5.89353e-07	0	2.33168e-05	0	4.13811e-06	3.06617e-06	2.09312e-07	0	2.15147e-07	6.90434e-08	4.81779e-07	2.35244e-07	7.14859e-08	5.77531e-07	6.72151e-08	2.29813e-06	3.11665e-07	5.04545e-06	0	2.44789e-07	1.04011e-06	7.09163e-08	5.04329e-05	0	5.69461e-06	1.70523e-06	8.76531e-06	0
f__Campylobacteraceae;g__Arcobacter	0	0	0	3.44522e-07	0	0	3.92329e-07	1.21343e-07	0	1.16789e-07	4.49588e-07	1.69663e-07	3.0997e-07	2.95585e-07	0	1.406e-06	3.44673e-07	0	0	0	0	7.41338e-07	2.06663e-07	7.11598e-08	0	1.9462e-07	1.87228e-06	0	0	7.98575e-07	0	2.51977e-06	0	0	0	4.09723e-07	0	7.92833e-08	0	0	8.79544e-08	2.82054e-07	1.50366e-06	2.44215e-06	0	1.14378e-06	0	9.75033e-06	2.05794e-07
f__Anaerolineaceae;g__Anaerolinea	0	1.62865e-07	2.72557e-06	1.53641e-06	2.05522e-07	2.29272e-06	9.38637e-08	2.55684e-06	0	7.63905e-07	4.23696e-07	1.70106e-06	8.86068e-07	8.26483e-07	0	3.49847e-06	9.8125e-06	0	1.88015e-07	9.5129e-08	4.42468e-08	3.59013e-07	4.95058e-06	2.21495e-06	0	1.18033e-07	2.46213e-06	0	0	1.99506e-06	1.01327e-07	6.90494e-06	3.48666e-07	2.44794e-07	4.96983e-07	1.41033e-07	1.35105e-07	1.49184e-06	9.07129e-06	0	0	6.02539e-07	7.14905e-08	0	8.62787e-08	9.31652e-06	0	5.29737e-07	7.19674e-08
f__Syntrophobacteraceae;g__Syntrophobacter	0	2.20107e-07	4.00111e-07	1.37537e-06	3.61611e-07	0	1.3892e-06	1.39514e-05	0	6.18376e-07	9.33659e-08	0	3.44217e-07	2.70625e-07	1.76498e-06	3.44721e-06	8.53401e-06	0	0	0	2.73564e-07	0	8.86973e-07	1.07723e-06	0	1.5243e-06	2.46933e-06	0	8.18375e-06	6.46529e-08	4.43088e-08	3.00642e-07	6.40173e-07	1.35533e-07	4.89054e-07	1.06506e-06	6.92626e-08	9.22386e-07	1.64781e-06	0	4.12537e-07	0	1.44727e-05	1.0042e-06	0	1.14841e-06	5.83881e-07	8.22548e-07	9.85339e-07
f__Nitrospiraceae;g__Leptospirillum	0	1.05447e-06	0	0	0	0	2.19055e-08	1.03989e-05	0	1.74353e-06	0	0	0	0	0	0	1.23803e-06	0	0	0	0	0	0	7.74219e-08	0	0	3.34884e-06	0	0	2.29006e-07	0	5.91846e-06	0	0	3.22196e-07	0	1.04354e-06	5.07071e-06	1.36833e-06	0	0	0	0	0	0	2.53984e-06	6.82235e-07	0	0
f__Deferribacteraceae;g__Mucispirillum	0	1.60817e-06	1.02134e-07	9.8518e-08	0	0	0	4.44794e-06	0	9.55047e-07	0	0	1.13827e-07	1.33793e-07	0	1.99521e-07	1.88777e-05	0	0	0	0	0	0	0	0	0	3.18667e-06	0	0	1.78682e-07	0	3.67106e-07	0	0	3.04844e-07	0	0	3.13961e-07	9.65663e-06	1.00082e-07	0	0	7.48227e-08	0	0	1.14465e-05	0	0	0
f__Magnaporthaceae;g__Gaeumannomyces	9.0681e-07	1.46614e-06	5.91347e-07	8.86212e-08	0	0	0	1.36713e-07	0	9.22579e-07	9.102e-08	0	9.26629e-08	0	1.66045e-07	1.07915e-05	0	0	8.32563e-08	1.2445e-06	0	0	0	0	3.21163e-07	2.51349e-07	7.46775e-08	3.89951e-07	0	0	3.62842e-06	3.64671e-07	0	2.68342e-07	0	6.93636e-08	1.99881e-07	9.20324e-08	0	8.54581e-08	9.27738e-08	0	0	0	0	0	0	1.9304e-07	8.36334e-08
f__Thermoanaerobacterales Family III. Incertae Sedis;g__Thermoanaerobacterium	0	2.07809e-06	7.16346e-06	3.00508e-06	1.29546e-06	3.73039e-06	5.33351e-06	4.27941e-05	2.40936e-06	1.28074e-05	9.48803e-06	7.11921e-06	2.0264e-05	1.24183e-05	9.12564e-06	2.82662e-05	1.93118e-05	7.09818e-07	1.82894e-06	1.16853e-05	4.66571e-07	2.1152e-06	3.60084e-05	1.79724e-05	1.59986e-05	3.25618e-05	8.94852e-06	7.46385e-06	4.05136e-08	2.75473e-05	1.47867e-06	1.74132e-05	9.66959e-07	1.39194e-05	6.36138e-07	1.22656e-06	1.90438e-07	7.42143e-06	1.42426e-05	0	5.19185e-07	4.00091e-06	6.57925e-06	3.19481e-06	4.31831e-07	4.81619e-06	5.49012e-06	1.5871e-05	2.17869e-06
f__Enterobacteriaceae;g__Tatumella	0	0	1.66969e-07	0	0	0	0	0	0	0	0	1.15271e-07	0	0	0	1.06988e-07	7.16047e-06	0	0	0	0	8.71339e-07	0	0	8.49908e-08	0	0	0	8.72934e-08	0	0	1.1612e-06	0	0	0	0	0	0	1.91642e-07	2.514e-06	0	2.70464e-07	0	0	0	0	0	0	0
f__Comamonadaceae;g__Hylemonella	0	1.72608e-06	1.66969e-07	0	0	0	0	6.14709e-07	9.382e-08	4.05672e-06	6.87297e-06	1.15271e-07	6.36806e-07	1.62982e-06	0	3.14052e-07	1.67177e-06	1.12444e-07	0	0	0	1.04913e-06	3.22704e-05	0	0	1.5862e-06	4.24518e-07	2.45018e-07	0	3.1095e-07	0	7.60458e-07	0	1.16005e-06	1.11477e-07	0	1.43323e-07	4.87672e-05	1.67164e-06	0	0	1.0851e-07	3.27755e-07	0	0	1.10089e-06	0	0	4.98364e-07
f__Synergistaceae;g__Cloacibacillus	0	6.98806e-07	8.30039e-07	2.18097e-06	6.26443e-06	9.80267e-08	6.02022e-07	1.9257e-06	8.26665e-08	5.89817e-06	3.06098e-06	5.96289e-06	7.3391e-06	2.43395e-06	2.95342e-06	3.60382e-06	6.90068e-06	5.01719e-08	0	0	2.02876e-07	0	1.78158e-05	1.89595e-06	0	4.87284e-05	1.56436e-06	2.16943e-07	0	1.37606e-05	1.91044e-07	4.13986e-06	0	3.14308e-06	6.25189e-07	3.17027e-07	3.02689e-07	3.91447e-06	2.17617e-06	0	0	4.85014e-06	3.09252e-06	2.0619e-07	1.88387e-07	1.05081e-05	3.27363e-07	1.23177e-06	0
f__Debaryomycetaceae;g__Lodderomyces	0	0	7.86752e-07	1.68766e-07	0	2.81632e-08	8.65342e-06	3.25508e-08	0	1.70502e-07	8.62523e-08	0	2.34158e-07	5.82079e-07	8.65808e-08	0	2.95434e-08	0	5.78829e-08	1.5333e-07	0	0	3.49234e-06	0	0	0	9.43544e-08	5.43301e-07	0	9.32849e-08	0	0	0	3.98059e-06	0	0	0	0	0	0	0	8.6291e-08	5.60577e-08	1.45511e-06	0	0	0	0	1.35427e-07
f__Alicyclobacillaceae;g__Tumebacillus	0	5.90593e-07	4.37138e-06	6.03359e-07	2.09382e-06	8.36926e-08	2.13217e-06	1.3415e-06	0	6.58753e-06	2.36382e-06	1.83225e-05	1.00294e-06	6.50039e-06	2.26741e-06	4.17045e-06	1.89882e-05	1.82625e-06	1.05162e-06	3.10252e-07	2.34543e-07	1.01218e-05	4.84769e-05	1.27295e-06	0	1.90321e-05	6.78775e-07	9.97688e-07	4.594e-06	2.49837e-06	1.00537e-07	2.9931e-06	4.51214e-07	1.51917e-06	8.35647e-07	9.46369e-07	1.35425e-07	7.87834e-06	1.02747e-05	0	0	1.21816e-06	1.75485e-06	2.80317e-06	1.3403e-07	1.1378e-06	2.02965e-07	4.3103e-06	4.25154e-06
f__Clostridiaceae;g__Caloramator	4.72579e-07	3.26737e-06	8.74428e-06	2.18378e-06	4.84543e-06	2.59968e-07	4.61419e-07	1.38213e-05	1.16658e-07	6.98932e-06	2.28482e-06	2.98618e-06	9.3444e-06	4.13532e-06	4.04214e-06	2.21697e-05	2.62522e-05	0	4.97198e-06	5.13267e-07	1.63439e-06	8.34979e-06	1.21239e-05	1.36796e-05	3.85946e-06	1.55078e-05	1.6069e-06	2.55444e-06	3.10775e-07	3.09752e-05	1.55244e-06	3.72516e-05	1.14183e-07	9.32465e-07	2.54644e-06	4.5925e-07	3.14267e-06	4.53838e-06	3.99193e-05	2.57888e-07	1.60587e-05	2.85939e-06	1.47386e-06	2.8888e-06	2.03039e-06	1.11332e-05	8.16858e-07	2.6228e-06	1.03816e-05
f__Saprospiraceae;g__Lewinella	2.35577e-07	0	3.92053e-07	7.78765e-07	0	0	4.75712e-08	2.49477e-07	0	0	4.9404e-07	0	5.45321e-07	4.29877e-07	0	2.99884e-06	1.82868e-05	0	0	0	1.05947e-06	0	0	3.44006e-07	0	1.25231e-06	6.45232e-06	1.26477e-07	0	2.00101e-06	0	4.79246e-05	1.06405e-07	0	2.3884e-06	1.88313e-07	0	0	1.34625e-07	0	0	0	0	7.70115e-06	0	1.398e-06	0	0	0
f__Phycodnaviridae;g__Phaeovirus	0	0	0	0	0	0	0	0	0	0	0	0	0	0	0	0	0	0	0	0	0	0	0	0	0	0	0	0	0	0	0	0	0	0	0	0	0	0	0	0	0	0	0	0	0	0	0	0	0
f__Chthonomonadaceae;g__Chthonomonas	0	1.65505e-06	2.39702e-06	3.40468e-07	5.87163e-07	6.55469e-08	7.35101e-07	9.65132e-06	0	1.42737e-06	1.87575e-06	5.32977e-07	1.1814e-06	4.71496e-06	0	9.99814e-06	1.78445e-05	0	0	0	4.90077e-06	2.81306e-06	1.57526e-07	5.79945e-06	0	2.30332e-06	2.48923e-06	1.16349e-07	0	1.07389e-06	1.94477e-08	1.09639e-05	0	0	8.45558e-07	4.77741e-07	0	3.34164e-06	1.98623e-05	5.21318e-08	0	1.0399e-06	3.68646e-08	5.71228e-06	1.33471e-07	1.08661e-05	2.93214e-07	1.16096e-06	0
f__Acetobacteraceae;g__Roseomonas	1.71144e-05	3.07416e-06	2.04527e-05	0	6.15233e-07	1.04726e-05	2.62248e-06	1.72651e-06	0	5.59604e-07	4.62523e-07	1.93149e-06	1.38464e-06	1.75898e-06	4.08176e-05	3.2645e-06	1.39452e-06	1.87897e-05	9.14924e-07	1.56568e-06	7.4421e-06	2.86131e-07	1.85763e-06	5.1354e-07	4.2887e-07	3.1761e-06	4.07767e-07	1.54929e-07	0	1.78305e-06	6.0647e-06	2.72572e-06	3.80981e-06	1.05383e-05	7.13504e-07	1.53646e-06	7.63481e-07	8.80503e-08	4.11768e-06	8.72041e-07	1.5211e-06	0	1.89097e-06	7.73968e-07	0	1.58588e-07	1.11578e-05	1.42059e-06	3.30509e-06
f__Clostridiaceae;g__Caloranaerobacter	0	1.67883e-06	6.81411e-06	1.28054e-06	2.11631e-06	4.82853e-07	1.25859e-05	1.01416e-05	3.65395e-06	5.54601e-06	1.89298e-06	5.93297e-06	2.82306e-06	4.18134e-06	3.05306e-06	1.25381e-05	1.9963e-05	8.23955e-07	5.51945e-07	3.98208e-07	5.70098e-07	1.04722e-05	1.02012e-05	3.69992e-06	2.73966e-06	1.18232e-05	6.19225e-06	1.33579e-06	0	1.26196e-05	5.84724e-07	8.36482e-06	1.91305e-07	4.10196e-06	8.61316e-07	8.05356e-07	7.46439e-07	2.48707e-06	4.91272e-06	7.5815e-06	1.18125e-07	5.08833e-06	5.54966e-06	6.9875e-07	6.57658e-07	1.73817e-06	1.04085e-07	4.98961e-06	2.69838e-06
f__Legionellaceae;g__Legionella	0	2.16667e-06	9.19313e-06	1.62047e-06	7.00647e-06	8.75719e-07	2.27721e-06	7.01791e-06	0	1.11862e-06	9.14982e-06	6.32893e-06	3.3946e-06	4.71035e-06	2.37952e-06	7.30364e-06	9.00051e-06	1.78922e-06	4.52205e-06	2.2294e-07	2.82582e-07	1.48531e-05	1.45148e-06	9.05996e-06	3.18687e-06	5.48321e-06	9.05766e-06	3.92307e-06	3.38279e-06	3.13759e-06	1.42967e-07	5.61596e-06	3.22834e-06	2.09847e-06	1.25265e-06	7.36453e-06	1.37186e-06	2.09994e-06	8.26584e-06	0	4.79597e-07	1.17491e-05	1.05419e-05	7.12192e-06	9.09965e-06	7.24932e-06	6.02957e-07	4.5489e-06	8.49441e-06
f__Peptococcaceae;g__Desulfurispora	0	2.52124e-06	3.10242e-06	5.67487e-08	2.09371e-07	5.18796e-08	7.32531e-07	5.98721e-07	0	3.07584e-07	6.33321e-08	1.14374e-06	1.45445e-06	1.71037e-06	5.94094e-07	7.70597e-07	4.83644e-06	8.02048e-07	7.01274e-07	0	0	4.81713e-07	2.46338e-07	3.16219e-07	4.71404e-05	1.01148e-06	4.36518e-07	4.40372e-07	0	2.26743e-06	1.81423e-06	6.54792e-07	4.16448e-06	2.39532e-07	3.27924e-07	2.454e-07	0	2.83941e-07	2.62059e-06	8.50812e-06	7.10401e-07	0	0	0	4.10478e-07	1.9622e-06	7.09668e-08	1.89644e-06	1.51002e-06
f__Alteromonadaceae;g__Agarivorans	0	0	0	0	0	0	9.28651e-08	1.0908e-07	0	2.14941e-07	0	0	0	7.80234e-08	0	0	1.18802e-06	0	0	0	0	0	0	0	0	0	0	0	0	2.08402e-07	0	0	0	0	0	0	0	9.74173e-08	8.66469e-08	0	0	0	0	0	0	0	0	0	0
f__Bifidobacteriaceae;g__Parascardovia	0	0	4.64522e-07	0	0	1.58418e-07	9.23738e-08	4.07424e-07	2.05818e-06	2.96385e-06	5.17514e-06	1.33306e-07	1.96169e-07	0	4.85377e-06	4.91043e-07	5.11661e-06	0	6.10081e-07	0	0	0	9.73175e-08	3.40897e-06	3.12126e-05	9.9864e-08	2.00822e-07	0	0	3.71959e-07	6.37544e-07	4.12923e-07	0	0	0	0	0	3.93989e-06	0	0	2.57183e-07	3.53765e-07	2.05687e-07	1.11578e-07	0	3.6699e-07	0	2.14112e-07	9.74373e-07
f__Vibrionaceae;g__Enterovibrio	0	0	2.19469e-07	0	0	0	0	9.34306e-06	1.144e-06	0	5.4339e-07	0	5.23861e-08	1.51221e-07	4.88763e-07	1.7721e-06	1.04123e-06	3.05158e-06	3.13284e-07	0	0	0	0	3.99082e-07	0	7.89404e-07	1.92166e-07	0	1.79986e-06	1.91859e-06	0	5.51936e-07	0	3.17857e-07	5.58123e-07	0	0	9.44044e-08	8.12164e-07	0	0	0	0	0	2.10081e-05	4.66156e-05	0	0	2.97701e-06
f__Pasteurellaceae;g__Necropsobacter	0	2.89064e-06	2.04206e-07	1.39626e-07	4.53679e-07	6.66503e-06	2.51204e-07	2.2956e-07	0	8.08179e-08	9.29412e-07	0	0	2.6973e-07	1.30806e-07	0	0	6.87607e-07	2.36112e-06	1.11946e-06	1.92076e-06	8.39456e-07	1.32324e-07	0	2.10736e-06	1.13514e-07	2.54954e-06	0	0	1.09703e-06	7.42092e-07	7.25694e-08	4.21409e-07	1.05905e-06	4.54729e-07	1.09285e-07	1.5746e-07	2.63517e-07	3.90951e-07	2.99107e-06	2.92338e-07	0	0	7.60976e-07	1.07321e-06	8.78096e-07	7.00886e-06	3.84976e-07	5.27071e-07
f__Xanthomonadaceae;g__Pseudoxanthomonas	0	7.41086e-07	0	0	0	2.52316e-05	0	2.14733e-07	0	0	4.23696e-07	0	0	0	0	2.23165e-07	0	0	0	0	0	1.49237e-06	0	0	0	0	7.78054e-08	0	0	0	0	2.66281e-06	0	0	0	0	1.14592e-07	1.12359e-07	8.99426e-07	0	0	0	0	0	0	9.38104e-07	7.57332e-07	0	0
f__Orbiliaceae;g__Dactylellina	1.9969e-06	1.1334e-06	5.57811e-07	2.23853e-08	5.56097e-08	1.20426e-06	2.36995e-07	3.34894e-06	0	1.72449e-06	2.93796e-07	2.39409e-07	2.84345e-06	2.51826e-06	7.90973e-06	2.0865e-06	3.73483e-07	1.35658e-06	3.86612e-06	6.98833e-08	1.62659e-06	2.46836e-06	1.70312e-05	1.21268e-05	7.95641e-08	9.42391e-07	1.47298e-07	8.0102e-08	0	6.81936e-06	1.01128e-06	3.86708e-06	5.30098e-07	1.44977e-06	1.76371e-07	2.74943e-07	1.41206e-07	7.04402e-08	7.13446e-06	0	1.70078e-07	1.64199e-06	1.40144e-07	0	0	4.85393e-08	1.19391e-06	3.36959e-07	5.90829e-07
f__Geobacteraceae;g__Geopsychrobacter	0	1.68102e-07	0	5.56104e-08	0	0	0	1.0329e-05	0	3.24136e-07	0	8.06422e-08	1.4109e-06	0	0	4.85833e-07	6.10012e-06	0	0	0	0	0	0	2.65831e-07	0	7.93608e-06	3.23473e-07	0	0	1.76071e-06	0	7.65748e-06	0	0	2.99916e-07	0	7.01007e-07	1.24636e-06	2.51992e-06	0	0	0	0	0	0	2.30487e-06	0	0	0
f__Alcanivoracaceae;g__Kangiella	0	0	0	0	0	0	0	7.07137e-07	0	0	0	0	4.81041e-06	0	0	0	4.59069e-05	0	0	0	0	0	0	0	4.60525e-06	2.05121e-06	8.71724e-07	0	0	0	0	0	0	0	0	0	0	0	5.64221e-06	0	0	0	0	0	0	0	1.70559e-07	0	0
f__Leuconostocaceae;g__Oenococcus	0	6.74548e-08	4.10264e-07	0	0	0	8.74564e-07	0	1.00563e-06	1.20498e-06	3.94373e-07	3.59821e-07	3.93453e-05	1.0605e-06	3.66652e-06	5.4629e-06	2.21336e-06	5.6222e-08	0	1.02509e-06	0	0	2.8605e-08	5.43727e-06	0	5.52091e-07	5.27549e-07	4.21065e-07	0	2.44219e-06	0	5.81464e-06	6.56312e-07	3.98724e-07	6.55338e-08	1.14215e-07	4.15972e-07	2.47798e-06	1.27641e-05	8.70481e-08	6.63351e-07	4.73548e-07	1.1315e-07	0	0	0	0	3.13009e-08	0
f__Synergistaceae;g__Aminiphilus	0	1.12221e-06	3.25773e-06	0	9.33933e-06	0	1.31268e-07	1.52505e-05	0	1.94394e-06	1.76425e-07	1.52696e-06	2.56603e-06	4.49413e-06	4.15113e-08	4.24041e-05	1.14533e-05	5.67225e-08	3.6984e-08	0	0	3.31619e-06	3.58306e-07	7.31035e-06	0	6.5231e-06	2.72421e-06	1.07909e-07	7.64574e-06	1.2298e-05	0	3.22661e-05	0	0	6.78218e-07	2.24407e-06	0	2.38431e-06	1.95634e-05	0	0	1.9254e-06	6.82912e-07	0	0	1.31191e-05	1.97693e-07	7.19512e-06	3.71515e-08
f__Hahellaceae;g__Hahella	0	1.47965e-07	0	0	1.15497e-07	0	0	0	0	0	0	0	3.84165e-07	0	0	0	1.86467e-07	0	0	0	0	0	0	5.31744e-07	9.66136e-08	6.57438e-07	0	0	0	0	0	2.01582e-06	0	0	1.88117e-07	0	0	0	4.8481e-08	0	0	7.01114e-07	0	0	0	0	0	1.10585e-07	0
f__Sporolactobacillaceae;g__Sporolactobacillus	0	3.11551e-07	6.90427e-06	2.72913e-06	1.89142e-06	1.58429e-06	9.40075e-06	2.20905e-06	2.82999e-06	1.70518e-06	2.07095e-06	1.86629e-06	4.08539e-06	1.49432e-06	3.22041e-06	4.17042e-06	5.78087e-06	9.03758e-07	7.69801e-07	2.61429e-06	1.1994e-07	6.64539e-07	3.88703e-06	2.92739e-06	6.70672e-06	5.33289e-06	4.06469e-06	7.95397e-07	3.11657e-07	6.11941e-06	1.0701e-06	2.44475e-06	4.27966e-07	5.04421e-06	8.0634e-07	4.72948e-06	8.05798e-07	5.34005e-07	2.66908e-06	0	3.02814e-06	3.93419e-06	4.34089e-06	1.61409e-06	2.63619e-07	5.50066e-07	0	2.18439e-06	5.5083e-06
f__Flavobacteriaceae;g__Kordia	0	0	0	4.5666e-07	1.36941e-07	3.83956e-06	0	5.60445e-07	0	0	3.04341e-07	0	3.81017e-07	7.19039e-07	1.78573e-06	1.31414e-06	0	1.0679e-07	1.24036e-07	0	5.79524e-06	0	6.43001e-06	1.45008e-06	4.94681e-07	4.72764e-07	3.71263e-07	2.45018e-07	1.21596e-05	7.1398e-07	0	0	0	8.05429e-07	2.47872e-07	1.1456e-08	0	1.78969e-07	0	0	0	0	1.46486e-07	3.19082e-07	0	1.65034e-07	1.84934e-07	6.55586e-08	2.08607e-07
f__Nostocaceae;g__Anabaena	0	3.59815e-07	8.20366e-08	0	0	0	0	6.76391e-07	0	5.45895e-07	4.31481e-06	0	3.20694e-07	4.43154e-08	0	2.11784e-07	5.26807e-06	0	0	0	0	0	0	0	0	0	3.53335e-07	0	0	1.06466e-07	0	3.00411e-06	0	8.23121e-07	2.02266e-07	0	0	1.06584e-06	2.77564e-06	0	0	0	0	0	0	3.22787e-06	0	0	3.05262e-07
f__Unclassified;g__Rubrivivax	0	1.07152e-05	1.0631e-06	1.56097e-06	2.07581e-07	0	6.28009e-07	2.32272e-07	0	0	7.94232e-07	8.39007e-07	0	3.29032e-07	2.61611e-06	3.2124e-07	0	3.43804e-06	4.88824e-08	1.30717e-07	0	0	1.32076e-06	0	0	0	1.63738e-06	0	0	1.05039e-07	2.47364e-07	3.30454e-07	0	1.43163e-07	5.64856e-08	1.09285e-07	1.4912e-07	4.91004e-08	1.31016e-07	1.34643e-07	1.46169e-07	0	7.29676e-08	0	4.59946e-07	7.11953e-07	1.46018e-07	2.80099e-07	0
f__Methylococcaceae;g__Methylobacter	0	4.21371e-07	6.14629e-07	0	3.64516e-07	1.37328e-08	0	8.07362e-07	0	8.25172e-07	4.51636e-07	0	1.75614e-07	4.91451e-07	0	1.74217e-06	6.9803e-07	0	0	0	0	2.08637e-08	0	0	0	0	1.32176e-06	8.19942e-08	0	0	0	2.85706e-07	4.52906e-07	6.84615e-07	3.51749e-05	0	2.87231e-07	1.16021e-05	1.133e-06	0	0	2.69454e-06	9.26938e-08	0	0	3.19714e-06	6.27727e-07	3.16953e-07	2.19969e-06
f__Iridoviridae;g__Chloriridovirus	0	0	0	0	2.5387e-07	0	0	0	0	0	1.31254e-07	0	0	6.73187e-07	0	0	0	0	0	0	0	0	0	0	0	0	1.79479e-07	0	0	0	0	0	0	0	0	0	0	0	0	0	0	0	1.27958e-07	2.47832e-05	0	2.74458e-06	0	6.80606e-07	0
f__Podoviridae;g__Epsilon15likevirus	0	0	4.40756e-08	0	0	0	0	0	0	0	0	0	0	0	0	0	1.15604e-07	0	0	0	1.88816e-07	0	0	0	8.19115e-07	2.45008e-07	0	0	0	0	5.33907e-08	0	1.81913e-07	4.42236e-07	0	1.69833e-06	6.7972e-08	1.13754e-07	0	0	0	1.6883e-07	0	2.18997e-07	0	0	0	0	0
f__Rivulariaceae;g__Calothrix	0	6.37955e-07	2.13955e-07	0	3.86192e-07	0	0	1.2652e-06	0	3.29164e-07	4.26463e-06	0	2.3326e-07	9.76988e-07	0	8.62839e-07	4.70035e-06	0	0	0	0	0	2.99013e-06	7.77776e-07	0	4.15731e-06	1.47019e-06	5.01844e-08	0	1.98453e-06	0	7.95797e-07	0	2.68342e-07	1.7383e-06	6.58062e-07	7.02836e-06	1.60586e-06	6.88605e-06	0	0	0	6.07628e-07	0	0	7.63018e-06	0	3.48404e-07	0
f__Planctomycetaceae;g__Singulisphaera	9.04332e-08	2.35707e-06	1.14437e-06	1.31135e-07	7.18589e-07	0	0	5.51727e-06	1.51125e-06	1.93857e-06	1.15509e-07	1.9801e-05	1.56063e-06	4.02836e-06	0	8.97293e-07	1.5205e-05	0	1.71203e-07	0	0	0	6.15593e-06	1.50151e-06	4.58062e-06	7.56551e-07	1.74769e-06	0	0	7.92258e-07	0	1.04369e-06	0	0	5.53813e-07	1.35216e-06	1.02756e-06	2.14041e-06	1.54521e-05	0	0	7.05678e-06	9.04001e-08	7.37626e-08	0	1.27734e-05	0	9.99313e-07	6.89713e-07
f__Enterobacteriaceae;g__Budvicia	0	0	3.2348e-07	0	0	2.25406e-05	1.34926e-06	2.31717e-07	0	2.06344e-07	0	5.79569e-07	1.33566e-07	7.80234e-07	0	6.45356e-07	5.25163e-06	1.48617e-06	3.29933e-07	0	2.17947e-07	4.76935e-07	4.56402e-08	9.69474e-07	0	1.88619e-06	4.2954e-07	0	0	5.52348e-07	0	0	0	0	3.59825e-07	1.51044e-07	0	9.48935e-08	1.97624e-06	0	5.26359e-07	3.48517e-06	0	2.14991e-07	0	2.005e-06	1.17283e-06	0	0
f__Synergistaceae;g__Aminomonas	0	3.31487e-06	9.23305e-07	1.68113e-07	2.5792e-07	0	5.98421e-07	5.20334e-06	1.24e-07	2.14887e-06	2.30303e-06	1.72344e-06	6.87458e-07	3.41921e-08	0	1.84587e-05	8.63148e-06	0	0	0	0	1.05125e-07	1.28622e-07	9.69701e-07	0	1.09842e-06	1.60474e-06	1.2777e-07	0	3.3017e-06	1.54881e-07	9.65334e-06	0	0	1.78371e-07	4.55537e-07	5.10186e-08	9.43584e-06	6.90639e-06	0	1.8304e-07	1.26721e-07	1.21362e-07	1.9992e-06	0	5.9848e-06	1.82851e-07	4.81436e-06	1.73002e-06
f__Candidatus Brocadiaceae;g__Candidatus Kuenenia	2.50747e-07	6.55013e-07	5.89391e-07	0	1.07589e-06	6.79802e-08	1.33965e-06	2.96126e-06	0	1.72879e-06	4.85868e-06	2.78749e-08	1.13833e-06	7.55957e-07	3.71061e-07	8.24677e-06	7.03826e-06	2.71604e-07	2.07195e-07	2.06473e-07	0	0	4.18023e-07	1.60086e-06	7.99258e-07	1.08911e-05	3.54053e-06	0	2.09541e-07	3.1208e-06	1.95361e-07	1.40535e-06	2.77427e-07	2.532e-08	3.47103e-08	0	0	1.97884e-06	3.82752e-06	4.25348e-07	4.61761e-07	1.74617e-06	4.20432e-07	6.62041e-07	0	6.15516e-06	2.30642e-07	1.15045e-06	3.14728e-06
f__Enterobacteriaceae;g__Ewingella	0	0	0	0	0	0	0	0	0	0	0	5.44335e-06	0	0	0	0	4.45585e-05	0	0	0	0	0	0	0	0	0	0	0	0	0	0	0	0	0	0	0	0	0	0	0	0	0	0	0	0	0	0	0	0
f__Unclassified;g__Helcococcus	0	2.62265e-06	2.53612e-06	6.12525e-06	3.82736e-07	1.67231e-06	1.01119e-06	5.27455e-06	0	2.28651e-06	1.85715e-06	9.25678e-07	2.95971e-06	4.33774e-06	1.04852e-06	7.96773e-06	2.27719e-06	1.07804e-06	7.29473e-07	7.82721e-06	0	1.34442e-06	8.15956e-06	1.61727e-05	6.54608e-06	2.6852e-06	1.50811e-06	2.62366e-07	3.93186e-06	9.44391e-06	7.93841e-07	7.54258e-06	6.46354e-06	2.22538e-06	5.94035e-07	1.6978e-07	5.03149e-08	2.08704e-06	1.24389e-05	8.56173e-06	1.30874e-06	1.94071e-06	2.70526e-06	3.05659e-07	9.79809e-08	1.28295e-06	1.71986e-07	1.99578e-06	5.1766e-07
f__Synergistaceae;g__Anaerobaculum	0	3.50495e-07	2.16618e-06	1.06576e-07	3.44667e-07	0	3.55723e-07	7.65138e-07	1.05863e-07	1.22419e-06	2.2017e-07	3.1761e-06	5.9784e-07	8.99938e-07	0	2.01922e-06	2.43962e-06	0	5.20946e-07	0	5.69265e-08	4.83286e-07	1.14157e-06	1.11629e-06	0	1.35026e-06	8.59166e-07	5.98463e-08	0	2.75398e-06	0	4.11377e-06	6.06375e-08	1.01136e-07	1.1423e-06	6.80177e-07	6.28936e-08	4.14234e-07	1.14745e-06	0	0	5.5531e-07	3.49037e-07	2.0429e-07	0	1.92814e-06	0	5.76432e-07	1.30826e-07
f__Rhodothermaceae;g__Salinibacter	0	1.892e-07	6.73534e-07	0	0	9.96788e-08	0	1.40534e-05	0	5.67541e-08	0	0	0	1.75657e-06	5.29039e-07	2.54118e-05	1.19768e-05	1.1497e-07	0	1.02077e-07	0	1.60346e-07	1.73519e-07	2.87378e-06	1.48177e-07	3.70209e-06	6.98232e-06	0	0	1.51582e-05	4.82916e-08	1.42693e-05	0	4.5e-07	5.52996e-08	4.26703e-08	5.75973e-08	5.99553e-07	1.01976e-05	2.97553e-05	1.14143e-07	0	0	1.98082e-07	5.98619e-08	7.13281e-08	1.14025e-07	2.33494e-06	5.14486e-08
f__Methanoregulaceae;g__Methanoregula	0	0	6.9913e-08	1.91212e-07	2.98162e-08	0	1.25429e-07	1.24865e-06	0	5.33017e-07	0	0	0	2.89032e-07	0	8.95957e-08	5.24531e-07	3.6129e-07	0	0	0	0	5.43636e-07	1.90694e-07	0	3.10907e-07	1.46412e-07	0	0	4.82508e-07	0	1.78742e-07	0	0	1.03789e-07	2.1547e-08	0	9.0219e-08	4.01222e-07	0	0	0	0	0	0	0	0	6.94017e-07	1.51369e-07
f__Hyphomicrobiaceae;g__Cucumibacter	0	9.37095e-07	1.02843e-07	0	0	6.72077e-08	0	7.3707e-07	0	0	2.38881e-06	0	0	6.33504e-06	0	2.00405e-06	1.03119e-05	0	0	0	0	0	0	5.76914e-08	0	0	2.10122e-06	0	0	0	0	2.20864e-06	0	0	6.27992e-08	0	0	2.18354e-07	2.26328e-06	0	0	0	0	0	0	2.96602e-06	0	0	0
f__Unclassified;g__Halothece	0	0	0	0	0	0	0	0	0	0	0	0	0	0	0	0	8.86301e-08	0	0	0	0	0	0	0	0	0	0	0	0	3.47954e-08	0	0	0	0	0	0	0	0	0	0	0	0	0	0	0	0	0	0	0
f__Acidaminococcaceae;g__Succinispira	1.83881e-07	2.19457e-06	2.42368e-05	1.0803e-05	9.47168e-06	2.52771e-06	2.06553e-06	2.33251e-07	3.68648e-08	9.22908e-07	5.17478e-06	1.09086e-05	4.77642e-06	1.10683e-06	1.12677e-06	1.43369e-06	4.0641e-06	2.55159e-05	6.26762e-06	1.23596e-05	0	4.58581e-06	1.14115e-05	1.60535e-05	2.96799e-06	5.05088e-06	1.71153e-05	1.26093e-06	0	1.16606e-07	1.05086e-05	4.96811e-07	0	1.55437e-06	4.41752e-07	3.1525e-06	1.08476e-06	2.98709e-06	1.02648e-06	0	1.85617e-05	5.14752e-06	1.36118e-05	2.08438e-05	1.30679e-05	4.64361e-06	2.24783e-06	1.47608e-06	1.31768e-07
f__Unclassified;g__Arthrospira	0	1.75367e-07	2.68226e-06	0	1.11367e-06	0	1.06239e-07	1.21008e-06	0	2.67019e-07	1.04699e-07	3.39816e-07	4.69798e-07	8.25704e-07	2.04292e-07	4.02169e-07	2.07965e-07	1.10494e-07	2.10788e-07	0	0	1.09987e-07	1.00282e-06	4.38823e-07	4.36098e-05	6.95088e-08	3.58244e-06	0	0	2.70473e-06	1.00046e-05	2.69681e-06	2.9333e-05	2.0578e-07	1.10762e-06	1.434e-06	1.33187e-07	2.0578e-07	2.69696e-07	0	0	1.01804e-06	2.00171e-07	0	0	1.28124e-06	0	3.39211e-07	2.08768e-07
f__Cordycipitaceae;g__Beauveria	0	0	0	0	0	0	0	1.00034e-07	8.64974e-07	0	0	0	0	0	0	0	0	0	0	0	0	0	0	0	0	0	0	0	0	0	0	0	0	0	0	0	4.35565e-05	0	0	0	0	0	0	8.59964e-08	0	0	0	0	8.93449e-08
f__Pasteurellaceae;g__Gallibacterium	0	0	2.64782e-07	0	7.84345e-08	1.99607e-05	2.60577e-07	0	1.87619e-06	8.67145e-08	3.91455e-07	0	0	0	8.75931e-07	0	0	0	5.52519e-07	3.14626e-07	0	0	7.54937e-07	7.22219e-08	2.26399e-07	0	0	1.67095e-07	0	7.30964e-08	0	0	0	0	1.26415e-05	5.66814e-08	0	0	6.07821e-08	0	3.51818e-07	1.35232e-07	5.26938e-07	1.38153e-06	1.05239e-06	2.73448e-06	0	0	1.36684e-07
f__Flavobacteriaceae;g__Leeuwenhoekiella	5.61468e-08	2.38552e-07	3.38926e-06	2.69016e-06	0	0	3.22837e-07	7.66341e-07	8.363e-07	3.84446e-06	2.52352e-06	1.16991e-06	1.46846e-06	2.82057e-07	1.43165e-07	2.78825e-06	1.27186e-06	0	0	1.70607e-07	2.84633e-07	8.92556e-07	8.63522e-08	3.01542e-06	1.98126e-06	6.83152e-07	3.31063e-06	7.38204e-07	7.68428e-08	4.55103e-06	0	1.01921e-06	0	4.81081e-07	1.81025e-07	2.4026e-06	1.39834e-06	1.94471e-06	5.6627e-06	0	7.999e-07	2.66973e-07	1.63263e-07	7.30816e-07	1.55144e-06	4.78997e-06	0	2.05372e-07	2.50928e-07
f__Sulfolobaceae;g__Sulfolobus	0	0	0	0	0	0	0	6.12546e-06	0	0	1.37465e-06	0	0	0	0	0	0	0	0	0	0	0	0	0	0	0	0	0	0	0	0	6.44015e-06	0	0	6.38459e-07	0	9.47488e-07	0	0	0	0	0	0	0	0	0	0	0	0
f__Rhizobiaceae;g__Sinorhizobium	0	0	7.20031e-06	3.92854e-07	5.12726e-06	4.31868e-07	8.65127e-07	5.13607e-07	2.33315e-07	4.65541e-08	5.12975e-06	8.48302e-06	1.18062e-07	4.44463e-07	0	3.95001e-06	5.71196e-06	1.24594e-06	4.16372e-07	6.22123e-07	1.00937e-06	4.54598e-07	6.29771e-07	2.45818e-06	6.08636e-07	9.08777e-07	2.50725e-06	4.30641e-05	0	2.07429e-06	4.3043e-07	1.70618e-07	2.71923e-06	1.55173e-05	5.72093e-07	2.82433e-06	4.57537e-07	2.03336e-06	3.59591e-06	9.1689e-07	4.70596e-07	4.02977e-06	1.6706e-07	4.49187e-06	3.15513e-06	1.88331e-06	1.45187e-06	1.89966e-06	8.44042e-08
f__Holosporaceae;g__Holospora	0	0	0	0	0	0	0	0	0	0	0	0	0	0	0	0	0	0	0	0	0	0	0	0	0	0	0	0	0	0	0	0	0	0	0	0	0	0	0	0	0	0	0	0	0	0	0	0	0
f__Bacillaceae;g__Gracilibacillus	5.74628e-08	8.87399e-07	8.99129e-07	0	0	9.6416e-06	3.8402e-06	4.6989e-06	3.33729e-05	1.86784e-06	2.82611e-06	5.34633e-07	1.86391e-06	1.75393e-06	2.82581e-07	7.71799e-06	7.51852e-06	4.97799e-08	4.27339e-07	4.73168e-08	2.91894e-07	1.19627e-05	5.18371e-07	9.25176e-07	3.66327e-07	1.27788e-06	1.75716e-05	3.73398e-07	2.53307e-06	2.58425e-06	4.01105e-07	3.00014e-06	0	1.13632e-05	2.45704e-07	0	1.82118e-07	9.53878e-08	7.74477e-06	0	0	4.93471e-06	6.18156e-07	2.29548e-07	0	2.27479e-07	1.69711e-05	7.0789e-07	9.64474e-07
f__Flavobacteriaceae;g__Gillisia	2.75349e-05	2.64973e-07	5.24203e-07	1.6636e-06	0	0	1.28372e-06	3.49533e-06	0	6.52629e-07	6.47734e-06	0	1.46277e-06	1.28781e-06	3.88688e-07	5.27372e-06	1.60072e-06	2.17221e-08	0	0	2.80447e-07	0	0	2.84639e-07	0	1.23008e-05	9.82389e-07	0	0	2.99765e-05	0	9.85098e-06	0	0	2.96466e-06	3.22111e-05	3.01175e-05	2.88949e-06	1.46486e-06	2.22272e-07	0	1.59892e-06	6.81344e-07	3.33985e-06	0	2.34071e-06	1.60967e-06	4.78064e-08	5.30764e-06
f__Carnobacteriaceae;g__Lacticigenium	0	0	0	0	0	4.24191e-05	0	4.58972e-06	4.30388e-08	0	0	5.44335e-07	1.03016e-07	1.43456e-07	0	1.31979e-05	1.60835e-06	1.36539e-06	0	0	1.76578e-07	1.51013e-07	0	3.78591e-07	0	8.25509e-07	3.63345e-08	0	0	2.73859e-06	0	7.25664e-06	0	0	0	0	0	0	2.14222e-06	4.54256e-08	0	0	0	0	0	0	0	2.44997e-06	0
f__Alcaligenaceae;g__Oligella	0	0	0	0	0	0	0	0	0	0	0	0	7.98919e-07	0	0	0	5.52421e-06	0	0	0	0	0	0	0	0	0	0	0	0	0	0	0	4.69358e-07	0	0	0	0	8.36276e-06	0	0	0	1.21969e-06	0	0	0	0	0	0	0
f__Chromatiaceae;g__Thiocapsa	0	0	0	1.18498e-07	0	0	0	4.94144e-07	0	0	0	0	0	0	1.23846e-05	8.64037e-06	4.4849e-07	0	0	5.18184e-06	0	0	0	3.25275e-06	0	1.71624e-06	0	0	0	0	0	0	1.96495e-06	0	1.85615e-05	0	0	0	0	0	0	0	1.21057e-05	0	0	0	1.00926e-05	0	0
f__Thermoanaerobacteraceae;g__Caldanaerobius	0	2.28558e-06	8.07915e-06	1.56042e-06	2.55783e-06	1.03759e-07	4.5956e-06	5.59268e-06	3.56354e-06	1.6409e-05	2.11405e-05	1.54157e-05	3.95882e-06	1.73932e-05	2.64234e-06	1.66358e-05	3.09222e-05	1.13995e-05	1.03267e-05	9.66002e-06	0	4.93603e-06	3.99241e-06	1.66603e-05	1.15936e-05	1.94309e-05	4.82576e-06	7.34663e-06	0	8.54651e-06	7.59756e-07	2.89125e-05	5.27433e-07	1.32797e-06	2.7676e-05	7.49377e-07	2.69829e-05	1.60651e-05	3.98372e-05	5.47232e-07	1.45892e-06	8.6205e-06	1.48431e-05	1.58178e-05	7.83382e-06	9.29744e-06	2.80385e-06	3.94924e-06	7.54793e-06
f__Acetobacteraceae;g__Rubritepida	2.31291e-06	1.16307e-05	0	0	0	0	0	6.12313e-06	0	0	0	0	9.70522e-08	7.72021e-08	0	9.57259e-08	1.22266e-05	0	0	0	0	0	0	2.03742e-07	0	0	4.13954e-07	2.83868e-06	0	0	0	0	0	0	7.97729e-06	0	0	1.47374e-05	2.35199e-05	0	0	0	0	0	0	1.55045e-06	0	0	0
f__Nocardioidaceae;g__Actinopolymorpha	0	7.93612e-07	1.41682e-06	0	1.11416e-06	0	6.27121e-06	3.24971e-06	0	1.22322e-06	0	4.51225e-07	4.28028e-07	1.90257e-06	2.62745e-08	1.64937e-06	1.68218e-05	0	0	0	0	6.11562e-06	4.31171e-06	3.60765e-07	0	3.64369e-07	1.13144e-06	5.15144e-07	0	1.19225e-06	0	1.61446e-06	0	3.51791e-06	2.23096e-07	1.26589e-07	1.82392e-07	1.10765e-06	2.92468e-06	0	0	0	3.11551e-06	1.20285e-07	4.20609e-07	3.52928e-06	2.51398e-07	1.31548e-06	0
f__Thermomonosporaceae;g__Spirillospora	0	6.06736e-07	0	0	0	0	0	0	9.382e-08	0	0	0	0	0	0	0	1.24676e-06	0	0	0	0	0	0	0	0	0	2.25014e-06	0	0	9.37312e-08	0	0	0	0	0	0	0	3.50516e-07	1.55881e-06	0	0	0	0	0	0	3.68355e-06	0	0	0
f__Xanthomonadaceae;g__Rhodanobacter	0	1.20709e-06	1.24494e-07	5.70853e-07	0	9.10487e-06	2.70677e-07	8.3686e-07	0	1.25674e-06	0	0	0	0	0	0	5.43111e-06	7.77956e-07	0	0	3.1004e-06	1.18001e-06	0	0	2.48113e-06	5.71685e-08	0	0	0	2.43352e-07	0	2.68012e-06	0	0	0	2.94392e-08	1.36794e-06	1.60653e-07	6.93023e-06	0	0	1.03322e-06	3.42212e-08	0	0	0	0	0	0
f__Comamonadaceae;g__Acidovorax	0	3.62697e-05	1.51655e-06	2.60511e-07	1.41077e-07	0	1.07108e-07	2.39361e-05	0	2.71201e-07	2.94662e-06	2.81868e-06	3.96557e-07	8.96318e-07	3.15889e-06	1.21782e-05	1.47632e-06	4.6964e-07	0	7.82e-06	0	0	6.98776e-07	5.69495e-06	0	0	5.22969e-06	1.39775e-07	2.04594e-06	8.3523e-06	1.82537e-07	1.36121e-05	0	3.17857e-07	2.70875e-05	2.05013e-06	7.83712e-06	7.65268e-07	3.96166e-07	3.30165e-06	3.78233e-07	3.67635e-07	5.40679e-06	2.10826e-06	7.9831e-07	3.27446e-05	8.45688e-07	1.50521e-06	9.92726e-06
f__Bacteriovoracaceae;g__Bacteriovorax	0	3.6146e-08	2.18821e-07	0	9.2195e-08	0	0	3.28799e-06	0	4.13469e-06	2.22177e-07	1.81953e-07	4.04384e-08	4.77308e-07	0	2.45783e-07	4.90936e-06	0	2.3991e-07	3.18766e-07	2.88945e-07	0	2.42013e-07	1.11238e-07	3.85607e-08	3.4602e-08	2.0068e-07	4.56722e-08	0	8.59203e-08	1.88507e-07	2.71635e-07	0	9.51422e-08	2.88378e-07	4.91606e-08	5.17423e-08	1.1854e-07	3.87499e-06	0	4.45559e-07	0	1.54896e-07	4.16629e-05	0	4.31896e-06	9.82043e-08	2.94654e-06	0
f__Xanthomonadaceae;g__Frateuria	0	5.84321e-07	0	0	0	0	0	3.61733e-05	0	0	0	1.80387e-05	0	9.34292e-08	7.66118e-06	6.02249e-08	0	0	0	0	0	0	0	4.16215e-05	0	0	0	1.31461e-06	0	0	0	1.36409e-07	0	0	0	0	1.39408e-07	0	0	0	0	0	0	0	0	8.04145e-07	0	0	1.16661e-07
f__Unclassified;g__Candidatus Puniceispirillum	0	0	0	0	0	0	0	1.6148e-05	0	0	0	0	0	0	0	0	0	0	0	0	0	0	0	0	0	0	0	0	0	0	0	1.39067e-05	0	0	0	0	0	0	0	0	0	0	0	0	0	0	0	0	0
f__Burkholderiaceae;g__Pandoraea	0	2.98661e-07	1.6869e-05	0	0	0	0	6.17702e-06	0	0	0	0	0	1.09675e-06	3.32222e-05	0	2.05283e-07	2.05913e-05	0	0	0	7.69502e-07	0	0	0	1.56625e-06	0	0	0	0	0	5.28387e-06	1.43568e-07	0	1.51033e-07	1.11696e-07	1.80327e-06	0	3.29385e-06	0	0	0	1.94759e-06	0	0	0	0	0	4.1749e-06
f__Halobacteriaceae;g__Haloferax	0	2.43381e-07	2.72929e-07	0	6.73732e-07	0	6.79748e-06	0	0	0	0	0	1.18205e-07	0	2.06613e-07	3.66815e-06	8.36155e-06	0	0	2.06473e-07	0	0	1.17904e-07	0	1.79833e-06	4.54782e-07	3.12202e-07	2.36665e-07	0	1.36353e-06	4.81904e-06	1.10149e-05	0	1.02692e-06	0	0	0	0	6.84437e-07	0	0	0	0	0	0	1.34883e-07	0	1.29016e-07	0
f__Rhodobacteraceae;g__Thalassobacter	0	0	5.10516e-08	0	0	0	6.28009e-08	5.35828e-06	0	0	1.23794e-06	0	1.32344e-07	0	1.00044e-06	5.23394e-06	3.07642e-07	0	0	0	2.00741e-06	0	0	2.78496e-07	0	1.24839e-06	5.12914e-07	0	0	5.16533e-07	0	4.3015e-06	1.16569e-07	0	9.50689e-06	3.98704e-08	1.57118e-06	0	2.35397e-06	7.6115e-07	5.83277e-07	0	0	0	0	3.52832e-06	0	0	0
f__Unclassified;g__Epulopiscium	1.97935e-06	3.60745e-06	5.84863e-06	4.16467e-07	7.92062e-06	1.03241e-05	7.07387e-07	8.40121e-06	3.90957e-05	1.07253e-05	2.70036e-06	2.85427e-06	3.95119e-06	1.08531e-05	2.90141e-06	5.56582e-06	4.37131e-06	2.15658e-06	3.39524e-07	9.1722e-06	1.35376e-05	2.70735e-06	4.83847e-06	3.03197e-06	4.09495e-05	1.0626e-05	1.10266e-06	6.22797e-07	0	9.08494e-06	4.54603e-06	8.4727e-06	1.73568e-06	3.36082e-06	1.61555e-06	1.22075e-06	9.93978e-07	3.06489e-06	2.94062e-06	3.15688e-06	1.79143e-06	4.06821e-06	1.2019e-06	2.35603e-06	9.82067e-08	4.25423e-07	3.74644e-06	1.15849e-06	9.40353e-06
f__Unclassified;g__Leptolyngbya	0	1.04248e-07	2.01346e-07	0	0	0	4.09072e-05	6.38201e-07	0	1.76803e-06	9.3136e-07	3.56147e-07	1.33744e-06	2.12585e-08	6.71975e-07	4.2086e-06	2.93428e-06	0	1.84974e-07	3.78534e-07	1.9865e-07	5.19527e-06	3.33207e-07	1.48038e-05	1.42487e-06	6.16702e-06	3.48415e-06	0	1.16911e-06	1.34177e-07	9.85741e-06	1.33197e-06	1.95053e-06	0	2.56525e-05	1.73014e-08	2.27989e-07	2.03913e-06	6.2857e-06	0	1.08708e-08	2.48234e-07	3.51084e-06	8.37321e-08	1.67823e-07	2.27277e-06	6.48929e-07	0	4.64529e-06
f__Caldisphaeraceae;g__Caldisphaera	0	1.03394e-06	0	0	0	0	0	0	0	0	0	0	0	0	0	0	0	0	0	0	0	0	0	0	0	0	2.13168e-06	0	0	0	0	0	0	0	0	0	0	0	0	0	0	0	0	0	0	6.89895e-07	0	0	0
f__Chrysiogenaceae;g__Chrysiogenes	0	3.39136e-07	9.46839e-08	5.35981e-07	1.16933e-05	8.48939e-08	0	2.70847e-07	0	1.97749e-06	3.90366e-07	0	7.94824e-08	8.30286e-08	0	9.47884e-06	1.73409e-06	1.82923e-07	0	7.89985e-08	0	0	3.12871e-06	7.30395e-08	0	1.81881e-07	9.42392e-07	0	2.81928e-06	3.69619e-08	0	5.49596e-07	3.08294e-06	5.46785e-06	0	0	2.63699e-07	3.2385e-07	1.6597e-06	0	0	0	0	0	0	2.9002e-06	0	2.42488e-07	7.5672e-07
f__Glomerellaceae;g__Colletotrichum	0	6.17222e-07	4.83367e-06	0	1.7853e-06	5.86026e-06	5.84612e-07	5.2667e-06	3.38069e-06	2.71108e-06	1.75285e-06	5.81556e-07	9.66852e-06	6.74667e-07	4.40489e-06	4.55023e-06	3.5565e-06	0	9.75033e-08	8.29664e-08	4.02858e-05	1.09847e-06	3.71514e-06	1.51623e-06	0	1.87448e-05	5.58765e-07	0	6.84833e-08	4.94108e-06	2.27654e-06	8.99006e-07	3.4315e-05	1.19148e-06	2.14337e-05	1.15606e-07	1.25068e-07	0	1.92506e-07	0	0	1.22855e-07	1.19716e-07	1.9112e-06	0	1.42656e-07	8.49226e-08	8.38782e-07	1.0113e-06
f__Thermotogaceae;g__Petrotoga	1.80644e-08	2.91627e-06	5.83796e-06	7.86517e-06	2.98489e-06	0	1.37628e-06	2.39541e-05	0	3.71312e-06	1.15387e-06	9.89306e-06	5.41551e-06	4.64445e-06	9.82809e-08	8.17182e-06	4.36224e-06	0	6.85033e-07	0	0	4.69171e-06	4.9395e-06	3.5421e-06	8.93744e-06	1.71979e-05	9.97117e-06	9.9915e-07	0	7.24121e-06	0	9.63546e-06	0	2.1679e-06	1.50833e-06	0	1.08473e-06	7.05215e-06	3.38505e-06	0	0	3.69727e-06	3.11717e-06	6.5868e-06	1.47992e-07	2.35687e-06	4.93832e-08	3.32803e-06	4.08658e-06
f__Erysipelotrichaceae;g__Kandleria	7.67402e-07	1.0585e-06	1.32981e-06	3.28273e-07	2.66677e-06	4.64245e-06	2.84663e-05	4.6211e-06	3.45917e-06	1.71202e-06	7.32101e-06	7.86972e-07	5.48124e-06	3.29032e-06	7.79796e-06	1.52515e-05	3.50274e-06	8.84642e-07	2.00907e-06	4.87663e-06	1.46342e-07	1.05843e-06	1.37609e-05	2.34871e-06	1.1151e-05	4.00112e-05	3.33225e-05	4.36933e-06	0	1.32249e-05	5.1964e-06	1.46073e-05	1.71572e-07	3.09819e-06	1.23356e-06	6.01799e-07	1.28732e-06	1.22768e-05	1.22798e-05	1.01714e-07	3.53963e-07	3.29921e-06	1.60819e-05	6.74772e-06	1.24046e-07	1.70773e-06	9.89483e-08	4.93445e-06	1.57514e-05
f__Chromatiaceae;g__Thioflavicoccus	0	0	0	0	0	0	0	7.60178e-06	0	0	0	0	6.90633e-08	0	0	0	4.87964e-07	0	0	0	0	0	0	0	0	0	1.66976e-07	0	0	0	0	4.62452e-06	0	0	3.9389e-07	0	0	0	8.54137e-07	0	0	0	0	0	0	1.65497e-06	0	0	0
f__Enterobacteriaceae;g__Mangrovibacter	1.77235e-07	1.06261e-06	4.36827e-07	0	1.07154e-06	5.84302e-06	7.70705e-07	0	0	8.11425e-08	2.41506e-07	0	9.83462e-08	2.13098e-07	3.651e-07	9.70023e-08	1.7586e-07	0	0	3.53583e-07	4.59527e-06	1.11629e-06	5.22544e-07	8.33741e-07	3.50359e-07	5.8484e-07	1.58515e-07	8.04113e-08	0	2.06417e-06	2.12968e-06	1.94826e-07	0	3.69795e-06	5.61843e-08	2.02542e-07	5.07034e-07	9.76771e-08	0	7.226e-08	7.06012e-07	5.31553e-07	1.23179e-06	4.3496e-06	0	2.24446e-07	7.83649e-08	6.65234e-07	2.59465e-06
f__Flavobacteriaceae;g__Bizionia	0	0	0	9.01656e-07	9.48097e-07	0	0	1.4544e-07	0	2.71615e-06	1.14501e-06	0	1.85129e-07	0	0	4.51473e-07	5.41797e-06	5.85168e-07	8.44778e-06	0	0	1.9416e-07	0	0	0	3.68848e-06	5.79883e-06	0	4.2513e-07	0	0	0	0	0	0	1.29032e-06	0	0	0	0	0	0	0	9.15806e-07	1.61944e-06	4.80828e-07	0	0	0
f__Sphingobacteriaceae;g__Arcticibacter	0	3.69913e-08	2.84178e-06	2.01404e-06	3.44881e-06	1.71428e-07	0	5.54863e-06	0	2.88329e-07	1.53042e-06	2.95418e-07	9.78346e-07	2.06242e-06	1.5034e-06	5.94659e-06	5.17211e-06	0	0	0	6.25259e-08	5.26802e-06	4.50801e-07	5.43024e-06	7.15209e-07	3.31863e-06	6.60575e-07	6.24329e-07	0	1.24077e-06	0	6.95015e-06	2.92492e-06	3.92923e-06	4.04502e-07	2.5253e-07	0	8.16754e-07	4.69834e-06	0	1.20937e-07	1.27485e-06	1.20685e-05	0	8.03385e-07	7.74211e-07	6.65459e-08	0	0
f__Trichocomaceae;g__Talaromyces	0	9.36107e-07	0	0	0	0	0	0	0	0	0	0	0	0	0	0	0	0	0	0	0	0	0	0	0	0	2.08928e-06	0	0	0	0	0	0	0	0	0	0	0	0	0	0	0	0	0	0	7.15707e-07	0	0	0
f__Flavobacteriaceae;g__Empedobacter	0	0	0	0	4.1127e-07	0	0	0	0	0	0	0	0	0	0	7.9078e-08	6.64726e-07	0	0	0	1.54705e-06	0	0	0	0	2.20249e-06	2.30758e-08	0	0	0	0	0	0	0	0	2.97208e-07	0	0	1.97888e-07	0	0	1.10302e-06	0	0	0	0	0	0	0
f__Coxiellaceae;g__Rickettsiella	0	0	0	0	0	0	0	6.64055e-06	0	0	0	0	0	0	0	0	0	0	0	0	0	0	0	0	0	0	0	0	0	0	0	5.12486e-06	0	0	2.28111e-07	0	1.16328e-06	0	0	0	0	0	0	0	0	0	0	0	0
f__Flammeovirgaceae;g__Flexithrix	0	4.99514e-07	4.791e-06	4.53106e-07	2.6015e-06	3.21119e-07	1.96165e-07	4.26189e-06	0	1.27427e-06	2.48505e-06	4.49865e-07	3.78448e-06	8.2551e-07	1.30867e-06	1.83724e-06	9.20146e-06	2.34735e-06	3.98974e-08	0	0	3.06929e-06	9.31096e-07	5.13953e-06	1.86494e-06	2.83406e-06	4.17777e-06	2.34006e-07	0	1.43674e-06	2.81535e-05	1.95014e-06	1.06116e-07	0	4.94124e-07	8.83176e-08	3.97544e-07	9.65781e-07	3.97777e-06	0	0	3.87965e-05	2.35757e-08	5.84513e-07	0	4.95596e-06	5.799e-08	0	3.98009e-07
f__Methanosaetaceae;g__Methanosaeta	0	1.4167e-06	1.32159e-06	5.92927e-07	7.26271e-06	1.1482e-07	4.57119e-06	1.64648e-05	5.49897e-06	1.53744e-06	1.22995e-06	2.49102e-07	3.21426e-06	1.5763e-06	6.31221e-07	2.42879e-06	1.01935e-05	3.30718e-07	0	2.51483e-07	0	2.89774e-06	1.9307e-07	4.17494e-06	0	2.33869e-06	7.00428e-06	1.34775e-07	1.97849e-06	2.68706e-06	2.56594e-06	6.15884e-06	6.75615e-08	5.76599e-06	5.68672e-07	2.87611e-06	8.28529e-07	6.21508e-07	1.83275e-05	2.29674e-06	2.00666e-07	1.02896e-06	9.17339e-07	0	0	9.07168e-06	0	3.49014e-07	1.53491e-06
f__Rhodobacteraceae;g__Citreicella	0	0	7.77662e-08	0	0	0	0	0	0	0	0	0	2.02081e-07	0	0	0	1.01985e-07	0	0	0	4.79152e-06	0	0	0	0	1.85884e-06	0	0	0	9.66074e-07	0	0	0	0	0	0	0	0	0	0	3.84727e-05	0	2.95513e-06	0	0	0	0	0	0
f__Desulfuromonadaceae;g__Desulfuromonas	4.90349e-08	4.38538e-07	2.24162e-06	4.3129e-08	5.03115e-07	0	8.87179e-07	3.37141e-06	0	4.41622e-07	7.51576e-08	8.13114e-08	4.94363e-07	1.71113e-06	1.09092e-06	2.2775e-06	1.20029e-05	0	7.56561e-08	0	0	0	2.28959e-07	2.35955e-06	0	4.2076e-07	1.1436e-06	4.62812e-08	4.84859e-06	9.89754e-07	0	4.22762e-06	0	1.64055e-07	1.00409e-06	3.37569e-08	9.08174e-08	1.37742e-06	8.23167e-06	0	0	1.87272e-06	3.53163e-07	1.88046e-06	1.51544e-06	9.67604e-06	4.96137e-07	8.09671e-07	4.26433e-06
f__Ustilaginaceae;g__Sporisorium	0	0	0	0	0	0	0	0	0	0	0	0	0	0	0	0	0	0	0	0	0	0	0	0	0	0	0	0	0	0	0	0	0	0	0	0	0	0	0	0	0	0	0	0	0	0	0	0	0
f__Unclassified;g__Pleurocapsa	0	0	2.64782e-07	0	1.39946e-06	8.27171e-08	0	8.92096e-07	0	0	6.75858e-08	2.19359e-07	1.27047e-06	7.18415e-07	1.97574e-06	1.72498e-07	5.94643e-07	1.65567e-06	8.72398e-08	0	6.40424e-07	5.99297e-07	0	0	2.52397e-07	4.34841e-07	5.54508e-08	1.55422e-07	0	0	0	1.09622e-07	0	0	0	0	0	0	0	4.88833e-07	0	3.78474e-05	6.58887e-08	0	0	6.62734e-07	0	0	2.62905e-07
f__Micromonosporaceae;g__Micromonospora	0	0	4.45914e-06	4.18171e-07	3.22639e-06	0	3.72651e-07	3.91347e-06	1.47766e-07	1.15685e-06	7.08267e-06	8.41711e-06	3.09508e-07	2.68712e-06	6.78746e-06	1.60038e-06	5.91617e-07	5.08777e-07	2.45333e-07	7.1959e-07	6.39003e-08	3.35018e-06	1.11339e-05	7.90583e-06	0	8.12949e-07	1.76564e-06	6.1861e-07	6.63828e-07	3.6453e-06	2.21281e-06	2.73221e-06	6.9579e-07	2.16772e-05	1.87745e-06	1.2181e-06	2.16703e-07	9.67675e-06	6.93518e-06	0	1.20698e-06	5.66285e-07	2.42091e-06	2.93821e-07	3.0025e-07	1.63115e-07	4.60571e-07	1.71997e-06	2.64468e-06
f__Frankiaceae;g__Frankia	0	1.4494e-06	1.67369e-06	0	0	0	0	1.99405e-06	2.82501e-06	1.94274e-07	1.8077e-07	1.25009e-06	3.17465e-06	2.92889e-06	1.12931e-07	5.88469e-07	5.89657e-07	0	2.59362e-07	0	0	0	0	1.16563e-06	0	5.12526e-07	1.50011e-05	3.77683e-06	0	1.9287e-06	0	1.20685e-05	0	0	0	0	0	7.10006e-07	1.01178e-07	0	1.26195e-07	0	2.77014e-06	0	0	0	0	1.38803e-07	0
f__Unclassified;g__Microcoleus	0	4.01927e-07	4.05343e-06	3.71091e-08	1.17433e-07	0	2.67908e-07	1.49463e-06	0	2.20834e-07	0	3.20575e-07	0	4.92847e-07	6.49356e-08	1.02114e-06	6.02017e-06	0	0	0	0	0	1.02754e-07	1.12812e-06	0	3.2908e-06	5.42142e-07	7.43804e-08	0	1.13218e-06	0	1.14291e-06	0	0	0	0	2.59557e-07	2.05514e-06	2.33828e-06	0	0	5.07461e-07	2.62761e-07	0	0	2.1751e-06	0	5.33674e-07	0
f__Oxalobacteraceae;g__Massilia	0	1.33999e-05	6.27137e-07	0	0	0	8.15825e-08	5.46099e-07	0	2.11565e-07	9.48324e-08	5.30621e-06	4.67409e-07	6.80566e-07	0	1.66292e-05	9.59419e-06	0	0	0	0	0	1.71897e-07	5.19457e-07	0	4.75636e-07	2.68483e-07	0	0	1.29578e-06	0	1.03271e-05	0	8.31775e-08	9.84539e-08	1.41968e-07	8.47898e-07	1.15403e-05	1.57747e-06	0	0	1.8975e-07	2.41232e-07	0	0	2.46047e-06	0	4.88995e-07	1.50129e-07
f__Methanobacteriaceae;g__Methanothermobacter	0	0	0	0	0	0	0	2.35788e-07	0	2.16235e-06	3.27992e-06	7.307e-07	6.25082e-08	0	0	1.00073e-06	3.75359e-05	0	0	0	0	6.45006e-08	1.87048e-07	1.70236e-07	0	5.34865e-08	1.00751e-07	0	0	3.84079e-07	5.82773e-08	1.84499e-07	0	0	0	2.05975e-07	0	1.86249e-07	0	0	0	2.5177e-06	0	0	0	4.41463e-07	0	2.04676e-07	0
f__Enterobacteriaceae;g__Morganella	1.45791e-05	8.33986e-08	6.19302e-07	3.52874e-07	3.05752e-07	0	4.82493e-06	3.11709e-06	0	2.20412e-07	4.61058e-07	1.21139e-06	1.04778e-06	8.53434e-07	8.529e-06	4.62965e-07	3.0281e-07	1.18168e-06	1.71047e-06	0	0	0	1.60521e-06	7.03835e-07	0	1.26492e-06	1.62118e-07	7.57328e-08	0	5.69886e-07	0	1.46309e-06	0	3.04218e-06	4.93055e-07	3.48003e-06	0	0	8.29289e-07	0	9.60462e-07	4.95902e-07	1.0916e-06	5.76958e-07	0	0	2.21416e-07	1.61012e-06	0
f__Phaffomycetaceae;g__Komagataella	0	1.36516e-07	2.98433e-07	0	0	0	0	0	0	0	0	0	0	8.73119e-07	0	3.65587e-07	9.35293e-08	0	0	0	0	0	0	4.07002e-07	0	1.58578e-07	0	0	0	3.93765e-07	0	7.01991e-06	0	0	0	0	2.1997e-07	1.84065e-07	2.45572e-07	0	0	0	0	0	0	1.05738e-07	0	1.01138e-07	0
f__Methanospirillaceae;g__Methanospirillum	0	0	0	0	1.40406e-07	0	0	0	0	0	0	0	0	5.39279e-08	0	0	2.24245e-06	0	4.88876e-07	6.98097e-06	0	0	0	1.28219e-06	0	8.05534e-06	0	0	0	6.66321e-08	0	0	7.65732e-07	1.97403e-05	6.32707e-08	1.57313e-07	0	7.03086e-06	1.20385e-06	0	0	3.15919e-07	0	1.17754e-07	0	6.31886e-08	0	0	3.37309e-07
f__Alcaligenaceae;g__Advenella	0	1.27415e-07	0	6.44206e-06	1.64922e-07	0	0	0	0	0	0	0	0	0	0	0	0	0	0	0	0	0	0	0	0	0	0	0	0	0	0	0	0	0	0	0	0	0	0	0	0	0	0	0	0	1.16899e-07	0	0	1.01754e-07
f__Lichtheimiaceae;g__Lichtheimia	0	0	0	0	0	0	0	8.54458e-07	0	1.05232e-07	0	0	0	0	0	0	0	0	0	0	0	0	0	0	0	0	0	0	0	0	0	0	0	0	0	0	0	0	0	0	0	0	0	0	0	0	0	0	0
f__Auriculariaceae;g__Auricularia	0	1.84957e-07	1.66796e-06	0	0	0	4.92784e-07	8.32945e-07	0	2.18566e-06	7.30362e-08	3.95082e-07	0	1.35629e-06	2.87421e-06	7.83381e-07	0	0	0	8.86503e-06	1.53793e-07	0	3.6751e-05	2.71874e-06	7.09019e-08	1.01797e-06	5.22105e-07	0	7.43978e-08	5.56392e-06	0	7.31547e-08	6.29848e-07	2.44032e-06	4.10907e-06	1.30301e-07	8.8254e-08	3.78134e-06	1.49446e-07	0	0	9.69825e-07	1.02531e-05	5.68686e-07	0	8.48459e-08	0	0	3.69268e-07
f__Ustilaginaceae;g__Ustilago	0	0	0	0	0	0	0	0	0	0	0	0	0	0	0	0	0	0	0	0	0	0	0	0	0	0	0	0	0	0	0	0	0	0	0	0	0	0	0	0	0	0	0	0	0	0	0	0	0
f__Paenibacillaceae;g__Thermobacillus	0	1.23637e-07	4.66218e-06	1.0183e-07	9.05939e-07	0	3.71229e-07	2.84477e-06	0	2.49725e-05	1.64445e-06	7.50566e-06	1.74931e-06	1.95106e-06	3.23256e-06	3.32493e-06	1.95787e-05	2.27565e-07	5.96829e-08	0	0	1.41352e-06	2.82576e-06	2.92895e-06	0	1.79447e-06	1.14396e-06	4.47235e-07	0	3.761e-06	5.11661e-08	9.83803e-06	0	2.48644e-06	1.29835e-06	5.48398e-08	7.47557e-07	2.96054e-06	7.58053e-06	0	6.04687e-08	5.46985e-06	7.54333e-07	1.80457e-06	1.8943e-07	4.27292e-06	6.64469e-07	1.08778e-06	0
f__Deinococcaceae;g__Deinococcus	1.40111e-05	4.59389e-07	4.15064e-06	1.05013e-06	4.85585e-06	1.6573e-06	5.22351e-07	1.08027e-05	9.74284e-08	2.84972e-06	6.27833e-08	1.40646e-05	2.65944e-06	2.97551e-06	1.22851e-07	2.73038e-05	1.0999e-05	1.43156e-06	3.02206e-07	0	1.68021e-07	1.04261e-07	5.19404e-06	4.23706e-06	0	1.77969e-06	1.96395e-06	8.71653e-07	2.88414e-06	3.64473e-06	0	5.21817e-06	3.44058e-07	1.67182e-06	2.87215e-07	9.61432e-08	9.13835e-07	1.73287e-06	1.0938e-05	0	0	1.1691e-06	3.46113e-07	1.7864e-07	0	4.79349e-06	1.9965e-06	1.78408e-06	1.18137e-06
f__Clostridiaceae;g__Thermobrachium	0	4.16552e-07	1.88643e-06	3.92193e-06	1.22e-06	0	6.23212e-07	2.22672e-06	0	4.22334e-07	6.33623e-07	4.72195e-06	2.12328e-06	5.70052e-06	4.29246e-07	1.10763e-05	1.67104e-05	2.96155e-06	2.20118e-07	0	3.7234e-06	3.15689e-06	1.34191e-06	9.45119e-07	7.07593e-08	4.56379e-06	1.11972e-06	1.36781e-07	5.89494e-06	1.08863e-05	0	1.12062e-05	1.25716e-06	1.35619e-06	2.00658e-07	7.44758e-07	1.60323e-07	5.89107e-07	5.754e-06	0	0	1.4148e-06	3.39043e-07	0	6.00305e-07	3.97085e-07	0	1.26317e-06	0
f__Rhodobacteraceae;g__Salipiger	6.23325e-08	0	2.67054e-06	0	2.4152e-06	0	2.00345e-07	4.78075e-07	0	4.74937e-07	3.26628e-07	3.95133e-06	2.16729e-07	1.79058e-07	0	3.27979e-07	7.628e-08	0	0	0	0	0	2.71372e-07	9.67774e-07	0	3.6213e-07	4.8724e-08	5.8832e-08	0	1.46003e-06	0	1.79374e-06	2.20625e-07	1.31311e-07	1.42842e-06	6.22566e-07	8.97008e-08	7.3558e-07	1.70259e-06	0	0	4.05497e-06	1.73687e-07	5.97602e-07	0	0	0	3.29943e-07	5.17393e-08
f__Desulfovibrionaceae;g__Desulfocurvus	0	1.04248e-07	1.36436e-06	0	0	0	7.5984e-07	6.04517e-06	0	0	1.11465e-07	1.20591e-06	0	3.37807e-06	0	1.11926e-07	3.98836e-07	3.91711e-08	0	0	1.81623e-07	4.65266e-06	0	5.95553e-08	0	0	2.67392e-06	0	0	1.20553e-07	0	4.07258e-06	0	0	5.33276e-07	1.51414e-06	9.28891e-07	3.16753e-06	2.98159e-06	0	0	6.89687e-06	0	0	0	3.50859e-06	0	2.47711e-07	0
f__Acidobacteriaceae;g__Acidobacterium	0	2.27914e-07	1.10018e-07	8.5123e-08	0	0	3.6755e-07	2.21764e-06	0	0	0	0	1.42945e-07	6.06887e-06	0	6.32268e-06	8.21583e-06	0	0	0	0	3.72484e-07	0	0	0	0	1.0593e-06	1.37017e-06	0	3.24993e-06	1.82891e-08	1.89856e-06	0	0	1.45148e-07	1.59901e-06	0	9.94002e-07	3.0268e-06	0	0	0	0	0	0	5.82559e-06	0	5.70386e-07	0
f__Cyclobacteriaceae;g__Mariniradius	0	9.19984e-07	3.55137e-07	0	1.51814e-06	5.24286e-07	2.41955e-07	8.38883e-07	0	1.05952e-05	3.48527e-06	5.99006e-07	4.15297e-07	7.81048e-07	9.40209e-07	2.41433e-07	5.07216e-07	5.6558e-07	0	0	1.40879e-07	2.36614e-06	0	0	5.63961e-06	2.34334e-07	2.70343e-06	0	0	3.57021e-07	0	2.35005e-06	0	8.36937e-07	6.99971e-08	0	1.91153e-07	6.08454e-08	3.61033e-07	0	8.25913e-08	7.21637e-07	1.36885e-07	3.55665e-05	0	4.54009e-07	0	0	4.5323e-06
f__Methylocystaceae;g__Terasakiella	0	1.87989e-07	0	0	0	0	0	0	0	0	9.00957e-06	0	0	0	0	0	0	0	0	0	0	0	0	0	0	0	1.82715e-06	0	0	0	0	0	0	0	0	0	0	0	0	0	0	0	0	0	0	3.44947e-07	0	0	0
f__Carnobacteriaceae;g__Allofustis	0	3.69763e-07	1.06857e-06	1.85427e-06	6.21913e-06	2.24593e-07	0	1.07686e-06	5.83769e-07	3.57301e-07	6.17634e-07	5.44997e-06	2.23372e-07	1.76326e-06	3.02303e-06	2.0102e-05	6.46698e-06	0	1.42843e-06	0	3.13363e-07	1.36595e-06	8.25588e-06	8.05223e-07	4.13149e-06	5.50319e-06	1.8312e-06	2.04082e-07	0	2.25584e-06	1.30571e-06	1.90964e-05	2.96586e-06	2.80714e-06	3.79607e-07	2.83033e-07	2.87857e-07	1.15697e-06	3.53775e-05	0	0	7.51615e-07	8.94543e-06	2.44389e-06	2.49736e-06	2.3735e-06	4.76444e-07	1.2846e-06	0
f__Myoviridae;g__Schizot4likevirus	0	0	0	0	0	0	0	0	0	0	0	0	0	0	0	0	0	0	0	0	0	0	0	0	0	0	0	0	0	0	0	0	0	0	0	0	0	0	0	0	0	0	0	0	0	0	0	0	0
f__Bifidobacteriaceae;g__Alloscardovia	0	2.01181e-07	0	0	0	1.18286e-07	2.01446e-07	1.57746e-07	0	1.75224e-06	0	1.50739e-07	1.45578e-06	4.26591e-07	1.59491e-07	8.20789e-07	3.59405e-07	0	2.20878e-06	5.50595e-07	5.01852e-07	0	1.2262e-07	5.75701e-07	0	2.42746e-07	6.98353e-06	8.0102e-08	3.53406e-05	1.50691e-07	1.77235e-07	0	3.01937e-07	0	0	9.99383e-08	0	0	0	0	0	3.21829e-07	6.7916e-08	1.26085e-06	0	8.093e-08	1.56243e-06	7.74096e-08	8.0332e-07
f__Pseudonocardiaceae;g__Actinomycetospora	0	0	0	9.6352e-07	0	0	0	0	0	0	0	0	0	0	2.28242e-05	0	0	0	0	0	4.46328e-06	0	0	0	0	0	4.95361e-06	0	3.52888e-05	4.16805e-07	0	0	0	0	0	0	0	0	0	1.28751e-05	0	2.57037e-07	0	0	0	0	0	0	0
f__Streptosporangiaceae;g__Streptosporangium	0	6.10288e-07	6.92309e-08	4.98922e-08	0	0	0	3.81878e-06	0	1.20198e-07	0	0	2.04264e-07	0	0	3.57397e-06	1.12926e-05	0	0	0	0	0	0	5.01437e-07	0	4.05617e-08	5.47602e-07	0	0	1.11942e-06	0	3.38538e-06	0	0	0	0	1.56336e-07	1.87841e-07	1.6152e-06	0	0	0	0	0	0	6.4744e-07	0	0	0
f__Xanthobacteraceae;g__Xanthobacter	0	4.30509e-06	1.44516e-07	0	6.10782e-07	0	2.00985e-06	4.49161e-07	0	5.66391e-07	3.36986e-07	1.13225e-05	8.266e-07	1.09059e-07	0	0	3.61331e-06	0	9.25539e-08	0	0	0	1.62606e-06	7.66336e-07	0	7.15822e-07	9.81243e-07	2.20069e-07	0	2.90374e-06	1.65306e-06	6.6213e-08	0	4.33871e-07	2.34972e-07	1.5422e-07	0	2.38292e-07	3.02781e-08	1.35669e-06	7.55296e-08	4.32205e-07	2.41893e-07	0	0	4.69334e-07	3.01807e-07	1.79223e-06	1.36176e-07
f__Enterococcaceae;g__Catellicoccus	0	0	2.25275e-07	0	0	0	0	1.46478e-06	0	0	7.18769e-08	0	9.51265e-07	2.32832e-07	0	1.51566e-06	2.95434e-07	0	0	0	0	0	0	4.60845e-07	0	3.8194e-06	0	0	0	1.55475e-06	0	1.1519e-06	0	0	0	0	0	7.26764e-08	1.16354e-06	0	0	0	4.45042e-07	0	0	0	0	0	0
f__Desulfobacteraceae;g__Desulfatirhabdium	0	1.79609e-07	4.18137e-06	2.25096e-05	2.92241e-06	0	0	4.4638e-06	1.5418e-07	0	1.13713e-06	5.41149e-06	4.48803e-07	2.24436e-06	0	3.91271e-06	1.18008e-05	5.30602e-07	0	0	1.82411e-07	0	1.23429e-06	0	0	3.68437e-07	9.39325e-07	0	0	2.71643e-06	1.66785e-06	2.8404e-06	8.90541e-07	7.28359e-06	6.46292e-08	2.05738e-06	0	0	4.44938e-06	0	0	1.65969e-06	2.45075e-07	1.17895e-06	8.91403e-07	4.79064e-06	3.3841e-07	5.81691e-08	6.84699e-08
f__Rhizobiaceae;g__Neorhizobium	0	0	0	0	0	0	0	0	3.30301e-06	0	0	6.26358e-07	0	0	0	3.92289e-06	2.54963e-07	0	0	0	0	0	0	0	0	0	2.22801e-08	1.90197e-07	0	0	0	0	2.68413e-06	0	0	0	0	0	0	0	0	0	0	0	0	0	0	0	1.67267e-07
f__Unclassified;g__Candidatus Entotheonella	6.68658e-07	6.58941e-06	4.42835e-06	2.04163e-06	2.93243e-06	1.95833e-06	2.76726e-07	7.56837e-06	2.68666e-07	1.25e-06	6.71058e-07	4.69759e-06	2.00974e-07	6.35444e-06	3.79652e-06	9.76873e-07	9.80806e-06	6.06889e-06	1.10504e-06	2.75298e-07	1.23237e-06	2.27395e-06	5.06947e-06	6.87675e-06	7.06172e-08	3.77303e-06	2.10104e-06	1.50917e-07	0	5.30055e-06	2.07508e-06	4.71502e-06	1.18335e-06	2.36662e-06	1.50655e-06	4.74391e-06	1.87068e-07	3.4023e-06	5.64947e-06	0	3.0784e-07	1.48422e-05	2.75996e-07	1.30686e-06	3.22892e-07	7.24033e-06	0	3.21334e-06	8.1858e-07
f__Mycobacteriaceae;g__Amycolicicoccus	0	3.56497e-07	0	5.02799e-08	0	0	0	0	3.00187e-06	7.11785e-07	8.50189e-07	7.71498e-08	0	1.15499e-07	0	7.1606e-08	2.50653e-06	5.26805e-07	0	0	0	0	0	0	0	1.8636e-07	3.84995e-08	0	0	0	0	0	0	7.00787e-08	5.45832e-08	0	0	4.69008e-06	0	3.43761e-05	7.999e-08	0	2.08561e-07	3.19702e-07	0	0	7.99075e-08	0	4.745e-08
f__Methylococcaceae;g__Methylomonas	1.50379e-05	4.19665e-07	2.05958e-06	0	1.01766e-06	0	0	1.08046e-05	0	8.48404e-07	0	2.33286e-07	4.84386e-06	1.17103e-06	0	1.62246e-06	3.73597e-06	0	0	0	0	3.02027e-07	1.45976e-07	8.44882e-07	0	2.03733e-06	2.7598e-06	2.15224e-06	0	6.25991e-07	0	5.96723e-06	0	0	6.46854e-06	0	0	2.83674e-07	1.14232e-06	0	0	2.16303e-05	4.93923e-07	0	8.45668e-08	2.21147e-06	0	1.26623e-05	0
f__Unclassified;g__Rozella	0	1.7642e-07	0	0	0	2.72967e-07	0	1.19227e-07	3.63733e-07	0	0	0	1.41845e-07	0	9.32409e-08	9.32714e-08	1.90896e-07	9.80281e-08	0	1.86355e-07	0	5.85467e-07	5.65939e-07	0	0	1.84002e-06	0	2.24286e-06	0	1.50691e-07	5.02529e-06	5.58226e-07	3.4757e-06	2.84225e-06	0	0	0	1.4088e-07	0	0	0	0	0	9.94472e-07	0	0	1.56127e-07	7.74096e-07	4.2267e-07
f__Rhodospirillaceae;g__Niveispirillum	0	9.41873e-07	0	7.88945e-08	0	0	0	0	1.9532e-06	2.61829e-07	0	0	0	1.31181e-06	0	0	0	0	0	0	0	0	7.15063e-07	0	0	0	1.25112e-06	0	0	4.35329e-06	0	5.16246e-07	0	0	0	0	0	0	0	0	0	0	0	0	0	6.48104e-07	0	0	0
f__Actinomycetaceae;g__Varibaculum	1.2191e-07	1.99115e-06	2.40548e-07	8.90554e-06	7.45477e-06	4.96103e-07	2.23829e-07	1.19519e-05	4.80647e-07	2.25e-06	1.17761e-05	2.83658e-05	2.88844e-05	5.89742e-07	1.87034e-07	1.65185e-06	2.64325e-06	0	0	4.44219e-07	1.43386e-07	0	5.22912e-06	5.14169e-07	2.04858e-06	2.58318e-05	2.18127e-05	5.42357e-08	3.50732e-06	8.71902e-06	3.4035e-05	6.96882e-06	0	3.62039e-07	2.4499e-07	4.08525e-06	0	1.8486e-06	1.15214e-06	1.79955e-07	0	1.79374e-06	7.54458e-06	8.17183e-07	1.08922e-06	9.83048e-07	1.52605e-07	3.67846e-06	1.04036e-06
f__Flavobacteriaceae;g__Winogradskyella	0	1.68637e-07	2.75341e-07	0	0	0	1.72127e-06	3.01573e-07	0	0	5.32735e-07	0	0	0	0	9.36143e-07	0	0	0	0	0	0	6.76214e-07	0	1.29292e-07	0	0	0	0	1.0083e-06	0	0	0	2.48676e-06	0	1.67544e-07	0	0	0	0	0	0	0	1.16969e-06	1.56697e-07	0	0	1.62788e-06	0
f__Unclassified;g__Candidatus Paracaedibacter	5.61468e-08	2.33431e-07	0	0	0	0	0	1.79436e-06	0	0	0	4.98627e-08	4.69209e-08	0	5.0891e-07	0	5.12668e-07	0	1.85579e-07	0	0	0	4.68016e-08	0	0	4.01489e-08	4.47148e-07	7.94905e-07	0	0	0	9.23275e-08	0	9.05852e-08	0	0	1.11384e-07	9.32033e-08	4.14494e-08	0	0	0	6.73976e-07	8.97164e-08	1.62678e-07	0	0	6.14549e-07	0
f__Alcaligenaceae;g__Alcaligenes	0	1.37349e-06	5.51924e-07	5.21848e-06	9.71794e-07	0	6.78947e-07	8.64562e-07	0	0	4.02989e-07	0	0	3.04857e-06	0	2.17386e-07	6.67374e-07	0	0	0	5.46818e-07	0	0	0	0	3.31022e-06	3.78123e-07	0	0	1.08832e-07	0	1.85966e-07	0	0	1.05813e-06	7.67203e-08	4.37203e-07	1.52167e-06	8.94883e-07	0	0	0	1.03245e-06	0	1.00051e-06	3.00387e-06	0	1.11814e-07	7.32593e-07
f__Planococcaceae;g__Sporosarcina	7.39633e-07	2.0331e-06	3.39957e-06	4.08315e-06	3.97294e-06	9.04056e-06	5.35855e-07	2.31008e-05	4.64749e-07	1.56794e-06	8.29748e-07	1.06207e-05	3.31831e-06	5.12129e-06	5.36621e-07	2.01743e-05	1.00168e-05	5.11001e-07	2.07093e-06	2.03013e-07	9.86852e-06	4.77887e-06	5.02147e-06	2.98533e-06	6.11803e-06	3.98889e-06	9.36382e-06	4.12508e-07	2.12014e-05	7.27806e-06	3.0161e-07	7.29222e-06	3.5854e-06	5.48396e-06	7.21872e-07	2.54591e-07	8.6541e-07	2.32363e-06	2.64487e-05	8.36439e-07	0	3.46118e-06	2.46893e-06	4.46196e-06	1.30512e-06	4.69188e-06	3.46701e-07	2.58715e-06	1.76875e-06
f__Pasteurellaceae;g__Avibacterium	2.79313e-07	1.21513e-06	1.25453e-06	8.35283e-06	1.95089e-06	6.5275e-06	1.61847e-06	1.65151e-05	3.36683e-05	5.87042e-07	7.6394e-07	8.41e-06	5.79706e-07	2.40515e-07	1.30161e-06	8.29001e-06	1.70055e-06	1.03202e-05	2.99748e-06	3.59585e-06	1.20699e-06	6.4161e-07	7.72816e-08	2.53036e-06	5.91048e-07	2.11663e-06	5.0879e-06	1.75013e-07	1.09807e-05	6.28605e-06	3.18014e-06	2.21248e-06	8.53932e-06	1.27237e-06	7.32349e-07	1.72815e-06	5.33829e-07	1.06425e-06	8.89769e-07	1.48691e-05	1.70735e-07	2.74431e-06	2.2192e-06	1.26392e-06	4.1359e-06	2.12107e-06	1.70559e-07	7.63227e-07	3.84784e-07
f__Syntrophorhabdaceae;g__Syntrophorhabdus	0	3.07859e-07	5.98833e-08	0	0	0	0	2.28503e-06	0	2.94689e-07	0	5.40782e-06	9.47813e-08	3.0946e-08	0	6.02136e-07	3.87425e-06	0	5.52519e-08	0	0	6.67638e-07	0	1.38985e-06	0	1.22245e-07	6.19206e-07	0	0	1.21487e-06	0	6.3543e-07	0	0	5.57384e-08	7.99506e-07	0	2.2552e-07	2.64191e-06	0	0	1.53755e-06	1.07019e-07	0	1.93735e-07	6.32099e-06	0	0	5.55021e-08
f__Sinobacteraceae;g__Nevskia	5.47084e-06	6.45036e-07	0	0	0	5.54463e-08	0	0	0	0	0	0	0	0	0	0	0	0	0	0	0	0	0	0	0	0	1.95048e-06	2.92604e-06	0	0	0	0	0	0	0	0	0	0	0	0	0	0	0	0	0	9.20578e-07	0	0	0
f__Ectothiorhodospiraceae;g__Ectothiorhodospira	0	8.35604e-06	0	0	0	0	0	9.5827e-07	0	0	0	0	0	0	0	1.69981e-07	8.92061e-06	0	0	0	0	0	0	0	0	0	0	0	0	0	0	0	0	0	0	0	0	9.62587e-06	0	0	0	0	0	0	0	0	0	0	0
f__Thermoanaerobacteraceae;g__Moorella	0	8.69867e-07	8.60336e-06	7.42795e-06	3.01636e-06	0	2.20886e-06	5.03383e-06	1.13271e-06	5.7732e-06	2.62594e-06	1.36194e-05	1.03371e-05	1.52751e-05	1.99788e-06	3.00786e-05	3.31321e-05	4.87621e-06	4.45006e-07	6.23822e-07	1.54687e-06	1.42323e-06	1.35552e-06	8.19262e-07	3.14383e-07	1.85494e-05	9.11353e-06	4.64403e-06	6.67939e-06	1.26535e-05	2.27666e-06	1.04643e-05	4.62507e-06	6.22782e-06	1.307e-06	3.14689e-06	2.18947e-07	5.69463e-06	1.74563e-05	0	9.61689e-07	1.44521e-06	6.94698e-06	2.49936e-06	1.4679e-06	6.35343e-06	1.08307e-06	3.12501e-06	4.23117e-06
f__Rhodospirillaceae;g__Skermanella	0	1.05689e-07	2.75711e-06	0	1.34746e-07	0	0	0	0	1.11014e-06	0	0	5.87258e-08	2.56096e-06	0	2.35014e-05	2.89193e-06	0	0	0	0	0	0	8.91957e-08	0	5.17328e-07	7.63118e-06	0	0	2.88703e-06	0	3.06086e-06	0	0	4.93422e-08	3.55752e-08	0	1.68797e-07	1.25651e-05	0	0	0	0	0	0	1.93934e-07	0	0	4.28939e-08
f__Thiotrichaceae;g__Thiothrix	0	1.58055e-06	1.88405e-06	5.56788e-07	0	7.27165e-08	2.60294e-07	1.85135e-06	0	3.7762e-07	3.32053e-07	8.03117e-08	2.61565e-07	0	1.20663e-07	3.71808e-07	3.01536e-06	1.92165e-06	1.29576e-06	1.2096e-06	1.56315e-07	1.55965e-07	2.00927e-07	1.37528e-06	8.61515e-07	0	7.9673e-06	0	0	0	0	9.20932e-08	1.18068e-05	2.28665e-06	2.67375e-07	1.32979e-06	0	2.25178e-07	0	7.67022e-08	5.31353e-07	2.97067e-07	3.61848e-07	2.56251e-06	8.73395e-08	1.93048e-07	3.24749e-07	4.40063e-07	1.07109e-07
f__Enterobacteriaceae;g__Cedecea	0	1.04049e-06	1.00299e-07	0	0	0	0	0	0	0	0	0	0	0	0	0	7.63805e-06	0	0	0	0	0	0	0	0	0	0	0	0	0	0	0	0	4.72148e-08	0	1.82251e-06	0	8.08437e-06	0	0	7.17932e-08	0	0	4.14806e-08	0	0	0	0	0
f__Flavobacteriaceae;g__Aequorivita	3.88979e-07	9.13929e-06	6.82324e-08	5.36134e-07	0	0	0	3.39895e-07	0	4.88922e-06	2.90272e-08	0	0	2.13469e-06	1.60549e-05	1.37379e-06	0	0	0	0	0	0	0	0	0	0	1.64208e-07	0	0	0	0	0	0	2.10651e-07	0	0	1.29509e-07	0	4.95125e-08	0	0	0	0	0	0	3.08383e-07	9.75793e-08	0	3.05262e-06
f__Reoviridae;g__Orthoreovirus	0	0	0	0	0	0	0	0	0	0	3.88135e-07	0	0	0	0	0	0	0	0	0	0	0	0	0	0	0	1.06149e-07	0	0	0	0	0	0	0	0	0	0	0	0	0	0	0	0	0	0	0	0	0	0
f__Xanthobacteraceae;g__Azorhizobium	0	0	0	0	0	1.58453e-05	0	1.05642e-06	0	0	0	0	0	0	0	5.51149e-08	3.38406e-07	0	0	0	0	0	0	0	0	0	0	0	0	0	0	0	0	0	0	0	0	0	0	0	0	0	0	7.42285e-09	0	0	0	0	0
f__Enterobacteriaceae;g__Lonsdalea	0	7.2349e-08	0	0	0	0	0	0	0	0	0	0	0	0	0	0	6.45854e-06	0	0	0	0	0	0	0	0	0	0	0	0	0	0	0	0	0	0	0	0	5.38745e-06	0	0	0	0	0	0	0	0	0	0	0
f__Unclassified;g__Bryobacter	0	1.3031e-07	3.3674e-07	6.7999e-06	0	0	9.97637e-08	3.82733e-06	0	1.79781e-06	4.13439e-06	0	0	7.47842e-06	0	3.67236e-06	2.05124e-05	0	0	0	0	0	3.89413e-07	0	0	1.80326e-07	1.17586e-06	5.42357e-08	5.61172e-07	0	0	2.03631e-06	0	0	0	0	0	3.00937e-07	4.36697e-06	0	0	0	0	1.00739e-07	0	0	0	0	0
f__Nitrospiraceae;g__Nitrospira	0	0	0	0	0	0	0	1.47532e-07	0	0	0	0	0	4.17621e-07	0	0	9.71833e-06	0	0	0	0	0	0	0	0	0	0	0	0	0	0	0	0	0	0	0	0	3.26593e-07	1.64068e-06	0	0	0	0	0	0	1.81656e-06	0	0	0
f__Poxviridae;g__Betaentomopoxvirus	0	0	0	0	0	0	0	0	0	0	0	0	0	0	0	0	0	0	0	0	0	0	0	0	0	0	0	0	0	0	0	0	0	0	0	0	0	0	0	0	0	0	0	0	0	0	0	0	0
f__Synergistaceae;g__Thermovirga	0	4.12429e-07	3.14635e-06	2.42306e-07	1.28899e-06	2.14734e-05	2.62728e-07	7.64145e-06	0	2.45131e-06	1.47416e-06	2.28426e-06	6.94529e-07	3.72783e-06	0	9.02306e-06	9.39164e-07	0	0	0	0	1.25934e-07	1.57665e-05	6.68359e-06	0	2.96252e-06	2.87378e-06	2.28616e-07	0	6.43408e-06	0	7.83014e-06	0	0	2.45561e-07	0	7.35525e-07	9.99024e-07	4.0056e-06	0	0	4.88717e-06	0	0	0	2.46005e-07	0	6.52937e-06	0
f__Alcaligenaceae;g__Taylorella	0	2.74119e-07	1.35385e-06	0	0	1.94185e-05	0	0	0	0	0	0	2.39479e-07	7.25054e-07	1.18065e-06	0	1.32945e-06	0	0	0	0	0	0	0	0	0	0	0	0	6.10592e-07	0	2.11434e-06	0	5.68551e-06	0	0	5.11378e-08	0	0	0	0	0	0	9.79404e-08	0	0	0	0	0
f__Ectothiorhodospiraceae;g__Thiorhodospira	0	7.99116e-08	0	0	0	0	0	2.81781e-07	0	2.11197e-07	0	0	9.45637e-08	7.52225e-08	0	0	1.00337e-06	0	0	0	0	0	0	0	0	8.09154e-08	7.62094e-08	0	0	0	0	9.30377e-08	0	0	0	0	0	0	1.00244e-06	0	0	0	0	0	0	1.40279e-06	0	0	0
f__Sphingomonadaceae;g__Sphingobium	8.14233e-08	1.89514e-07	1.71389e-06	0	1.81812e-07	0	9.43852e-06	2.66879e-07	0	1.02043e-07	7.07563e-07	0	4.03515e-07	6.60274e-06	2.13917e-07	3.6135e-07	1.2326e-07	0	0	0	4.22223e-07	8.82955e-08	6.30296e-06	1.843e-07	1.77613e-07	1.41903e-06	8.16529e-08	4.10943e-07	0	3.48322e-07	0	1.99367e-07	0	0	2.08216e-07	1.59251e-06	5.07819e-08	3.63863e-07	5.8739e-07	0	0	4.49233e-07	5.43014e-06	0	9.43654e-07	1.39983e-07	0	3.99864e-07	7.18131e-07
f__Enterobacteriaceae;g__Shimwellia	0	0	2.06594e-05	1.30474e-06	0	2.08739e-06	0	0	5.96033e-07	0	4.5663e-07	0	3.09915e-07	0	0	0	0	7.78521e-06	0	0	1.4423e-06	1.38383e-06	0	0	1.03433e-06	2.65185e-07	4.45073e-07	1.97449e-06	4.12626e-07	0	0	0	0	0	3.54103e-07	0	3.67848e-07	1.53903e-07	4.38339e-06	0	0	8.04332e-07	1.22895e-06	1.48145e-07	0	5.30465e-07	0	0	0
f__Hydrogenophilaceae;g__Thiobacillus	6.0454e-08	0	0	1.43763e-07	0	0	0	0	0	1.49663e-06	2.17429e-06	0	0	0	0	0	7.06081e-07	0	1.3506e-07	0	0	0	0	0	0	4.67511e-06	1.2425e-06	0	0	2.61396e-06	0	0	0	4.87671e-08	0	0	0	0	1.20664e-07	0	0	1.3423e-07	0	3.18951e-06	0	0	6.4504e-06	0	0
f__Psathyrellaceae;g__Coprinopsis	0	8.33986e-07	0	0	0	0	0	1.19924e-07	6.44799e-08	8.8165e-07	0	0	0	0	6.61162e-08	0	0	0	0	0	0	0	0	0	6.39406e-08	0	0	7.57328e-08	0	0	0	0	0	0	0	0	1.59178e-07	0	0	0	0	0	0	0	0	0	0	0	1.99808e-07
f__Rhodospirillaceae;g__Magnetospirillum	0	7.06674e-07	2.58128e-07	3.66882e-08	0	0	0	2.26284e-06	0	2.88635e-07	0	7.73528e-06	5.56861e-07	0	3.75236e-06	1.56793e-07	1.22401e-06	9.05157e-06	0	0	7.62964e-06	2.28292e-06	0	0	0	5.38516e-08	4.34809e-06	0	0	6.05218e-07	0	3.23971e-07	1.09693e-07	0	1.88117e-07	0	0	3.27044e-07	3.41171e-06	2.79216e-06	1.18605e-06	8.36228e-06	2.64047e-06	2.83328e-06	0	1.35761e-06	1.81219e-07	0	1.63533e-07
f__Peptococcaceae;g__Thermincola	0	7.16707e-07	1.75603e-05	3.31248e-07	2.50243e-07	0	3.77015e-07	3.56448e-06	0	1.40424e-06	1.53856e-06	9.27891e-07	1.39573e-05	2.1124e-05	3.78681e-07	7.31139e-06	4.23399e-06	0	3.44021e-07	0	0	8.77308e-07	1.22079e-06	5.82699e-07	0	1.09712e-05	7.05877e-07	1.37893e-06	0	1.14493e-05	7.81445e-08	1.97993e-06	0	4.10769e-07	0	6.43855e-07	4.68178e-07	1.47234e-06	2.19614e-06	0	0	1.13791e-06	2.43802e-07	0	0	3.58324e-06	7.65906e-08	5.05981e-06	8.44042e-08
f__Trueperaceae;g__Truepera	0	2.58028e-07	2.43788e-07	0	7.24843e-08	0	9.91968e-08	3.23284e-06	0	1.92094e-07	9.64648e-07	0	2.53333e-07	2.64499e-07	6.26964e-08	2.91869e-07	6.81138e-06	0	0	0	0	3.28063e-07	7.12801e-07	4.91256e-08	0	6.1157e-08	4.81242e-07	0	0	1.78857e-07	0	1.39462e-07	0	5.52413e-07	2.139e-07	0	0	3.52557e-07	3.75146e-06	0	0	5.80841e-07	2.61551e-07	0	1.66491e-07	4.05212e-06	0	4.85812e-07	3.122e-07
f__Alcaligenaceae;g__Pelistega	0	2.10409e-07	0	9.33079e-08	0	0	0	2.82206e-07	0	0	0	3.05474e-05	0	0	0	0	0	0	0	0	0	0	0	0	0	0	6.81689e-08	4.0051e-07	0	0	0	0	0	0	0	0	0	0	0	0	0	0	8.10007e-08	0	0	2.89566e-07	0	0	0
f__Thermoanaerobacterales Family III. Incertae Sedis;g__Thermosediminibacter	2.07384e-07	9.05538e-07	3.18776e-06	8.04759e-07	8.23496e-06	0	2.9023e-06	2.40265e-06	0	2.39874e-06	1.00602e-06	3.67968e-06	2.15875e-05	4.84989e-06	7.78616e-06	1.27342e-05	1.76269e-05	1.66763e-06	2.05879e-07	1.77265e-07	3.58466e-07	6.2158e-06	4.10638e-06	3.07435e-06	4.2887e-08	4.39178e-06	9.51182e-07	6.10617e-07	4.07192e-06	6.45183e-06	1.25794e-07	1.4306e-05	0	4.41689e-06	7.17874e-07	2.54984e-06	2.81297e-07	1.05014e-06	6.26865e-06	3.65177e-07	8.12699e-07	2.79142e-06	2.01734e-06	4.56287e-07	1.66552e-07	1.72776e-06	2.95875e-07	3.79656e-06	2.42442e-07
f__Rhodobacteraceae;g__Oceanicola	0	5.43474e-08	4.2608e-07	0	1.08421e-06	0	1.06692e-06	3.36789e-07	0	9.57558e-08	0	0	4.74004e-07	7.04567e-07	2.02022e-07	3.12742e-06	1.51497e-06	2.53408e-05	0	8.66419e-06	0	4.61055e-06	5.10917e-08	9.90866e-07	0	1.1139e-06	1.3392e-06	1.2845e-07	5.8982e-06	1.65847e-07	0	4.06321e-06	0	0	0	1.26589e-07	7.41932e-08	1.70018e-06	1.50055e-05	0	0	0	3.92404e-07	0	1.18394e-06	1.71071e-07	1.29672e-06	4.28304e-07	2.79823e-06
f__Flavobacteriaceae;g__Dokdonia	0	0	0	3.51595e-07	0	0	0	4.21999e-07	0	2.67609e-07	1.31254e-07	0	0	0	0	6.49809e-07	6.09542e-07	0	2.75396e-06	0	0	0	0	9.39586e-08	0	5.71685e-08	1.20412e-05	0	0	0	0	0	0	0	1.34997e-06	0	0	6.70859e-08	4.03025e-07	0	0	0	0	1.29152e-07	0	8.93395e-07	0	0	0
f__Syntrophomonadaceae;g__Dethiobacter	0	7.36386e-06	6.40539e-06	8.55028e-07	7.37639e-07	0	2.70502e-07	6.49552e-06	2.686e-05	5.33788e-06	5.86396e-06	2.42895e-06	3.94214e-06	7.49267e-06	3.10657e-07	2.66335e-05	1.12665e-05	2.57847e-07	6.24422e-08	0	5.38188e-06	1.53774e-06	1.05782e-05	9.45546e-06	1.34227e-07	1.0427e-05	2.07027e-06	4.25429e-07	1.24943e-07	1.40595e-05	8.63909e-08	2.17947e-05	0	1.15781e-06	7.07587e-07	1.61542e-07	3.5594e-07	1.25394e-06	2.05829e-05	0	0	3.25242e-06	7.08161e-07	1.84662e-07	4.0438e-08	4.58389e-06	6.15046e-07	2.90906e-06	3.87224e-08
f__Ferrimonadaceae;g__Ferrimonas	0	3.58353e-07	0	0	0	0	0	5.32327e-06	0	8.0195e-07	0	0	0	0	0	0	8.68575e-07	0	0	0	0	0	0	1.29036e-07	0	1.67305e-07	9.90722e-08	0	0	3.06091e-07	0	2.41898e-07	0	0	0	0	0	1.22096e-07	1.53729e-06	0	0	3.49154e-08	0	0	0	1.9137e-06	0	2.72546e-06	0
f__Unclassified;g__Reinekea	0	0	0	0	0	0	0	1.94072e-07	0	6.37365e-08	0	0	0	0	0	0	7.04567e-07	0	0	0	0	0	0	0	0	0	1.40639e-07	0	0	0	0	0	0	0	2.53845e-06	0	0	0	0	0	0	0	0	0	0	0	0	0	0
f__Syntrophaceae;g__Desulfomonile	0	2.58792e-07	2.60684e-06	2.7905e-07	0	2.92786e-08	4.89623e-07	1.21932e-05	0	9.88309e-07	1.81995e-07	1.59892e-06	1.69408e-06	3.41965e-06	0	1.11782e-05	9.28743e-06	3.11327e-07	0	0	0	2.47918e-07	5.74782e-07	1.96963e-07	0	3.78129e-06	1.49589e-06	6.63623e-07	0	7.52841e-07	0	7.67026e-06	0	0	2.44466e-06	7.69532e-06	1.89174e-06	5.37417e-07	1.23164e-06	0	0	2.94538e-05	2.51988e-06	2.06728e-06	7.66577e-08	3.5705e-06	0	1.08185e-05	5.96603e-08
f__Halobacteroidaceae;g__Halobacteroides	0	4.33131e-07	1.14254e-06	0	1.10634e-07	0	1.23777e-06	5.04127e-07	1.7732e-07	6.31759e-07	3.07e-07	2.16133e-07	1.69586e-06	1.41128e-06	1.91389e-07	8.03123e-06	1.44875e-06	1.97067e-07	9.11656e-08	2.54461e-06	1.22246e-07	0	1.02926e-06	2.23966e-06	2.25432e-07	2.13648e-06	7.39268e-07	2.64089e-07	0	1.02734e-06	0	2.83267e-06	1.00646e-07	0	0	0	2.34686e-07	5.67011e-08	1.53402e-05	0	1.04729e-07	1.99865e-07	7.15484e-07	3.77957e-07	6.72974e-07	2.86363e-06	9.59211e-07	8.16026e-07	1.05008e-05
f__Unclassified;g__Candidatus Pelagibacter	0	1.48926e-07	1.09172e-07	0	0	0	0	6.65811e-08	0	6.55989e-08	0	0	5.98698e-08	4.10964e-06	0	5.90288e-07	8.35943e-07	0	0	0	0	0	0	0	0	4.32467e-07	2.44464e-06	0	0	6.07437e-07	0	5.58226e-07	0	0	6.84063e-08	0	0	2.3785e-07	8.46213e-07	0	6.55402e-08	0	0	0	0	2.18572e-06	0	0	0
f__Pseudonocardiaceae;g__Amycolatopsis	0	1.23971e-07	2.38658e-06	4.47154e-06	1.56286e-07	0	4.54314e-07	2.00424e-06	1.97754e-07	8.11378e-07	7.33422e-07	0	5.45635e-07	3.20025e-07	0	2.07261e-05	1.05494e-05	5.6849e-07	0	0	7.08936e-08	0	1.9146e-06	3.59767e-07	0	9.00415e-07	7.38316e-06	0	0	4.83076e-06	0	5.06105e-06	7.25847e-08	2.0578e-07	0	1.12941e-07	0	1.45353e-07	1.22197e-05	0	0	2.97363e-06	0	0	2.37667e-07	7.40827e-07	0	4.15617e-07	0
f__Enterobacteriaceae;g__Arsenophonus	0	0	0	0	0	0	0	0	0	0	0	1.07671e-06	0	0	0	0	0	0	0	0	0	0	0	0	0	0	0	0	0	0	1.29834e-06	7.97466e-06	0	0	0	0	3.98981e-07	0	0	0	0	1.02091e-06	0	0	5.5497e-08	0	0	0	0
f__Desulfobacteraceae;g__Desulfobacter	0	8.27965e-08	1.87063e-07	0	0	0	3.2004e-07	2.3074e-06	0	8.0803e-07	0	1.1009e-07	3.38917e-06	1.31359e-07	3.93833e-07	7.92241e-07	6.70359e-06	0	0	9.1863e-07	0	0	5.26946e-07	6.98753e-08	0	5.29549e-07	5.28712e-07	0	0	6.07724e-07	0	0	0	0	6.28929e-08	0	0	2.87131e-07	2.54929e-06	0	0	0	0	2.75888e-08	0	2.77978e-06	0	0	1.85141e-06
f__Bacillaceae;g__Oceanobacillus	0	1.21993e-07	1.27533e-06	0	0	0	0	7.1809e-06	1.4686e-06	0	3.33368e-07	2.45976e-07	1.50983e-06	1.75113e-07	2.78865e-07	3.80501e-07	8.76509e-07	3.3359e-07	0	5.57351e-08	0	0	1.35708e-06	1.21728e-06	2.99146e-05	9.59264e-07	4.45039e-07	6.3885e-08	0	2.64288e-07	0	1.04296e-05	0	0	2.80175e-07	1.25305e-07	8.17113e-07	4.4446e-06	2.47786e-06	9.64708e-08	2.49294e-07	1.59007e-06	2.00716e-07	1.62233e-07	1.96112e-07	4.36099e-07	3.1549e-07	0	1.46076e-06
f__Enterobacteriaceae;g__Dickeya	0	0	7.63029e-08	0	0	1.90177e-05	0	0	5.71999e-07	0	0	0	0	0	5.67433e-07	6.51897e-08	5.38037e-07	2.74057e-07	0	0	0	0	2.87391e-07	0	2.75005e-06	0	3.6136e-06	9.17468e-08	0	2.65894e-07	0	0	0	0	0	0	0	0	0	0	0	3.07569e-07	2.75909e-07	0	0	1.53031e-06	0	0	1.61247e-06
f__Thermotogaceae;g__Marinitoga	0	6.94988e-08	9.55713e-07	0	2.45853e-07	0	0	4.45919e-06	0	1.32902e-06	1.21973e-07	3.67426e-06	3.23507e-07	0	0	6.73627e-07	1.15402e-06	0	1.06626e-07	0	1.95521e-06	1.78384e-06	0	1.82476e-06	0	1.68942e-06	1.20516e-06	3.04481e-07	0	3.32433e-06	5.37244e-07	1.03601e-05	0	0	1.34786e-07	0	7.36935e-08	0	1.64835e-05	0	0	0	4.30805e-07	0	3.73874e-07	3.24101e-06	2.32219e-06	2.42868e-05	0
f__Planococcaceae;g__Kurthia	2.41796e-07	1.43341e-06	3.54808e-06	5.49895e-06	1.7517e-07	4.65691e-08	0	0	0	0	1.79888e-06	0	1.53666e-07	2.20026e-06	1.13637e-06	1.51566e-07	0	0	0	1.37932e-07	7.946e-08	2.37846e-07	6.13304e-07	2.90332e-06	7.32653e-08	9.82836e-07	1.51549e-06	1.06385e-07	0	5.94504e-07	0	9.28072e-06	0	6.23165e-06	1.75576e-07	1.24407e-06	7.49554e-08	6.3211e-07	3.30531e-06	0	0	0	1.67914e-06	1.81123e-07	0	3.50696e-07	0	8.38604e-08	1.78831e-05
f__Planococcaceae;g__Planococcus	0	1.88762e-07	1.52557e-07	1.97657e-07	3.59324e-07	4.07881e-08	0	2.86565e-06	2.90777e-05	4.07559e-06	1.15738e-07	2.69446e-06	4.82354e-07	1.71412e-06	3.69212e-06	8.43368e-06	3.79648e-06	1.0679e-07	0	0	0	2.76019e-06	4.84355e-06	2.76036e-07	0	1.4375e-07	6.14931e-07	0	0	1.29807e-06	0	3.89628e-06	0	2.14458e-07	1.21087e-07	5.38365e-06	3.52204e-07	0	1.13974e-06	3.58531e-08	0	9.58128e-07	3.24748e-07	3.37726e-08	1.46971e-07	4.83719e-08	1.98299e-06	5.75263e-06	2.807e-07
f__Unclassified;g__Fimbriimonas	0	3.04283e-07	2.56606e-06	5.1344e-08	2.08812e-07	0	0	3.29259e-06	0	6.6765e-07	3.46108e-07	8.88588e-07	9.33256e-07	1.69467e-06	0	4.74556e-06	1.47043e-05	0	0	0	0	1.89017e-07	3.91303e-07	1.52485e-06	0	1.44345e-06	2.53447e-06	0	0	6.9821e-06	0	4.67203e-06	0	0	1.3251e-07	5.56433e-08	0	9.87729e-07	9.23012e-06	7.14326e-08	0	1.50009e-06	1.16941e-07	0	7.05657e-08	6.22764e-06	0	0	6.0648e-08
f__Unclassified;g__Gloeobacter	0	9.17385e-08	0	0	7.49456e-07	0	1.93985e-07	3.00392e-07	0	3.76528e-07	4.42852e-07	0	9.70522e-07	8.55262e-06	9.87815e-07	4.3732e-07	1.59513e-06	7.78899e-07	0	0	0	9.05311e-07	0	0	0	2.35304e-06	1.33012e-07	0	0	0	0	0	0	0	0	0	0	1.84122e-07	1.23801e-06	0	0	2.89507e-05	1.96202e-07	1.95881e-07	0	1.73965e-06	3.44593e-08	0	0
f__Unclassified;g__Teredinibacter	0	6.82753e-07	4.84411e-07	0	0	0	5.03131e-08	9.37427e-07	0	2.11741e-06	0	0	3.84165e-07	0	1.4712e-05	3.78915e-07	0	0	0	0	0	0	2.31183e-06	0	1.01347e-07	0	1.54398e-06	0	0	0	0	3.09131e-07	0	5.51549e-06	0	0	0	0	1.17405e-06	0	0	1.1767e-07	7.4612e-07	0	0	1.09579e-06	1.19925e-06	2.38361e-06	7.37076e-06
f__Acidithiobacillaceae;g__Acidithiobacillus	0	0	0	5.33188e-08	0	2.85153e-06	0	8.68708e-07	2.65222e-07	2.35904e-07	2.11857e-05	3.23012e-06	4.10688e-08	0	0	2.13976e-07	1.69734e-05	0	0	2.84691e-05	0	0	0	4.38393e-06	0	4.33475e-08	1.22479e-07	0	5.27086e-06	0	0	4.09226e-06	0	1.58928e-07	0	0	0	7.00667e-06	0	7.85376e-06	1.08844e-06	0	2.01808e-06	0	0	1.93333e-06	5.57596e-08	0	1.85941e-06
f__Nitrosomonadaceae;g__Nitrosospira	0	5.32908e-07	2.92517e-06	0	0	4.80644e-06	0	3.28989e-07	0	1.08045e-07	7.4728e-07	0	0	9.99363e-06	0	3.11571e-07	5.19093e-06	0	0	2.87424e-05	0	0	0	0	1.45928e-06	1.02985e-06	7.94697e-08	0	0	0	0	0	8.13349e-08	5.50231e-08	1.56537e-07	2.17739e-06	0	2.73242e-05	1.23295e-07	0	0	2.16999e-06	5.73198e-06	2.45256e-05	4.56335e-08	4.30853e-07	0	1.41118e-06	7.63559e-07
f__Criblamydiaceae;g__Criblamydia	0	0	0	0	0	0	0	4.07533e-07	0	0	0	0	2.7386e-07	5.84398e-08	0	8.45636e-07	1.36962e-06	0	0	0	0	0	0	7.71134e-08	0	4.52224e-06	2.36826e-07	0	0	0	0	7.22803e-08	0	0	0	0	0	1.45932e-07	2.2676e-06	0	0	0	0	0	0	2.59579e-06	0	0	0
f__Enterobacteriaceae;g__Pluralibacter	0	1.4355e-07	1.28462e-07	0	0	0	0	9.83548e-08	0	0	0	0	2.21102e-07	0	1.66913e-07	1.30848e-07	0	0	0	0	0	1.07501e-07	0	6.03408e-07	0	0	0	1.38567e-07	0	1.40934e-07	0	8.70137e-08	0	0	0	1.51586e-06	1.04974e-07	7.79338e-08	0	0	0	1.96969e-07	8.33122e-07	0	0	1.5138e-07	3.84403e-07	0	0
f__Flavobacteriaceae;g__Joostella	0	0	0	0	0	0	0	1.78305e-07	0	1.45881e-07	0	0	2.6628e-07	0	0	0	8.20204e-07	0	0	0	0	0	0	0	0	1.36709e-06	2.51878e-08	0	0	0	0	0	0	0	0	0	0	0	0	0	0	2.61677e-07	0	2.54574e-07	0	0	0	0	0
f__Comamonadaceae;g__Variovorax	0	2.9571e-06	3.54808e-07	0	0	7.51815e-08	0	7.3759e-06	5.25948e-07	1.26278e-06	3.45612e-07	2.80504e-06	2.50866e-07	8.21707e-06	0	1.97027e-06	1.13063e-05	1.61127e-06	0	7.699e-08	1.61613e-07	0	1.32324e-07	1.39248e-07	0	1.13514e-07	2.18648e-07	0	0	1.35304e-06	0	5.2025e-06	0	0	2.27721e-07	4.9002e-08	9.72271e-07	2.2911e-06	9.58212e-08	0	0	1.30098e-06	9.85598e-07	3.18913e-07	0	3.09193e-06	0	0	9.17723e-07
f__Micromonosporaceae;g__Catelliglobosispora	0	0	0	0	0	0	1.04543e-07	0	0	0	0	0	0	0	0	0	0	3.81546e-08	0	0	0	0	0	0	0	6.29881e-08	0	0	0	0	1.3726e-07	0	0	0	0	0	0	0	0	0	0	0	0	0	0	0	0	0	0
f__Comamonadaceae;g__Alicycliphilus	0	1.71761e-06	0	0	0	1.82916e-07	0	9.07307e-07	0	0	5.8429e-08	0	0	4.6309e-07	0	0	1.16578e-06	0	1.69173e-06	0	2.94903e-06	0	0	7.98164e-07	1.4502e-06	0	2.322e-07	0	4.21843e-06	0	0	0	6.03875e-06	0	8.16225e-07	0	2.1181e-07	0	0	2.70118e-06	0	0	5.17696e-07	7.2698e-07	1.40203e-07	3.03924e-06	0	0	7.10717e-07
f__Cytophagaceae;g__Emticicia	0	0	1.70902e-06	0	0	1.7226e-07	0	3.98194e-07	0	5.90774e-07	2.11848e-07	0	0	1.09876e-07	0	1.64534e-06	7.22809e-07	0	1.63893e-06	0	0	0	0	1.1319e-07	0	0	2.07318e-06	0	0	0	1.64384e-06	1.76139e-07	0	0	0	0	0	1.7781e-07	4.45686e-06	0	0	0	7.22849e-07	0	0	1.96165e-06	0	0	0
f__Planctomycetaceae;g__Schlesneria	0	8.11422e-07	0	0	0	0	0	3.55297e-06	0	4.78779e-08	0	0	2.56281e-07	1.14335e-07	0	4.47705e-07	8.19899e-06	7.32394e-08	0	0	7.30666e-08	1.54498e-06	0	3.61068e-07	0	5.8521e-07	8.90264e-07	0	0	5.04051e-06	0	9.98602e-07	0	0	3.76618e-07	0	0	6.36195e-07	6.74995e-06	7.17063e-08	0	0	0	0	0	1.36326e-05	0	0	0
f__Acidobacteriaceae;g__Terriglobus	0	5.17711e-08	0	3.50484e-07	0	0	5.97899e-08	1.45658e-06	0	6.84897e-08	2.45323e-07	0	1.0418e-07	0	0	6.26902e-07	1.50032e-06	0	0	0	0	0	0	0	0	3.56174e-08	5.21353e-07	0	0	0	0	0	0	0	0	0	0	0	2.78591e-05	0	0	0	0	0	0	4.74984e-08	0	0	0
f__Chitinivibrionaceae;g__Chitinivibrio	0	5.95e-07	4.36344e-07	0	0	0	0	5.51807e-06	0	6.21581e-07	5.63098e-07	0	8.07596e-07	7.57141e-07	1.9466e-07	5.98364e-07	8.14395e-06	0	0	0	0	8.87301e-07	1.23891e-06	3.55968e-07	0	8.17539e-08	1.303e-06	0	0	4.35476e-07	1.89965e-07	3.8204e-07	0	4.6114e-07	4.31145e-07	8.39261e-08	0	1.21883e-06	9.76321e-06	0	1.12251e-07	1.87784e-07	1.29839e-07	1.94799e-07	0	8.93242e-06	0	4.17129e-07	0
f__Malasseziaceae;g__Malassezia	0	8.87538e-07	0	0	0	0	0	4.722e-07	0	1.32924e-07	0	0	1.21315e-07	0	0	0	7.95922e-07	0	0	2.48899e-07	0	0	0	0	0	0	0	0	0	0	0	0	0	0	0	0	0	0	0	0	0	0	0	0	0	0	0	0	0
f__Cytophagaceae;g__Flectobacillus	0	0	0	3.09292e-07	0	0	0	3.26805e-07	0	0	7.21633e-08	0	7.34658e-08	0	0	8.69542e-07	0	0	0	0	0	0	0	0	0	6.28626e-08	1.18413e-07	0	0	0	0	0	0	0	8.39408e-08	0	0	0	0	0	0	0	0	0	0	8.38318e-08	0	0	0
f__Moraxellaceae;g__Perlucidibaca	0	1.09519e-06	0	0	0	0	0	0	0	0	0	0	0	0	0	0	0	0	0	0	0	0	0	0	0	0	2.46289e-06	0	0	0	0	0	0	0	0	0	0	0	0	0	0	0	0	0	0	5.91062e-07	0	0	0
f__Flavobacteriaceae;g__Eudoraea	0	0	9.27604e-08	0	0	1.15966e-07	0	2.75388e-05	0	1.12874e-06	0	0	9.37814e-07	0	0	0	0	9.95598e-08	0	0	2.47667e-07	0	0	0	0	0	2.33416e-07	0	0	0	0	0	0	0	0	0	0	0	0	0	0	0	0	4.825e-07	0	1.09593e-07	0	0	0
f__Pasteurellaceae;g__Actinobacillus	0	8.45163e-06	2.02102e-06	0	7.01159e-06	2.1815e-06	6.56126e-07	1.19968e-05	8.33117e-06	2.97111e-06	4.73679e-06	6.17675e-06	1.9314e-06	7.3453e-06	5.10101e-06	1.37255e-05	5.72758e-06	0	0	1.46529e-07	0	7.29216e-07	2.03861e-06	2.45146e-06	4.91889e-06	6.5817e-06	3.7486e-06	1.10779e-07	0	4.32117e-06	2.22095e-06	3.68413e-06	0	8.11445e-07	2.2414e-07	2.9073e-07	3.16734e-07	1.3261e-06	6.89108e-06	4.32724e-07	0	4.7193e-06	3.72763e-07	5.41409e-06	0	1.06163e-06	0	1.01672e-06	8.96736e-07
f__Flavobacteriaceae;g__Zobellia	0	1.49064e-07	5.90533e-06	1.94764e-06	1.04339e-06	0	0	1.03958e-06	0	6.39869e-06	4.22368e-07	0	1.98115e-07	1.86421e-06	0	1.20929e-06	3.13515e-06	0	0	0	0	1.85455e-08	2.67211e-07	4.63969e-06	0	4.67372e-07	2.59131e-06	2.52137e-08	0	1.23825e-06	2.08133e-08	1.84228e-06	0	1.48046e-05	6.78938e-07	1.25149e-07	3.23549e-07	3.58119e-06	5.83116e-06	0	1.72182e-07	0	7.48227e-07	1.71825e-08	0	3.60813e-06	3.68581e-07	1.30167e-06	1.68522e-06
f__Unclassified;g__Candidatus Caldatribacteirum	0	1.18251e-07	2.9337e-06	1.1651e-06	4.83229e-08	0	1.19296e-06	4.91283e-06	1.55092e-06	3.61139e-07	6.95139e-07	2.51775e-06	3.66475e-06	8.73345e-07	7.07665e-07	2.42176e-06	7.76259e-06	7.35086e-07	5.72957e-07	0	4.384e-08	5.56365e-07	5.86172e-06	2.98178e-06	4.30972e-08	1.43315e-05	6.69752e-07	1.72602e-06	0	2.05246e-06	1.68547e-07	1.8154e-06	0	0	2.95707e-07	4.34047e-07	5.01624e-07	6.76637e-06	2.60682e-06	0	0	1.56101e-06	2.0834e-07	2.87683e-07	7.07009e-07	8.26621e-07	0	5.67757e-07	1.43338e-07
f__Gallionellaceae;g__Gallionella	0	9.24783e-08	6.77934e-08	0	0	0	8.7512e-08	2.92263e-06	0	0	0	0	1.2891e-07	0	0	1.07621e-07	1.07615e-05	0	0	0	0	0	0	0	0	2.86882e-08	3.87151e-07	0	0	2.21463e-07	0	2.50142e-07	0	0	6.23347e-08	0	1.19384e-07	2.74865e-07	2.53851e-06	0	0	0	0	0	0	3.3607e-06	0	0	0
f__Mycosphaerellaceae;g__Zymoseptoria	0	0	0	0	2.58448e-07	4.62294e-07	0	0	0	0	7.42336e-08	0	0	0	0	0	0	0	0	0	0	9.19212e-08	0	0	0	0	0	8.53546e-08	0	0	0	6.81973e-06	0	0	0	0	0	0	0	0	0	0	0	0	0	0	0	0	0
[truncated: 706 more rows]
[truncated: 148 more columns]

## Sheet: Table S5
Genera	AVG (Control)	SD (Control)	AVG (pHTN)	SD (pHTN)	AVG (HTN)	SD (HTN)	DiffNum	DiffPairs	Pairs-P-values	Pairs-Q-values
[truncated: 44 more rows]

## Sheet: Table S6
Stage	Sample ID	Shannon index	Gender	Age	Height (cm)	Weight (kg)	BMI (kg/m2)	Diabetic (Y or N)	FBG (mmol/L)	SBP (mm Hg)	DBP (mm Hg)	FINS (mU/L)	FCP (ng/ml)	HBALC (%)	TG (mmol/L)	TCHO (mmol/L)	HDL (mmol/L)	LDL (mmol/L)
[truncated: 12 more rows]

[truncated: 11 more sheets: Table S7, Table S9, Table S10, Table S11, Table S12, Table S13, Table S14, Table S15, Table S16, Table S18, Table S19]
