# Supplementary material for: Gut microbiota dysbiosis contributes to the development of hypertension
Source: Microbiome. 2017 Feb 1;5:14. doi: 10.1186/s40168-016-0222-x (PMC5286796; doi:10.1186/s40168-016-0222-x)
Supplement: Additional file 7: Table S8. — Detailed information for 1,120,526 gene markers. (XLSX 28022 kb) [file 40168_2016_222_MOESM7_ESM.xlsx]

## Sheet: Additional file 7
Gene ID	Enriched group(s)(C=Control, P=Prehypertension, H=Hypertension)	Taxonomy assignment	Tax rank
B196_H1F413846_10	HC	Bacteroidales	Order
B196_H1F413846_10029	CH	Alistipes	Genus
B196_H1F413846_10059	PH	Firmicutes bacterium CAG:124	Species
B196_H1F413846_10062	CH	Alistipes senegalensis	Species
B196_H1F413846_10070	PC	Clostridium sp. CAG:58	Species
B196_H1F413846_10096	CH	Firmicutes bacterium CAG:170	Species
B196_H1F413846_10097	CH	Firmicutes bacterium CAG:170	Species
B196_H1F413846_10100	P	Clostridium sp. CAG:81	Species
B196_H1F413846_10103	CH	Clostridiales	Order
B196_H1F413846_10106	P	Parasutterella excrementihominis CAG:233	Species
B196_H1F413846_10127	PC	Candidatus Alistipes marseilloanorexicus	Species
B196_H1F413846_10137	PH	Candidatus Alistipes marseilloanorexicus	Species
B196_H1F413846_10140	H	Firmicutes bacterium CAG:170	Species
B196_H1F413846_10141	CH	Firmicutes bacterium CAG:170	Species
B196_H1F413846_10168	CH	Firmicutes bacterium CAG:83	Species
B196_H1F413846_10190	C	Clostridiales	Order
B196_H1F413846_10222	PH	Bacteroidales	Order
B196_H1F413846_10223	H	Prevotella sp. CAG:1124	Species
B196_H1F413846_10224	PH	Candidatus Alistipes marseilloanorexicus	Species
B196_H1F413846_10237	CH	Clostridiales	Order
B196_H1F413846_10271	CH	Firmicutes	Phylum
B196_H1F413846_10273	CH	Firmicutes bacterium CAG:170	Species
B196_H1F413846_10277	PH	Firmicutes bacterium CAG:83	Species
B196_H1F413846_10286	C	Ruminococcaceae bacterium D16	Species
B196_H1F413846_10289	P	Ruminococcaceae bacterium D16	Species
B196_H1F413846_10290	P	Ruminococcaceae bacterium D16	Species
B196_H1F413846_10291	PC	Ruminococcaceae bacterium D16	Species
B196_H1F413846_10292	P	Ruminococcaceae bacterium D16	Species
B196_H1F413846_10294	PH	Ruminococcaceae bacterium D16	Species
B196_H1F413846_10295	P	Ruminococcaceae bacterium D16	Species
B196_H1F413846_10297	P	Ruminococcaceae bacterium D16	Species
B196_H1F413846_10310	CH	Alistipes shahii	Species
B196_H1F413846_10313	PH	Candidatus Alistipes marseilloanorexicus	Species
B196_H1F413846_10336	C	Alistipes indistinctus	Species
B196_H1F413846_10337	HPC	Alistipes indistinctus	Species
B196_H1F413846_10341	PC	Clostridiales	Order
B196_H1F413846_10343	PCH	Oscillibacter	Genus
B196_H1F413846_10356	P	Candidatus Alistipes marseilloanorexicus	Species
B196_H1F413846_10374	H	Candidatus Alistipes marseilloanorexicus	Species
B196_H1F413846_10378	HC	Firmicutes bacterium CAG:114	Species
B196_H1F413846_10382	PH	Candidatus Alistipes marseilloanorexicus	Species
B196_H1F413846_10384	PH	Oscillibacter sp. ER4	Species
B196_H1F413846_10386	H	Clostridium sp. CAG:58	Species
B196_H1F413846_10390	C	Clostridium sp. CAG:58	Species
B196_H1F413846_10409	CH	Firmicutes bacterium CAG:170	Species
B196_H1F413846_10411	CH	Firmicutes bacterium CAG:170	Species
B196_H1F413846_10423	CH	Clostridium sp. CAG:58	Species
B196_H1F413846_10429	H	Roseburia sp. CAG:471	Species
B196_H1F413846_10434	CH	Firmicutes bacterium CAG:170	Species
B196_H1F413846_10435	PH	Candidatus Alistipes marseilloanorexicus	Species
B196_H1F413846_10436	HPC	Alistipes indistinctus	Species
B196_H1F413846_10462	CH	Alistipes senegalensis	Species
B196_H1F413846_10463	HC	Alistipes indistinctus	Species
B196_H1F413846_10465	P	Alistipes indistinctus	Species
B196_H1F413846_10466	P	Alistipes indistinctus	Species
B196_H1F413846_10484	PC	Alistipes indistinctus	Species
B196_H1F413846_10493	PCH	[Clostridium] asparagiforme	Species
B196_H1F413846_10495	PCH	Clostridiales	Order
B196_H1F413846_10496	P	Firmicutes	Phylum
B196_H1F413846_10500	HC	Firmicutes bacterium CAG:114	Species
B196_H1F413846_10516	CH	Clostridium sp. CAG:58	Species
B196_H1F413846_10526	CH	Firmicutes bacterium CAG:170	Species
B196_H1F413846_10553	CH	Clostridium sp. CAG:91	Species
B196_H1F413846_10559	HPC	Alistipes indistinctus	Species
B196_H1F413846_10567	PH	Candidatus Alistipes marseilloanorexicus	Species
B196_H1F413846_1058	CH	Clostridiales	Order
B196_H1F413846_10593	CH	Firmicutes bacterium CAG:124	Species
B196_H1F413846_10600	P	Candidatus Alistipes marseilloanorexicus	Species
B196_H1F413846_10605	CH	Firmicutes bacterium CAG:114	Species
B196_H1F413846_10626	PC	Alistipes indistinctus	Species
B196_H1F413846_10627	PC	Alistipes indistinctus	Species
B196_H1F413846_10635	PH	Clostridium sp. CAG:217	Species
B196_H1F413846_10640	PC	Ruminococcaceae bacterium D16	Species
B196_H1F413846_10641	PC	Ruminococcaceae bacterium D16	Species
B196_H1F413846_10642	HPC	Ruminococcaceae bacterium D16	Species
B196_H1F413846_10646	PC	Ruminococcaceae bacterium D16	Species
B196_H1F413846_10647	P	Ruminococcaceae bacterium D16	Species
B196_H1F413846_10648	P	Ruminococcaceae bacterium D16	Species
B196_H1F413846_10650	P	Ruminococcaceae bacterium D16	Species
B196_H1F413846_10651	P	Ruminococcaceae bacterium D16	Species
B196_H1F413846_10652	P	Ruminococcaceae bacterium D16	Species
B196_H1F413846_10653	PC	Firmicutes	Phylum
B196_H1F413846_10654	P	Ruminococcaceae bacterium D16	Species
B196_H1F413846_10656	P	Ruminococcaceae bacterium D16	Species
B196_H1F413846_10657	P	Ruminococcaceae bacterium D16	Species
B196_H1F413846_10658	PC	Ruminococcaceae bacterium D16	Species
B196_H1F413846_10659	P	Ruminococcaceae bacterium D16	Species
B196_H1F413846_10660	PC	Ruminococcaceae bacterium D16	Species
B196_H1F413846_10663	P	Ruminococcaceae bacterium D16	Species
B196_H1F413846_10666	P	Ruminococcaceae bacterium D16	Species
B196_H1F413846_10668	P	Ruminococcaceae bacterium D16	Species
B196_H1F413846_10669	P	Ruminococcaceae bacterium D16	Species
B196_H1F413846_10670	P	Ruminococcaceae bacterium D16	Species
B196_H1F413846_10677	CH	Alistipes senegalensis	Species
B196_H1F413846_10683	H	Clostridium sp. CAG:58	Species
B196_H1F413846_10684	CH	Clostridium sp. CAG:58	Species
B196_H1F413846_10726	P	Candidatus Alistipes marseilloanorexicus	Species
B196_H1F413846_10730	PH	Candidatus Alistipes marseilloanorexicus	Species
B196_H1F413846_10731	PH	Candidatus Alistipes marseilloanorexicus	Species
B196_H1F413846_10752	P	Ruminococcaceae bacterium D16	Species
B196_H1F413846_10753	HC	Collinsella aerofaciens	Species
B196_H1F413846_10756	H	Clostridium sp. CAG:58	Species
B196_H1F413846_10757	CH	Clostridium sp. CAG:58	Species
B196_H1F413846_10778	CH	Clostridiales	Order
B196_H1F413846_10789	PH	Candidatus Alistipes marseilloanorexicus	Species
B196_H1F413846_10813	PC	Ruminococcus	Genus
B196_H1F413846_10824	CH	Clostridium sp. CAG:58	Species
B196_H1F413846_10826	CH	Clostridium sp. CAG:58	Species
B196_H1F413846_10827	CH	Clostridium sp. CAG:58	Species
B196_H1F413846_10833	P	Megasphaera	Genus
B196_H1F413846_10835	P	Firmicutes	Phylum
B196_H1F413846_10842	HC	Alistipes indistinctus	Species
B196_H1F413846_10854	PH	Candidatus Alistipes marseilloanorexicus	Species
B196_H1F413846_10910	P	Candidatus Alistipes marseilloanorexicus	Species
B196_H1F413846_10927	CH	Alistipes senegalensis	Species
B196_H1F413846_10932	P	Candidatus Alistipes marseilloanorexicus	Species
B196_H1F413846_10938	P	Candidatus Alistipes marseilloanorexicus	Species
B196_H1F413846_10946	P	Ruminococcaceae bacterium D16	Species
B196_H1F413846_10948	P	Ruminococcaceae bacterium D16	Species
B196_H1F413846_10950	P	Ruminococcaceae bacterium D16	Species
B196_H1F413846_10954	CH	Clostridium sp. CAG:58	Species
B196_H1F413846_10957	H	Clostridium sp. CAG:58	Species
B196_H1F413846_10959	H	Clostridium sp. CAG:58	Species
B196_H1F413846_10967	CH	Clostridium sp. CAG:58	Species
B196_H1F413846_10968	H	Clostridium sp. CAG:58	Species
B196_H1F413846_10974	H	Firmicutes bacterium CAG:124	Species
B196_H1F413846_10976	CH	Clostridiales	Order
B196_H1F413846_10995	H	Alistipes timonensis	Species
B196_H1F413846_10996	P	Alistipes timonensis	Species
B196_H1F413846_11010	H	Clostridium sp. CAG:58	Species
B196_H1F413846_11011	C	Clostridium sp. CAG:58	Species
B196_H1F413846_11015	H	Candidatus Alistipes marseilloanorexicus	Species
B196_H1F413846_11043	CH	[Clostridium] hathewayi	Species
B196_H1F413846_11044	CH	[Clostridium] hathewayi	Species
B196_H1F413846_11045	CH	[Clostridium] hathewayi	Species
B196_H1F413846_11055	P	Prevotella sp. CAG:520	Species
B196_H1F413846_11084	P	Candidatus Alistipes marseilloanorexicus	Species
B196_H1F413846_11095	C	Bacteria	Kingdom
B196_H1F413846_11099	H	Clostridiales	Order
B196_H1F413846_11103	H	Clostridiales bacterium VE202-16	Species
B196_H1F413846_11115	H	Candidatus Alistipes marseilloanorexicus	Species
B196_H1F413846_11123	H	Clostridium sp. CAG:58	Species
B196_H1F413846_11125	CH	Clostridium sp. CAG:58	Species
B196_H1F413846_11136	P	Alistipes indistinctus	Species
B196_H1F413846_11137	HPC	Alistipes indistinctus	Species
B196_H1F413846_11143	CH	Firmicutes	Phylum
B196_H1F413846_11151	CH	Firmicutes bacterium CAG:83	Species
B196_H1F413846_11158	HP	Oscillibacter sp. ER4	Species
B196_H1F413846_11160	HCP	Parasutterella	Genus
B196_H1F413846_11164	CH	Alistipes senegalensis	Species
B196_H1F413846_11168	CH	Firmicutes bacterium CAG:83	Species
B196_H1F413846_11182	C	Bacteroides massiliensis	Species
B196_H1F413846_11186	CH	Alistipes	Genus
B196_H1F413846_11241	H	Firmicutes bacterium CAG:124	Species
B196_H1F413846_11243	CH	Firmicutes bacterium CAG:124	Species
B196_H1F413846_11244	CH	Firmicutes bacterium CAG:124	Species
B196_H1F413846_11245	CH	Firmicutes bacterium CAG:124	Species
B196_H1F413846_11260	CH	Clostridium sp. CAG:58	Species
B196_H1F413846_11261	C	Clostridium sp. CAG:58	Species
B196_H1F413846_1127	PCH	Oscillospiraceae bacterium VE202-24	Species
B196_H1F413846_11272	PC	Alistipes indistinctus	Species
B196_H1F413846_11273	H	Clostridium sp. CAG:81	Species
B196_H1F413846_11274	H	Clostridium sp. CAG:58	Species
B196_H1F413846_11285	P	Faecalibacterium prausnitzii	Species
B196_H1F413846_11295	H	Candidatus Alistipes marseilloanorexicus	Species
B196_H1F413846_11299	H	Firmicutes bacterium CAG:124	Species
B196_H1F413846_11310	C	Clostridiales	Order
B196_H1F413846_11338	P	Oscillibacter	Genus
B196_H1F413846_11339	PC	Oscillibacter valericigenes	Species
B196_H1F413846_11340	PC	Oscillibacter valericigenes	Species
B196_H1F413846_11341	PCH	Clostridiales	Order
B196_H1F413846_11342	PH	Clostridiales	Order
B196_H1F413846_11343	P	Oscillibacter valericigenes	Species
B196_H1F413846_11344	PH	Oscillibacter sp. 1-3	Species
B196_H1F413846_11345	PH	Bacillus indicus	Species
B196_H1F413846_11346	PH	Pontibacillus marinus	Species
B196_H1F413846_11353	PH	Candidatus Alistipes marseilloanorexicus	Species
B196_H1F413846_11357	CPH	Alistipes senegalensis	Species
B196_H1F413846_11369	H	Firmicutes bacterium CAG:124	Species
B196_H1F413846_11383	PCH	Ruminococcaceae bacterium D16	Species
B196_H1F413846_11385	P	Ruminococcaceae bacterium D16	Species
B196_H1F413846_11386	C	Ruminococcaceae bacterium D16	Species
B196_H1F413846_11389	PC	Ruminococcaceae bacterium D16	Species
B196_H1F413846_11390	PC	Firmicutes	Phylum
B196_H1F413846_11391	PC	Ruminococcaceae bacterium D16	Species
B196_H1F413846_11392	P	Ruminococcaceae bacterium D16	Species
B196_H1F413846_11395	PC	Ruminococcaceae bacterium D16	Species
B196_H1F413846_11397	P	Ruminococcaceae bacterium D16	Species
B196_H1F413846_11399	PC	Ruminococcaceae bacterium D16	Species
B196_H1F413846_11400	P	Ruminococcaceae bacterium D16	Species
B196_H1F413846_11402	P	Ruminococcaceae bacterium D16	Species
B196_H1F413846_11403	PC	Ruminococcaceae bacterium D16	Species
B196_H1F413846_11404	PC	Ruminococcaceae bacterium D16	Species
B196_H1F413846_11405	PC	Clostridiales	Order
B196_H1F413846_11406	P	Oscillibacter sp. CAG:155	Species
B196_H1F413846_11407	PC	Ruminococcaceae bacterium D16	Species
B196_H1F413846_11408	P	Ruminococcaceae bacterium D16	Species
B196_H1F413846_11414	PC	Clostridiales	Order
B196_H1F413846_11476	H	Oscillospiraceae bacterium VE202-24	Species
B196_H1F413846_11477	H	Oscillospiraceae bacterium VE202-24	Species
B196_H1F413846_11481	HC	Clostridiales bacterium VE202-03	Species
B196_H1F413846_11482	HC	Firmicutes bacterium CAG:272	Species
B196_H1F413846_11483	HC	Firmicutes bacterium CAG:272	Species
B196_H1F413846_11484	HC	Clostridiales bacterium VE202-03	Species
B196_H1F413846_11487	HC	[Clostridium] josui	Species
B196_H1F413846_11488	HC	Clostridiales bacterium VE202-03	Species
B196_H1F413846_11489	HC	Clostridiales bacterium VE202-03	Species
B196_H1F413846_11504	CH	Alistipes senegalensis	Species
B196_H1F413846_11509	PC	Bacteroides ovatus	Species
B196_H1F413846_11512	PC	Bacteroides ovatus	Species
B196_H1F413846_11518	CH	Firmicutes bacterium CAG:124	Species
B196_H1F413846_11538	PC	Megamonas funiformis	Species
B196_H1F413846_11542	P	Ruminococcaceae bacterium D16	Species
B196_H1F413846_11547	HC	Firmicutes bacterium CAG:114	Species
B196_H1F413846_11556	P	Candidatus Alistipes marseilloanorexicus	Species
B196_H1F413846_11563	PH	Candidatus Alistipes marseilloanorexicus	Species
B196_H1F413846_11578	H	Oscillibacter sp. CAG:155	Species
B196_H1F413846_11580	PH	Ruminococcaceae bacterium D16	Species
B196_H1F413846_11586	CH	Firmicutes bacterium CAG:83	Species
B196_H1F413846_11596	P	Candidatus Alistipes marseilloanorexicus	Species
B196_H1F413846_11597	HP	Bacteroides dorei	Species
B196_H1F413846_11603	CH	Lachnospiraceae	Family
B196_H1F413846_11607	P	Firmicutes bacterium CAG:114	Species
B196_H1F413846_11608	HC	Firmicutes bacterium CAG:114	Species
B196_H1F413846_11610	CH	Firmicutes	Phylum
B196_H1F413846_11615	PC	Clostridiales	Order
B196_H1F413846_1162	PH	Oscillibacter	Genus
B196_H1F413846_11621	CH	Alistipes senegalensis	Species
B196_H1F413846_11640	P	Nocardia sp. BMG51109	Species
B196_H1F413846_11676	CH	Bacteria	Kingdom
B196_H1F413846_11685	CH	Lachnospiraceae bacterium M18-1	Species
B196_H1F413846_11689	P	Firmicutes	Phylum
B196_H1F413846_11692	H	Candidatus Alistipes marseilloanorexicus	Species
B196_H1F413846_11725	PH	Eubacterium limosum	Species
B196_H1F413846_11726	CH	Bacteria	Kingdom
B196_H1F413846_11735	H	Pyramidobacter piscolens	Species
B196_H1F413846_11753	PC	Firmicutes	Phylum
B196_H1F413846_11759	H	Clostridium sp. CAG:58	Species
B196_H1F413846_11768	CH	Firmicutes bacterium CAG:124	Species
B196_H1F413846_11769	CH	Firmicutes bacterium CAG:124	Species
B196_H1F413846_11794	P	Candidatus Alistipes marseilloanorexicus	Species
B196_H1F413846_11796	P	Candidatus Alistipes marseilloanorexicus	Species
B196_H1F413846_11800	CH	Alistipes senegalensis	Species
B196_H1F413846_11803	PC	Clostridium sp. CAG:62	Species
B196_H1F413846_11825	H	Firmicutes bacterium CAG:170	Species
B196_H1F413846_11826	CH	Firmicutes bacterium CAG:170	Species
B196_H1F413846_11848	P	Alistipes indistinctus	Species
B196_H1F413846_11853	H	Candidatus Alistipes marseilloanorexicus	Species
B196_H1F413846_11858	H	Clostridium sp. CAG:58	Species
B196_H1F413846_11877	H	Candidatus Alistipes marseilloanorexicus	Species
B196_H1F413846_11879	H	Clostridium sp. CAG:58	Species
B196_H1F413846_11886	H	Clostridium sp. CAG:58	Species
B196_H1F413846_11887	CH	Clostridium sp. CAG:58	Species
B196_H1F413846_11909	P	Ruminococcaceae bacterium D16	Species
B196_H1F413846_11910	P	Ruminococcaceae bacterium D16	Species
B196_H1F413846_11925	CH	Firmicutes bacterium CAG:124	Species
B196_H1F413846_11947	CH	Clostridium sp. CAG:58	Species
B196_H1F413846_11961	H	Alistipes	Genus
B196_H1F413846_11988	P	Candidatus Alistipes marseilloanorexicus	Species
B196_H1F413846_11991	P	Ruminococcaceae bacterium D16	Species
B196_H1F413846_11998	PC	Ruminococcaceae bacterium D16	Species
B196_H1F413846_11999	P	Ruminococcaceae bacterium D16	Species
B196_H1F413846_12000	P	Ruminococcaceae bacterium D16	Species
B196_H1F413846_12001	P	Ruminococcaceae bacterium D16	Species
B196_H1F413846_12002	P	Ruminococcaceae bacterium D16	Species
B196_H1F413846_12003	C	Alistipes indistinctus	Species
B196_H1F413846_12007	CH	Firmicutes bacterium CAG:83	Species
B196_H1F413846_12048	HC	Pseudoflavonifractor capillosus	Species
B196_H1F413846_12049	HC	Alistipes indistinctus	Species
B196_H1F413846_12060	H	Candidatus Alistipes marseilloanorexicus	Species
B196_H1F413846_12100	PH	Candidatus Alistipes marseilloanorexicus	Species
B196_H1F413846_12102	P	Candidatus Alistipes marseilloanorexicus	Species
B196_H1F413846_12103	PH	Rikenellaceae	Family
B196_H1F413846_12109	CH	Firmicutes bacterium CAG:170	Species
B196_H1F413846_12115	H	Oscillibacter	Genus
B196_H1F413846_12133	CH	Firmicutes bacterium CAG:124	Species
B196_H1F413846_12144	C	Alistipes indistinctus	Species
B196_H1F413846_12167	CH	Bacteria	Kingdom
B196_H1F413846_12169	H	Clostridium sp. CAG:58	Species
B196_H1F413846_12171	P	Candidatus Alistipes marseilloanorexicus	Species
B196_H1F413846_12172	PH	Candidatus Alistipes marseilloanorexicus	Species
B196_H1F413846_12202	PH	Alistipes timonensis	Species
B196_H1F413846_12204	HP	Alistipes indistinctus	Species
B196_H1F413846_12242	P	Flavonifractor plautii	Species
B196_H1F413846_12273	CH	Firmicutes bacterium CAG:124	Species
B196_H1F413846_12280	P	Pseudoflavonifractor capillosus	Species
B196_H1F413846_12288	PC	Roseburia intestinalis	Species
B196_H1F413846_12306	H	Alistipes sp. AL-1	Species
B196_H1F413846_12311	PH	Candidatus Alistipes marseilloanorexicus	Species
B196_H1F413846_12312	P	Candidatus Alistipes marseilloanorexicus	Species
B196_H1F413846_12322	P	Paraprevotella	Genus
B196_H1F413846_12332	CH	Clostridiales bacterium VE202-01	Species
B196_H1F413846_12342	HC	Firmicutes bacterium CAG:646	Species
B196_H1F413846_12343	H	Clostridium sp. CAG:58	Species
B196_H1F413846_12346	CH	Clostridium sp. CAG:58	Species
B196_H1F413846_12351	H	Clostridium sp. CAG:58	Species
B196_H1F413846_12363	CH	Alistipes senegalensis	Species
B196_H1F413846_12445	CH	Firmicutes bacterium CAG:124	Species
B196_H1F413846_12446	H	Firmicutes bacterium CAG:170	Species
B196_H1F413846_12461	P	Candidatus Alistipes marseilloanorexicus	Species
B196_H1F413846_12527	PC	Firmicutes	Phylum
B196_H1F413846_12541	CH	Clostridium sp. CAG:58	Species
B196_H1F413846_12542	PH	Clostridium sp. CAG:58	Species
B196_H1F413846_12549	CH	Alistipes senegalensis	Species
B196_H1F413846_12551	CH	Alistipes senegalensis	Species
B196_H1F413846_1257	CH	Alistipes	Genus
B196_H1F413846_12575	CH	Firmicutes bacterium CAG:124	Species
B196_H1F413846_12605	CH	Alistipes senegalensis	Species
B196_H1F413846_12606	P	Firmicutes bacterium CAG:124	Species
B196_H1F413846_12638	PC	Candidatus Alistipes marseilloanorexicus	Species
B196_H1F413846_12639	PH	Bacteroidales	Order
B196_H1F413846_12641	HP	Alistipes indistinctus	Species
B196_H1F413846_12643	H	Firmicutes bacterium CAG:129	Species
B196_H1F413846_12649	CH	Firmicutes bacterium CAG:170	Species
B196_H1F413846_12650	CH	Firmicutes bacterium CAG:124	Species
B196_H1F413846_12651	CH	Firmicutes bacterium CAG:124	Species
B196_H1F413846_12652	CH	Firmicutes bacterium CAG:170	Species
B196_H1F413846_12653	CH	Firmicutes bacterium CAG:124	Species
B196_H1F413846_12654	CH	Firmicutes bacterium CAG:170	Species
B196_H1F413846_12661	PH	Alistipes	Genus
B196_H1F413846_12673	CH	Lachnospiraceae bacterium 3_1_46FAA	Species
B196_H1F413846_12674	CH	Lachnospiraceae bacterium 3_1_46FAA	Species
B196_H1F413846_12766	PH	Firmicutes bacterium CAG:124	Species
B196_H1F413846_12767	P	Alistipes indistinctus	Species
B196_H1F413846_12775	CH	Clostridiales	Order
B196_H1F413846_12778	H	Clostridium sp. CAG:58	Species
B196_H1F413846_12788	HC	[Clostridium] asparagiforme	Species
B196_H1F413846_12790	CH	Clostridium sp. CAG:58	Species
B196_H1F413846_12792	CH	Clostridium sp. CAG:81	Species
B196_H1F413846_12793	C	Clostridium sp. CAG:58	Species
B196_H1F413846_12831	P	Ruminococcaceae bacterium D16	Species
B196_H1F413846_12833	P	Ruminococcaceae bacterium D16	Species
B196_H1F413846_12850	HC	Firmicutes bacterium CAG:114	Species
B196_H1F413846_12876	H	Clostridium sp. CAG:58	Species
B196_H1F413846_12903	P	Alistipes senegalensis	Species
B196_H1F413846_12908	HC	Firmicutes bacterium CAG:114	Species
B196_H1F413846_12913	CH	Clostridium sp. CAG:58	Species
B196_H1F413846_12922	CPH	Alistipes senegalensis	Species
B196_H1F413846_12923	HPC	Ruminococcaceae bacterium D16	Species
B196_H1F413846_12989	C	Firmicutes	Phylum
B196_H1F413846_13011	PCH	Firmicutes bacterium CAG:240	Species
B196_H1F413846_13012	PH	Clostridiisalibacter paucivorans	Species
B196_H1F413846_13013	PCH	Clostridiales	Order
B196_H1F413846_13014	PCH	Clostridiisalibacter paucivorans	Species
B196_H1F413846_13023	CH	Firmicutes	Phylum
B196_H1F413846_13027	H	Firmicutes bacterium CAG:170	Species
B196_H1F413846_13029	HC	Alistipes indistinctus	Species
B196_H1F413846_13045	CH	Firmicutes bacterium CAG:124	Species
B196_H1F413846_13046	CH	Firmicutes bacterium CAG:110	Species
B196_H1F413846_13051	PH	Candidatus Alistipes marseilloanorexicus	Species
B196_H1F413846_13052	PH	Candidatus Alistipes marseilloanorexicus	Species
B196_H1F413846_13055	CH	Dorea sp. CAG:105	Species
B196_H1F413846_13060	PC	Firmicutes bacterium CAG:83	Species
B196_H1F413846_13064	PCH	Firmicutes bacterium CAG:110	Species
B196_H1F413846_13066	CH	Firmicutes	Phylum
B196_H1F413846_13076	H	Ruminococcaceae	Family
B196_H1F413846_13077	P	Ruminococcus sp. CAG:488	Species
B196_H1F413846_13089	H	Clostridium sp. CAG:58	Species
B196_H1F413846_13092	PH	Candidatus Alistipes marseilloanorexicus	Species
B196_H1F413846_13099	PH	Bacteroidales bacterium ph8	Species
B196_H1F413846_13107	P	Candidatus Alistipes marseilloanorexicus	Species
B196_H1F413846_13109	PC	Ruminococcaceae bacterium D16	Species
B196_H1F413846_13110	PC	Ruminococcaceae bacterium D16	Species
B196_H1F413846_13115	P	Ruminococcaceae bacterium D16	Species
B196_H1F413846_13116	PC	Firmicutes	Phylum
B196_H1F413846_13117	P	Ruminococcaceae bacterium D16	Species
B196_H1F413846_13121	H	Alistipes senegalensis	Species
B196_H1F413846_13122	P	Candidatus Alistipes marseilloanorexicus	Species
B196_H1F413846_13123	PH	Alistipes senegalensis	Species
B196_H1F413846_13161	H	Clostridium sp. CAG:58	Species
B196_H1F413846_13165	CH	Firmicutes bacterium CAG:124	Species
B196_H1F413846_13176	HC	Alistipes indistinctus	Species
B196_H1F413846_13180	HC	Bacteroidales	Order
B196_H1F413846_13187	PH	Clostridiales	Order
B196_H1F413846_13193	P	Ruminococcaceae bacterium D16	Species
B196_H1F413846_13195	P	Ruminococcaceae bacterium D16	Species
B196_H1F413846_13197	P	Ruminococcaceae bacterium D16	Species
B196_H1F413846_13198	PC	Ruminococcaceae bacterium D16	Species
B196_H1F413846_13199	P	Ruminococcaceae bacterium D16	Species
B196_H1F413846_13201	HP	Ruminococcaceae bacterium D16	Species
B196_H1F413846_13202	P	Ruminococcaceae bacterium D16	Species
B196_H1F413846_13204	P	Ruminococcaceae bacterium D16	Species
B196_H1F413846_13205	P	Ruminococcaceae bacterium D16	Species
B196_H1F413846_13206	P	Ruminococcaceae bacterium D16	Species
B196_H1F413846_13209	PC	Ruminococcaceae bacterium D16	Species
B196_H1F413846_13212	P	Firmicutes	Phylum
B196_H1F413846_13216	CH	Alistipes senegalensis	Species
B196_H1F413846_13224	PH	Candidatus Alistipes marseilloanorexicus	Species
B196_H1F413846_13226	P	Candidatus Alistipes marseilloanorexicus	Species
B196_H1F413846_13227	PH	Candidatus Alistipes marseilloanorexicus	Species
B196_H1F413846_13254	HC	Alistipes indistinctus	Species
B196_H1F413846_13255	H	Alistipes indistinctus	Species
B196_H1F413846_13256	HC	Alistipes indistinctus	Species
B196_H1F413846_13258	H	Firmicutes bacterium CAG:170	Species
B196_H1F413846_13265	H	Oscillibacter sp. 1-3	Species
B196_H1F413846_13275	PCH	Alistipes indistinctus	Species
B196_H1F413846_13297	H	Clostridium sp. CAG:58	Species
B196_H1F413846_13308	PC	Alistipes indistinctus	Species
B196_H1F413846_13320	HC	Eubacterium plexicaudatum	Species
B196_H1F413846_13321	HC	Coprococcus sp. HPP0074	Species
B196_H1F413846_1333	CH	Clostridiales	Order
B196_H1F413846_13342	C	Clostridiales	Order
B196_H1F413846_13345	P	Ruminococcaceae bacterium D16	Species
B196_H1F413846_1335	CH	Clostridium sp. CAG:58	Species
B196_H1F413846_13358	CH	Firmicutes bacterium CAG:124	Species
B196_H1F413846_13361	CH	Firmicutes bacterium CAG:124	Species
B196_H1F413846_13363	CH	Firmicutes bacterium CAG:124	Species
B196_H1F413846_13367	P	Candidatus Alistipes marseilloanorexicus	Species
B196_H1F413846_13372	H	Firmicutes bacterium ASF500	Species
B196_H1F413846_13382	PH	Ruminococcus sp. CAG:57	Species
B196_H1F413846_13442	PC	Ruminococcaceae bacterium D16	Species
B196_H1F413846_13449	P	Ruminococcaceae bacterium D16	Species
B196_H1F413846_13452	P	Ruminococcaceae bacterium D16	Species
B196_H1F413846_13454	C	Alistipes indistinctus	Species
B196_H1F413846_13475	CH	Clostridium sp. CAG:448	Species
B196_H1F413846_13480	PC	Ruminococcaceae bacterium D16	Species
B196_H1F413846_13484	P	Ruminococcaceae bacterium D16	Species
B196_H1F413846_13492	P	Ruminococcaceae bacterium D16	Species
B196_H1F413846_13507	CH	Clostridium sp. CAG:58	Species
B196_H1F413846_13508	H	Clostridium sp. CAG:58	Species
B196_H1F413846_13510	CH	Alistipes senegalensis	Species
B196_H1F413846_13517	CPH	Alistipes senegalensis	Species
B196_H1F413846_13530	HC	Dialister	Genus
B196_H1F413846_13539	H	Prevotella nigrescens	Species
B196_H1F413846_13553	PH	Bacteroides sp. HPS0048	Species
B196_H1F413846_13563	CPH	Alistipes senegalensis	Species
B196_H1F413846_13570	H	Candidatus Alistipes marseilloanorexicus	Species
B196_H1F413846_13578	H	Firmicutes bacterium CAG:124	Species
B196_H1F413846_13579	CH	Firmicutes bacterium CAG:124	Species
B196_H1F413846_13663	PH	Alistipes indistinctus	Species
B196_H1F413846_13665	H	Candidatus Alistipes marseilloanorexicus	Species
B196_H1F413846_13704	P	Ruminococcaceae bacterium D16	Species
B196_H1F413846_13705	P	Ruminococcaceae bacterium D16	Species
B196_H1F413846_13733	CH	Firmicutes bacterium CAG:124	Species
B196_H1F413846_13734	CH	Firmicutes	Phylum
B196_H1F413846_13735	H	Firmicutes bacterium CAG:124	Species
B196_H1F413846_13746	P	Candidatus Alistipes marseilloanorexicus	Species
B196_H1F413846_13765	CH	Alistipes senegalensis	Species
B196_H1F413846_13767	P	Alistipes indistinctus	Species
B196_H1F413846_13772	PH	Firmicutes bacterium CAG:110	Species
B196_H1F413846_13774	PH	Alistipes sp. CAG:157	Species
B196_H1F413846_13785	P	Firmicutes bacterium CAG:124	Species
B196_H1F413846_13796	PH	Candidatus Alistipes marseilloanorexicus	Species
B196_H1F413846_13800	P	Ruminococcaceae bacterium D16	Species
B196_H1F413846_13808	PC	Alistipes indistinctus	Species
B196_H1F413846_13826	PH	Paenibacillaceae	Family
B196_H1F413846_13828	PH	Megamonas	Genus
B196_H1F413846_13829	PH	Clostridiales	Order
B196_H1F413846_13831	PC	Firmicutes	Phylum
B196_H1F413846_13873	CH	Oscillibacter sp. CAG:155	Species
B196_H1F413846_13880	P	Ruminococcaceae bacterium D16	Species
B196_H1F413846_13882	P	Ruminococcaceae bacterium D16	Species
B196_H1F413846_13887	C	Firmicutes bacterium CAG:114	Species
B196_H1F413846_13902	P	Lactobacillus kisonensis	Species
B196_H1F413846_13916	H	Clostridium sp. CAG:58	Species
B196_H1F413846_13917	PC	Alistipes indistinctus	Species
B196_H1F413846_13976	H	Clostridium sp. CAG:58	Species
B196_H1F413846_13977	CH	Clostridium sp. CAG:58	Species
B196_H1F413846_13980	CH	Clostridium sp. CAG:58	Species
B196_H1F413846_13989	CH	Bacteria	Kingdom
B196_H1F413846_13991	H	Clostridium sp. CAG:58	Species
B196_H1F413846_14010	H	Firmicutes bacterium ASF500	Species
B196_H1F413846_14031	CH	Firmicutes bacterium CAG:170	Species
B196_H1F413846_14032	H	Firmicutes bacterium CAG:124	Species
B196_H1F413846_14045	P	Ruminococcaceae bacterium D16	Species
B196_H1F413846_14047	P	Ruminococcaceae bacterium D16	Species
B196_H1F413846_14048	PC	Ruminococcaceae bacterium D16	Species
B196_H1F413846_14049	P	Ruminococcaceae bacterium D16	Species
B196_H1F413846_14054	P	Ruminococcaceae bacterium D16	Species
B196_H1F413846_14056	P	Ruminococcaceae bacterium D16	Species
B196_H1F413846_14058	PC	Ruminococcaceae bacterium D16	Species
B196_H1F413846_1409	P	Oscillibacter sp. KLE 1745	Species
B196_H1F413846_14132	PC	Clostridiales	Order
B196_H1F413846_14133	P	Ruminococcaceae bacterium D16	Species
B196_H1F413846_14136	PC	Ruminococcaceae bacterium D16	Species
B196_H1F413846_14137	P	Ruminococcaceae bacterium D16	Species
B196_H1F413846_14138	P	Ruminococcaceae bacterium D16	Species
B196_H1F413846_14139	P	Ruminococcaceae bacterium D16	Species
B196_H1F413846_14140	HP	Ruminococcaceae bacterium D16	Species
B196_H1F413846_14143	CH	Butyricicoccus pullicaecorum	Species
B196_H1F413846_14172	CH	Clostridium sp. CAG:58	Species
B196_H1F413846_14177	C	Clostridiales	Order
B196_H1F413846_14180	H	Candidatus Alistipes marseilloanorexicus	Species
B196_H1F413846_14185	P	Candidatus Alistipes marseilloanorexicus	Species
B196_H1F413846_14191	H	Candidatus Alistipes marseilloanorexicus	Species
B196_H1F413846_14192	CH	Firmicutes bacterium CAG:124	Species
B196_H1F413846_14196	P	Candidatus Alistipes marseilloanorexicus	Species
B196_H1F413846_14220	CH	Clostridium sp. CAG:58	Species
B196_H1F413846_14225	CH	Firmicutes bacterium CAG:170	Species
B196_H1F413846_14228	H	Firmicutes bacterium CAG:555	Species
B196_H1F413846_1425	PH	Oscillospiraceae bacterium VE202-24	Species
B196_H1F413846_14259	P	Candidatus Alistipes marseilloanorexicus	Species
B196_H1F413846_14275	CH	Firmicutes bacterium CAG:124	Species
B196_H1F413846_14312	CPH	Alistipes senegalensis	Species
B196_H1F413846_14313	P	Alistipes shahii	Species
B196_H1F413846_14315	P	Bacteroides barnesiae	Species
B196_H1F413846_14316	P	Bacteroides barnesiae	Species
B196_H1F413846_14317	P	Bacteroides barnesiae	Species
B196_H1F413846_14322	PH	Candidatus Alistipes marseilloanorexicus	Species
B196_H1F413846_14323	PH	Candidatus Alistipes marseilloanorexicus	Species
B196_H1F413846_14324	P	Candidatus Alistipes marseilloanorexicus	Species
B196_H1F413846_14331	CPH	Alistipes timonensis	Species
B196_H1F413846_14334	CPH	Alistipes senegalensis	Species
B196_H1F413846_14335	PH	Alistipes senegalensis	Species
B196_H1F413846_14342	CH	[Clostridium] saccharolyticum	Species
B196_H1F413846_14361	H	Clostridium sp. CAG:58	Species
B196_H1F413846_14364	H	Candidatus Alistipes marseilloanorexicus	Species
B196_H1F413846_14368	CH	Firmicutes bacterium ASF500	Species
B196_H1F413846_14369	PH	Oscillibacter sp. ER4	Species
B196_H1F413846_14379	CH	Alistipes senegalensis	Species
B196_H1F413846_14387	PH	Anaerotruncus colihominis	Species
B196_H1F413846_14388	H	Oscillospiraceae bacterium VE202-24	Species
B196_H1F413846_14392	PH	Candidatus Alistipes marseilloanorexicus	Species
B196_H1F413846_14396	H	Firmicutes bacterium CAG:24	Species
B196_H1F413846_1440	HPC	Bacteroidales	Order
B196_H1F413846_14436	CH	Firmicutes bacterium CAG:124	Species
B196_H1F413846_14448	HC	Firmicutes bacterium CAG:114	Species
B196_H1F413846_14456	H	Firmicutes bacterium CAG:124	Species
B196_H1F413846_14459	P	Candidatus Alistipes marseilloanorexicus	Species
B196_H1F413846_14461	H	Clostridium sp. CAG:58	Species
B196_H1F413846_14467	PH	Oscillibacter	Genus
B196_H1F413846_14469	HP	Ruminococcaceae bacterium D16	Species
B196_H1F413846_14470	PC	Ruminococcaceae bacterium D16	Species
B196_H1F413846_14473	P	Ruminococcaceae bacterium D16	Species
B196_H1F413846_14475	PH	Clostridium sp. CAG:217	Species
B196_H1F413846_14479	H	Clostridium sp. CAG:58	Species
B196_H1F413846_14480	CH	Clostridium sp. CAG:58	Species
B196_H1F413846_14485	H	Clostridium sp. CAG:58	Species
B196_H1F413846_14487	P	Ruminococcaceae bacterium D16	Species
B196_H1F413846_14492	H	Candidatus Alistipes marseilloanorexicus	Species
B196_H1F413846_14499	CH	Clostridium sp. CAG:81	Species
B196_H1F413846_14500	CH	Clostridium sp. CAG:58	Species
B196_H1F413846_14501	CH	Clostridium sp. CAG:58	Species
B196_H1F413846_14503	H	Clostridium sp. CAG:58	Species
B196_H1F413846_14505	C	Clostridium sp. CAG:58	Species
B196_H1F413846_14522	H	Holdemania filiformis	Species
B196_H1F413846_14539	C	Clostridiales	Order
B196_H1F413846_1454	P	Oscillibacter sp. KLE 1745	Species
B196_H1F413846_14548	P	Bacteroides nordii	Species
B196_H1F413846_14566	P	Candidatus Alistipes marseilloanorexicus	Species
B196_H1F413846_14575	H	Clostridium sp. CAG:58	Species
B196_H1F413846_14576	P	Ruminococcaceae bacterium D16	Species
B196_H1F413846_14579	P	Ruminococcaceae bacterium D16	Species
B196_H1F413846_14582	HP	Ruminococcaceae bacterium D16	Species
B196_H1F413846_14583	PC	Ruminococcaceae bacterium D16	Species
B196_H1F413846_14584	PC	Ruminococcaceae bacterium D16	Species
B196_H1F413846_14592	CH	Firmicutes bacterium CAG:124	Species
B196_H1F413846_14593	CH	Firmicutes bacterium CAG:124	Species
B196_H1F413846_14594	CH	Firmicutes bacterium CAG:170	Species
B196_H1F413846_14596	P	Ruminococcaceae bacterium D16	Species
B196_H1F413846_14600	PC	Ruminococcaceae bacterium D16	Species
B196_H1F413846_14606	H	Clostridium sp. CAG:58	Species
B196_H1F413846_14609	CH	Alistipes senegalensis	Species
B196_H1F413846_14614	CH	Firmicutes bacterium CAG:110	Species
B196_H1F413846_14616	CH	Firmicutes	Phylum
B196_H1F413846_14619	H	Clostridium sp. CAG:58	Species
B196_H1F413846_14620	CH	Clostridium sp. CAG:58	Species
B196_H1F413846_14621	H	Clostridium sp. CAG:58	Species
B196_H1F413846_14641	CH	Oscillibacter	Genus
B196_H1F413846_14647	P	Ruminococcaceae bacterium D16	Species
B196_H1F413846_14648	HPC	Ruminococcaceae bacterium D16	Species
B196_H1F413846_14650	PC	Firmicutes	Phylum
B196_H1F413846_14651	PC	Ruminococcaceae bacterium D16	Species
B196_H1F413846_14653	P	Ruminococcaceae bacterium D16	Species
B196_H1F413846_14661	PH	Candidatus Alistipes marseilloanorexicus	Species
B196_H1F413846_14668	PC	Paraprevotella	Genus
B196_H1F413846_14672	H	Alistipes indistinctus	Species
B196_H1F413846_14679	C	Prevotella copri	Species
B196_H1F413846_14681	HC	Firmicutes bacterium CAG:170	Species
B196_H1F413846_14702	CH	Clostridium sp. CAG:58	Species
B196_H1F413846_14760	PH	Firmicutes bacterium CAG:124	Species
B196_H1F413846_14762	PH	Candidatus Alistipes marseilloanorexicus	Species
B196_H1F413846_14763	PH	Candidatus Alistipes marseilloanorexicus	Species
B196_H1F413846_14785	PC	Firmicutes	Phylum
B196_H1F413846_14786	P	Ruminococcaceae bacterium D16	Species
B196_H1F413846_14789	P	Ruminococcaceae bacterium D16	Species
B196_H1F413846_14801	CH	Alistipes senegalensis	Species
B196_H1F413846_14802	PH	Candidatus Alistipes marseilloanorexicus	Species
B196_H1F413846_14822	HC	Oscillibacter sp. CAG:155	Species
B196_H1F413846_14841	C	Clostridium sp. CAG:58	Species
B196_H1F413846_14843	C	Alistipes indistinctus	Species
B196_H1F413846_14879	CH	Firmicutes bacterium CAG:170	Species
B196_H1F413846_14932	C	Bacteroidales	Order
B196_H1F413846_14939	CH	Firmicutes	Phylum
B196_H1F413846_14940	CH	Clostridium sp. CAG:58	Species
B196_H1F413846_14978	P	Eubacterium plexicaudatum	Species
B196_H1F413846_15005	CH	Firmicutes bacterium CAG:83	Species
B196_H1F413846_15006	H	Candidatus Alistipes marseilloanorexicus	Species
B196_H1F413846_15008	H	Clostridium sp. CAG:58	Species
B196_H1F413846_15009	CH	Clostridium sp. CAG:58	Species
B196_H1F413846_15011	CH	Clostridium sp. CAG:58	Species
B196_H1F413846_15018	P	Prevotella sp. CAG:1092	Species
B196_H1F413846_15032	HPC	Alistipes indistinctus	Species
B196_H1F413846_15034	PC	Alistipes indistinctus	Species
B196_H1F413846_15040	PC	Alistipes indistinctus	Species
B196_H1F413846_15050	H	[Clostridium] asparagiforme	Species
B196_H1F413846_15063	PH	Candidatus Alistipes marseilloanorexicus	Species
B196_H1F413846_15064	P	Candidatus Alistipes marseilloanorexicus	Species
B196_H1F413846_15071	HPC	Ruminococcaceae bacterium D16	Species
B196_H1F413846_15072	HP	Ruminococcaceae bacterium D16	Species
B196_H1F413846_15073	PC	Ruminococcaceae bacterium D16	Species
B196_H1F413846_15074	PC	Ruminococcaceae bacterium D16	Species
B196_H1F413846_15077	P	Ruminococcaceae bacterium D16	Species
B196_H1F413846_15079	HPC	Ruminococcaceae bacterium D16	Species
B196_H1F413846_15092	CH	Alistipes timonensis	Species
B196_H1F413846_15095	PH	Alistipes shahii	Species
B196_H1F413846_15100	H	Firmicutes bacterium CAG:124	Species
B196_H1F413846_15102	CH	Firmicutes bacterium CAG:124	Species
B196_H1F413846_15131	PC	Alistipes indistinctus	Species
B196_H1F413846_15134	CH	Firmicutes bacterium CAG:83	Species
B196_H1F413846_15137	CH	Firmicutes bacterium CAG:83	Species
B196_H1F413846_15143	CH	Firmicutes bacterium CAG:83	Species
B196_H1F413846_15146	PCH	Firmicutes bacterium CAG:124	Species
B196_H1F413846_15147	CPH	Firmicutes bacterium CAG:170	Species
B196_H1F413846_15148	HP	Alistipes indistinctus	Species
B196_H1F413846_15152	CH	Alistipes	Genus
B196_H1F413846_15166	P	Clostridium sp. CAG:352	Species
B196_H1F413846_15169	PH	Candidatus Alistipes marseilloanorexicus	Species
B196_H1F413846_15174	CH	Firmicutes bacterium CAG:124	Species
B196_H1F413846_15188	CH	Clostridium sp. CAG:58	Species
B196_H1F413846_15189	CH	Clostridium sp. CAG:58	Species
B196_H1F413846_15193	P	Ruminococcaceae bacterium D16	Species
B196_H1F413846_15204	PC	Alistipes timonensis	Species
B196_H1F413846_15218	CPH	Alistipes senegalensis	Species
B196_H1F413846_15219	H	Alistipes senegalensis	Species
B196_H1F413846_15226	CH	Clostridium sp. CAG:58	Species
B196_H1F413846_15230	CH	Clostridium sp. CAG:58	Species
B196_H1F413846_15239	H	Alistipes senegalensis	Species
B196_H1F413846_15242	H	Clostridium sp. CAG:58	Species
B196_H1F413846_15243	H	Clostridium sp. CAG:58	Species
B196_H1F413846_15248	PH	Oscillospiraceae bacterium VE202-24	Species
B196_H1F413846_15250	P	Oscillospiraceae bacterium VE202-24	Species
B196_H1F413846_15251	PC	Treponema primitia	Species
B196_H1F413846_15252	PC	Treponema primitia	Species
B196_H1F413846_15253	PC	Treponema primitia	Species
B196_H1F413846_15254	PC	Treponema primitia	Species
B196_H1F413846_15255	PC	Treponema primitia	Species
B196_H1F413846_15258	PC	Firmicutes	Phylum
B196_H1F413846_15271	P	Ruminococcaceae bacterium D16	Species
B196_H1F413846_15272	P	Ruminococcaceae bacterium D16	Species
B196_H1F413846_15294	HPC	Oscillospiraceae	Family
B196_H1F413846_15295	PC	Oscillospiraceae	Family
B196_H1F413846_15296	P	Ruminococcaceae bacterium D16	Species
B196_H1F413846_15322	CH	Clostridium sp. CAG:58	Species
B196_H1F413846_15330	PCH	Pseudoflavonifractor capillosus	Species
B196_H1F413846_15334	P	[Clostridium] asparagiforme	Species
B196_H1F413846_15351	PC	Prevotella stercorea CAG:629	Species
B196_H1F413846_15363	P	Candidatus Alistipes marseilloanorexicus	Species
B196_H1F413846_15381	CH	Firmicutes bacterium CAG:124	Species
B196_H1F413846_15383	H	Firmicutes bacterium CAG:170	Species
B196_H1F413846_15384	H	Firmicutes bacterium CAG:124	Species
B196_H1F413846_15385	CH	Firmicutes bacterium CAG:124	Species
B196_H1F413846_15386	CH	Firmicutes bacterium CAG:170	Species
B196_H1F413846_15426	H	Firmicutes bacterium CAG:124	Species
B196_H1F413846_15427	PH	Firmicutes bacterium CAG:124	Species
B196_H1F413846_15428	CH	Firmicutes bacterium CAG:124	Species
B196_H1F413846_15429	H	Firmicutes bacterium CAG:124	Species
B196_H1F413846_15431	CH	Clostridium cadaveris	Species
B196_H1F413846_15444	HC	Faecalibacterium prausnitzii	Species
B196_H1F413846_15447	PC	Faecalibacterium prausnitzii	Species
B196_H1F413846_15459	CH	Firmicutes bacterium CAG:170	Species
B196_H1F413846_15462	CH	Firmicutes bacterium CAG:170	Species
B196_H1F413846_15469	PH	Candidatus Alistipes marseilloanorexicus	Species
B196_H1F413846_15485	CH	Firmicutes bacterium CAG:170	Species
B196_H1F413846_15487	CH	Firmicutes bacterium CAG:124	Species
B196_H1F413846_15488	CH	Firmicutes bacterium CAG:170	Species
B196_H1F413846_15490	CH	Firmicutes bacterium CAG:170	Species
B196_H1F413846_15496	CH	Firmicutes bacterium CAG:170	Species
B196_H1F413846_15497	CH	Firmicutes bacterium CAG:124	Species
B196_H1F413846_15498	CH	Firmicutes bacterium CAG:94	Species
B196_H1F413846_15499	CH	Firmicutes bacterium CAG:124	Species
B196_H1F413846_15503	H	Firmicutes bacterium CAG:124	Species
B196_H1F413846_15507	PC	Firmicutes bacterium CAG:170	Species
B196_H1F413846_15508	HP	Alistipes senegalensis	Species
B196_H1F413846_15531	PH	Clostridiales	Order
B196_H1F413846_15548	P	Candidatus Alistipes marseilloanorexicus	Species
B196_H1F413846_15550	P	Candidatus Alistipes marseilloanorexicus	Species
B196_H1F413846_15559	HP	Pseudoflavonifractor capillosus	Species
B196_H1F413846_15560	H	Intestinimonas butyriciproducens	Species
B196_H1F413846_15599	HC	Alistipes indistinctus	Species
B196_H1F413846_15600	HP	Alistipes indistinctus	Species
B196_H1F413846_15610	PC	Oscillibacter	Genus
B196_H1F413846_15611	H	Prevotella histicola	Species
B196_H1F413846_15615	P	Candidatus Alistipes marseilloanorexicus	Species
B196_H1F413846_15616	PH	Candidatus Alistipes marseilloanorexicus	Species
B196_H1F413846_15617	PH	Candidatus Alistipes marseilloanorexicus	Species
B196_H1F413846_15620	H	Firmicutes bacterium CAG:170	Species
B196_H1F413846_15632	PH	Firmicutes	Phylum
B196_H1F413846_15649	PC	Firmicutes bacterium CAG:114	Species
B196_H1F413846_15652	H	Candidatus Alistipes marseilloanorexicus	Species
B196_H1F413846_15664	H	Clostridiales	Order
B196_H1F413846_15665	CH	Clostridium sp. CAG:58	Species
B196_H1F413846_15671	HPC	Alistipes indistinctus	Species
B196_H1F413846_15672	P	Alistipes indistinctus	Species
B196_H1F413846_15673	P	Bacteroides	Genus
B196_H1F413846_15681	CH	Firmicutes bacterium CAG:124	Species
B196_H1F413846_15682	CH	Pseudoflavonifractor capillosus	Species
B196_H1F413846_15684	CH	Firmicutes bacterium CAG:103	Species
B196_H1F413846_15685	CH	Clostridiales	Order
B196_H1F413846_15699	CH	Clostridium sp. CAG:58	Species
B196_H1F413846_15741	PC	Alistipes indistinctus	Species
B196_H1F413846_15752	P	Oscillibacter sp. CAG:155	Species
B196_H1F413846_15774	PCH	Clostridium sp. CAG:58	Species
B196_H1F413846_15777	P	Tannerella sp. 6_1_58FAA_CT1	Species
B196_H1F413846_15778	PCH	Bacteroides sp. 14(A)	Species
B196_H1F413846_15804	H	Clostridium sp. CAG:58	Species
B196_H1F413846_15809	HPC	Alistipes indistinctus	Species
B196_H1F413846_15829	CPH	Firmicutes bacterium CAG:124	Species
B196_H1F413846_15832	CH	Firmicutes bacterium CAG:124	Species
B196_H1F413846_15835	H	Firmicutes bacterium CAG:124	Species
B196_H1F413846_15842	H	Clostridium sp. CAG:58	Species
B196_H1F413846_15843	CH	Clostridium sp. CAG:58	Species
B196_H1F413846_15880	HP	Alistipes timonensis	Species
B196_H1F413846_15885	H	Bacteroidales	Order
B196_H1F413846_15908	CPH	Alistipes senegalensis	Species
B196_H1F413846_15924	CH	Oscillibacter sp. ER4	Species
B196_H1F413846_15934	PH	Candidatus Alistipes marseilloanorexicus	Species
B196_H1F413846_15937	PH	Clostridiales	Order
B196_H1F413846_15940	CH	Clostridium sp. CAG:58	Species
B196_H1F413846_15987	P	Clostridiales	Order
B196_H1F413846_15988	PC	Clostridiales bacterium VE202-03	Species
B196_H1F413846_15989	PC	Clostridiales bacterium VE202-03	Species
B196_H1F413846_15991	PC	Ruminococcus albus	Species
B196_H1F413846_16000	CH	Oscillibacter sp. ER4	Species
B196_H1F413846_16020	P	Candidatus Alistipes marseilloanorexicus	Species
B196_H1F413846_16021	PH	Candidatus Alistipes marseilloanorexicus	Species
B196_H1F413846_16028	CH	Alistipes senegalensis	Species
B196_H1F413846_16039	C	Clostridiales	Order
B196_H1F413846_16053	P	Ruminococcaceae bacterium D16	Species
B196_H1F413846_16061	PH	Alistipes senegalensis	Species
B196_H1F413846_16065	CH	Alistipes senegalensis	Species
B196_H1F413846_16081	HC	[Clostridium] saccharolyticum	Species
B196_H1F413846_16082	HC	Clostridium perfringens	Species
B196_H1F413846_16085	CH	Clostridium sp. CAG:58	Species
B196_H1F413846_16125	PH	Clostridiales	Order
B196_H1F413846_16126	PH	[Clostridium] saccharolyticum	Species
B196_H1F413846_16139	H	Candidatus Alistipes marseilloanorexicus	Species
B196_H1F413846_16141	PH	Candidatus Alistipes marseilloanorexicus	Species
B196_H1F413846_16153	CH	Clostridium sp. BNL1100	Species
B196_H1F413846_16158	PC	Ruminococcaceae bacterium D16	Species
B196_H1F413846_16159	PC	Ruminococcaceae bacterium D16	Species
B196_H1F413846_16161	P	Ruminococcaceae bacterium D16	Species
B196_H1F413846_16163	P	Ruminococcaceae bacterium D16	Species
B196_H1F413846_16169	P	Candidatus Alistipes marseilloanorexicus	Species
B196_H1F413846_162	H	Clostridiales	Order
B196_H1F413846_16211	P	Candidatus Alistipes marseilloanorexicus	Species
B196_H1F413846_16212	P	Ruminococcaceae bacterium D16	Species
B196_H1F413846_16213	P	Ruminococcaceae bacterium D16	Species
B196_H1F413846_16214	PC	Ruminococcaceae bacterium D16	Species
B196_H1F413846_16250	PH	Candidatus Alistipes marseilloanorexicus	Species
B196_H1F413846_16251	HC	Clostridium sp. ATCC BAA-442	Species
B196_H1F413846_16264	CH	Oscillibacter	Genus
B196_H1F413846_16268	CH	Alistipes	Genus
B196_H1F413846_16273	CH	Alistipes	Genus
B196_H1F413846_16275	CH	Alistipes	Genus
B196_H1F413846_16276	HC	Prevotella sp. CAG:732	Species
B196_H1F413846_16279	H	Prevotella sp. CAG:386	Species
B196_H1F413846_163	PC	Clostridiales	Order
B196_H1F413846_16300	PH	Alistipes indistinctus	Species
B196_H1F413846_16317	CH	Clostridium sp. CAG:58	Species
B196_H1F413846_16323	P	Firmicutes bacterium CAG:124	Species
B196_H1F413846_16331	HC	Dialister sp. CAG:588	Species
B196_H1F413846_16346	P	Oscillibacter	Genus
B196_H1F413846_16349	H	Clostridiales	Order
B196_H1F413846_16351	C	Oscillospiraceae bacterium VE202-24	Species
B196_H1F413846_16352	HPC	Flavonifractor plautii	Species
B196_H1F413846_16365	HPC	Clostridium sp. CAG:43	Species
B196_H1F413846_16372	H	Oscillibacter	Genus
B196_H1F413846_16377	HP	Clostridiales bacterium VE202-03	Species
B196_H1F413846_16378	C	Clostridiales bacterium VE202-03	Species
B196_H1F413846_16380	C	Clostridiales bacterium VE202-03	Species
B196_H1F413846_16391	H	Clostridiales bacterium VE202-03	Species
B196_H1F413846_16430	H	Alistipes	Genus
B196_H1F413846_16431	PC	Alistipes indistinctus	Species
B196_H1F413846_16432	HC	Alistipes indistinctus	Species
B196_H1F413846_16436	CH	Clostridium sp. CAG:58	Species
B196_H1F413846_16438	H	Clostridium sp. CAG:58	Species
B196_H1F413846_16439	CH	butyrate-producing bacterium SS3_4	Species
B196_H1F413846_16453	P	Bacteroides	Genus
B196_H1F413846_16464	CH	Alistipes senegalensis	Species
B196_H1F413846_16465	CH	Alistipes senegalensis	Species
B196_H1F413846_16476	H	Lachnospiraceae bacterium 7_1_58FAA	Species
B196_H1F413846_16482	P	Ruminococcaceae bacterium D16	Species
B196_H1F413846_16485	P	Ruminococcaceae bacterium D16	Species
B196_H1F413846_16551	CH	Firmicutes bacterium CAG:124	Species
B196_H1F413846_16553	CH	Firmicutes bacterium CAG:124	Species
B196_H1F413846_16554	H	Firmicutes bacterium CAG:124	Species
B196_H1F413846_16557	CH	Firmicutes bacterium CAG:124	Species
B196_H1F413846_16558	CH	Firmicutes bacterium CAG:124	Species
B196_H1F413846_16567	CH	Clostridium sp. CAG:58	Species
B196_H1F413846_16569	C	Firmicutes bacterium CAG:114	Species
B196_H1F413846_16607	CH	Firmicutes bacterium CAG:124	Species
B196_H1F413846_16620	H	Clostridiales bacterium VE202-28	Species
B196_H1F413846_16625	H	Candidatus Alistipes marseilloanorexicus	Species
B196_H1F413846_16641	PH	Candidatus Alistipes marseilloanorexicus	Species
B196_H1F413846_16644	H	Alistipes indistinctus	Species
B196_H1F413846_16649	P	Proteobacteria	Phylum
B196_H1F413846_16652	PC	Opitutaceae bacterium TAV1	Species
B196_H1F413846_16656	P	Candidatus Alistipes marseilloanorexicus	Species
B196_H1F413846_16657	PH	Candidatus Alistipes marseilloanorexicus	Species
B196_H1F413846_16663	PH	Bacteroidetes	Phylum
B196_H1F413846_16665	PH	Firmicutes bacterium CAG:124	Species
B196_H1F413846_16671	PH	Candidatus Alistipes marseilloanorexicus	Species
B196_H1F413846_16672	H	Clostridiales	Order
B196_H1F413846_16673	CH	Oscillibacter valericigenes	Species
B196_H1F413846_16677	PH	Firmicutes bacterium CAG:124	Species
B196_H1F413846_1669	H	Oscillibacter	Genus
B196_H1F413846_16730	CH	Firmicutes bacterium CAG:124	Species
B196_H1F413846_16731	CH	Firmicutes bacterium CAG:170	Species
B196_H1F413846_16732	CH	Intestinimonas butyriciproducens	Species
B196_H1F413846_16733	CH	Lachnospiraceae bacterium JC7	Species
B196_H1F413846_16735	H	Faecalibacterium sp. CAG:82	Species
B196_H1F413846_16742	HC	Clostridiales	Order
B196_H1F413846_16746	PH	Candidatus Alistipes marseilloanorexicus	Species
B196_H1F413846_16747	H	Candidatus Alistipes marseilloanorexicus	Species
B196_H1F413846_16754	HP	Oscillibacter	Genus
B196_H1F413846_16755	HP	Oscillibacter	Genus
B196_H1F413846_16757	P	Oscillibacter	Genus
B196_H1F413846_16759	P	Oscillibacter	Genus
B196_H1F413846_16761	P	Oscillibacter	Genus
B196_H1F413846_16762	HPC	Oscillibacter	Genus
B196_H1F413846_16763	P	Oscillibacter	Genus
B196_H1F413846_16768	CH	Firmicutes bacterium CAG:124	Species
B196_H1F413846_16769	H	Firmicutes bacterium CAG:124	Species
B196_H1F413846_16777	CH	Alistipes senegalensis	Species
B196_H1F413846_16780	P	Candidatus Alistipes marseilloanorexicus	Species
B196_H1F413846_16789	CH	Firmicutes bacterium CAG:83	Species
B196_H1F413846_16816	HCP	Prevotella copri	Species
B196_H1F413846_16831	H	Candidatus Alistipes marseilloanorexicus	Species
B196_H1F413846_16834	PH	Candidatus Alistipes marseilloanorexicus	Species
B196_H1F413846_16837	P	Ruminococcaceae bacterium D16	Species
B196_H1F413846_16838	P	Ruminococcaceae bacterium D16	Species
B196_H1F413846_16843	H	Clostridium sp. CAG:58	Species
B196_H1F413846_16864	H	Bacteria	Kingdom
B196_H1F413846_16871	P	Oscillospiraceae bacterium VE202-24	Species
B196_H1F413846_16885	PC	Alistipes indistinctus	Species
B196_H1F413846_16892	HPC	Phascolarctobacterium succinatutens	Species
B196_H1F413846_16895	HC	Alistipes indistinctus	Species
B196_H1F413846_16906	CH	Alistipes senegalensis	Species
B196_H1F413846_16913	P	Candidatus Alistipes marseilloanorexicus	Species
B196_H1F413846_16921	P	Ruminococcaceae bacterium D16	Species
B196_H1F413846_16922	PC	Ruminococcaceae bacterium D16	Species
B196_H1F413846_16923	P	Ruminococcaceae bacterium D16	Species
B196_H1F413846_16930	P	Ruminococcaceae bacterium D16	Species
B196_H1F413846_16931	P	Ruminococcaceae bacterium D16	Species
B196_H1F413846_16932	C	Ruminococcaceae bacterium D16	Species
B196_H1F413846_16933	CH	Alistipes senegalensis	Species
B196_H1F413846_16935	P	Ruminococcaceae bacterium D16	Species
B196_H1F413846_16936	PC	Ruminococcaceae bacterium D16	Species
B196_H1F413846_16958	CH	Alistipes senegalensis	Species
B196_H1F413846_16968	H	Clostridium sp. CAG:58	Species
B196_H1F413846_16971	CH	Clostridium sp. CAG:58	Species
B196_H1F413846_16983	C	Proteiniphilum acetatigenes	Species
B196_H1F413846_16986	PH	Candidatus Alistipes marseilloanorexicus	Species
B196_H1F413846_16987	H	Candidatus Alistipes marseilloanorexicus	Species
B196_H1F413846_16991	PC	Clostridiales	Order
B196_H1F413846_17023	PH	Candidatus Alistipes marseilloanorexicus	Species
B196_H1F413846_17039	H	Firmicutes	Phylum
B196_H1F413846_17073	C	Clostridiales	Order
B196_H1F413846_17091	HPC	Alistipes indistinctus	Species
B196_H1F413846_17128	C	Alistipes	Genus
B196_H1F413846_17135	CH	Clostridiales	Order
B196_H1F413846_17142	CH	Clostridium sp. CAG:58	Species
B196_H1F413846_17143	CH	Clostridium sp. CAG:58	Species
B196_H1F413846_17145	H	Clostridium sp. CAG:58	Species
B196_H1F413846_17146	C	Alistipes	Genus
B196_H1F413846_17150	CH	Alistipes timonensis	Species
B196_H1F413846_17154	H	Candidatus Alistipes marseilloanorexicus	Species
B196_H1F413846_17155	P	Candidatus Alistipes marseilloanorexicus	Species
B196_H1F413846_17163	H	Candidatus Alistipes marseilloanorexicus	Species
B196_H1F413846_17164	PH	Candidatus Alistipes marseilloanorexicus	Species
B196_H1F413846_17165	P	Candidatus Alistipes marseilloanorexicus	Species
B196_H1F413846_17181	P	Phaeospirillum molischianum	Species
B196_H1F413846_17221	CH	Clostridium sp. ASF356	Species
B196_H1F413846_17245	HC	Alistipes indistinctus	Species
B196_H1F413846_17307	CH	Firmicutes bacterium CAG:124	Species
B196_H1F413846_17318	PH	Candidatus Alistipes marseilloanorexicus	Species
B196_H1F413846_17404	CH	Clostridium sp. CAG:58	Species
B196_H1F413846_17427	CH	Clostridium sp. CAG:58	Species
B196_H1F413846_17430	CH	Clostridium sp. CAG:58	Species
B196_H1F413846_17432	HC	Bacteroides ovatus	Species
B196_H1F413846_17434	P	Candidatus Alistipes marseilloanorexicus	Species
B196_H1F413846_17444	P	Candidatus Alistipes marseilloanorexicus	Species
B196_H1F413846_17446	H	Candidatus Alistipes marseilloanorexicus	Species
B196_H1F413846_17457	C	Clostridium sp. CAG:58	Species
B196_H1F413846_17472	CH	Firmicutes bacterium CAG:170	Species
B196_H1F413846_17476	PH	Candidatus Alistipes marseilloanorexicus	Species
B196_H1F413846_17477	P	Candidatus Alistipes marseilloanorexicus	Species
B196_H1F413846_17479	CH	Clostridiales	Order
B196_H1F413846_17498	C	Faecalibacterium prausnitzii	Species
B196_H1F413846_17508	P	Candidatus Alistipes marseilloanorexicus	Species
B196_H1F413846_17509	PH	Candidatus Alistipes marseilloanorexicus	Species
B196_H1F413846_17539	CH	Clostridium sp. CAG:58	Species
B196_H1F413846_17544	HP	Alkaliphilus metalliredigens	Species
B196_H1F413846_17553	PC	Alistipes indistinctus	Species
B196_H1F413846_17555	CH	Firmicutes bacterium CAG:110	Species
B196_H1F413846_17560	PC	Rikenella microfusus	Species
B196_H1F413846_17562	P	Bacteroidales	Order
B196_H1F413846_17564	PH	Alistipes shahii	Species
B196_H1F413846_17585	PC	Alistipes indistinctus	Species
B196_H1F413846_17598	HPC	Lachnospira multipara	Species
B196_H1F413846_17604	CH	Firmicutes bacterium CAG:83	Species
B196_H1F413846_17649	PH	Candidatus Alistipes marseilloanorexicus	Species
B196_H1F413846_17652	C	Firmicutes bacterium CAG:114	Species
B196_H1F413846_17667	H	Candidatus Alistipes marseilloanorexicus	Species
B196_H1F413846_17669	PH	Candidatus Alistipes marseilloanorexicus	Species
B196_H1F413846_17677	CH	Alistipes senegalensis	Species
B196_H1F413846_17678	CPH	Alistipes senegalensis	Species
B196_H1F413846_17679	CH	Alistipes senegalensis	Species
B196_H1F413846_17681	CH	Alistipes senegalensis	Species
B196_H1F413846_17682	CH	Alistipes senegalensis	Species
B196_H1F413846_17690	P	Candidatus Alistipes marseilloanorexicus	Species
B196_H1F413846_17696	P	Candidatus Alistipes marseilloanorexicus	Species
B196_H1F413846_17698	PC	Alistipes indistinctus	Species
B196_H1F413846_17699	PC	Alistipes indistinctus	Species
B196_H1F413846_17701	PC	Alistipes indistinctus	Species
B196_H1F413846_17720	CH	Alistipes sp. AL-1	Species
B196_H1F413846_17732	HC	Ruminococcus	Genus
B196_H1F413846_17739	PC	Ruminococcaceae bacterium D16	Species
B196_H1F413846_17740	PC	Ruminococcaceae bacterium D16	Species
B196_H1F413846_17742	P	Ruminococcaceae bacterium D16	Species
B196_H1F413846_17743	PC	Ruminococcaceae bacterium D16	Species
B196_H1F413846_17745	P	Ruminococcaceae bacterium D16	Species
B196_H1F413846_17747	PC	Ruminococcaceae bacterium D16	Species
B196_H1F413846_17748	PC	Ruminococcaceae bacterium D16	Species
B196_H1F413846_17749	P	Ruminococcaceae bacterium D16	Species
B196_H1F413846_17750	PC	Ruminococcaceae bacterium D16	Species
B196_H1F413846_17752	H	Firmicutes	Phylum
B196_H1F413846_17758	CH	Clostridiales	Order
B196_H1F413846_17759	CH	Clostridiales	Order
B196_H1F413846_17761	CH	Sphaerochaeta pleomorpha	Species
B196_H1F413846_17765	PH	Alistipes senegalensis	Species
B196_H1F413846_17769	CH	Clostridium sp. CAG:58	Species
B196_H1F413846_17770	CH	Clostridium sp. CAG:58	Species
B196_H1F413846_17774	HC	Alistipes indistinctus	Species
B196_H1F413846_17782	H	Clostridium sp. CAG:58	Species
B196_H1F413846_17789	P	Subdoligranulum sp. 4_3_54A2FAA	Species
B196_H1F413846_17795	P	Alistipes senegalensis	Species
B196_H1F413846_17801	C	Clostridiales	Order
B196_H1F413846_17802	C	Firmicutes	Phylum
B196_H1F413846_1783	C	Flavonifractor plautii	Species
B196_H1F413846_17836	PH	Candidatus Alistipes marseilloanorexicus	Species
B196_H1F413846_17857	PC	Parabacteroides johnsonii	Species
B196_H1F413846_17862	HC	Alistipes indistinctus	Species
B196_H1F413846_17863	H	Alistipes indistinctus	Species
B196_H1F413846_17864	PH	Alistipes senegalensis	Species
B196_H1F413846_17870	P	Candidatus Alistipes marseilloanorexicus	Species
B196_H1F413846_17872	PC	Ruminococcaceae bacterium D16	Species
B196_H1F413846_17873	PC	Ruminococcaceae bacterium D16	Species
B196_H1F413846_17874	PC	Firmicutes bacterium ASF500	Species
B196_H1F413846_17875	P	Ruminococcaceae bacterium D16	Species
B196_H1F413846_17876	P	Ruminococcaceae bacterium D16	Species
B196_H1F413846_17877	HP	Ruminococcaceae bacterium D16	Species
B196_H1F413846_17878	PC	Ruminococcaceae bacterium D16	Species
B196_H1F413846_17888	P	Oscillibacter sp. CAG:155	Species
B196_H1F413846_17891	P	Methanobrevibacter ruminantium	Species
B196_H1F413846_17893	PH	Clostridiales	Order
B196_H1F413846_17894	PH	Rhodobacteraceae	Family
B196_H1F413846_17896	H	Candidatus Alistipes marseilloanorexicus	Species
B196_H1F413846_17912	CH	Clostridiales	Order
B196_H1F413846_17920	H	Firmicutes bacterium ASF500	Species
B196_H1F413846_17955	H	Clostridium sp. CAG:58	Species
B196_H1F413846_17959	CH	Clostridium sp. CAG:58	Species
B196_H1F413846_17978	PH	Candidatus Alistipes marseilloanorexicus	Species
B196_H1F413846_17980	CH	Clostridiales	Order
B196_H1F413846_17983	P	Firmicutes	Phylum
B196_H1F413846_17989	H	Clostridium sp. CAG:58	Species
B196_H1F413846_18000	PC	Bacteroidales	Order
B196_H1F413846_18005	C	Firmicutes bacterium CAG:114	Species
B196_H1F413846_18011	CH	Firmicutes bacterium CAG:176	Species
B196_H1F413846_18021	PH	Firmicutes bacterium CAG:124	Species
B196_H1F413846_18023	CH	Firmicutes bacterium CAG:170	Species
B196_H1F413846_18027	CH	Firmicutes bacterium CAG:170	Species
B196_H1F413846_18039	PC	Faecalibacterium prausnitzii	Species
B196_H1F413846_18066	CH	Clostridium sp. CAG:58	Species
B196_H1F413846_18070	H	Clostridiales bacterium VE202-03	Species
B196_H1F413846_18090	P	Prevotella sp. CAG:732	Species
B196_H1F413846_18092	H	Prevotella	Genus
B196_H1F413846_18125	P	Ruminococcaceae bacterium D16	Species
B196_H1F413846_18149	CP	Firmicutes bacterium CAG:83	Species
B196_H1F413846_18153	CH	Alistipes timonensis	Species
B196_H1F413846_18158	HPC	Alistipes indistinctus	Species
B196_H1F413846_18172	P	Oscillospiraceae	Family
B196_H1F413846_18173	P	Oscillibacter	Genus
B196_H1F413846_18179	CH	Alistipes senegalensis	Species
B196_H1F413846_18188	P	Clostridia	Class
B196_H1F413846_18190	P	Clostridium sp. CAG:138	Species
B196_H1F413846_18191	P	Bacteria	Kingdom
B196_H1F413846_18192	PH	Firmicutes	Phylum
B196_H1F413846_18193	PH	[Clostridium] aminophilum	Species
B196_H1F413846_18196	P	Rhodococcus hoagii	Species
B196_H1F413846_18197	CH	Firmicutes bacterium CAG:124	Species
B196_H1F413846_18198	CH	Firmicutes bacterium CAG:124	Species
B196_H1F413846_18201	CH	Firmicutes bacterium CAG:170	Species
B196_H1F413846_18202	CH	Firmicutes bacterium CAG:170	Species
B196_H1F413846_18221	CH	Firmicutes bacterium CAG:83	Species
B196_H1F413846_18232	CH	Firmicutes bacterium CAG:124	Species
B196_H1F413846_18241	P	Oscillibacter sp. CAG:241	Species
B196_H1F413846_18272	CH	Clostridiales	Order
B196_H1F413846_18274	H	Clostridium sp. CAG:58	Species
B196_H1F413846_18278	CPH	Bacteroides salyersiae	Species
B196_H1F413846_18302	CH	Clostridium sp. CAG:58	Species
B196_H1F413846_18303	CH	Clostridium sp. CAG:58	Species
B196_H1F413846_18304	CH	Clostridium sp. CAG:58	Species
B196_H1F413846_18334	PH	Clostridium sp. CAG:58	Species
B196_H1F413846_18342	P	Oscillibacter valericigenes	Species
B196_H1F413846_18343	P	Oscillibacter valericigenes	Species
B196_H1F413846_18345	PC	Firmicutes	Phylum
B196_H1F413846_18348	PC	Alistipes indistinctus	Species
B196_H1F413846_18350	CH	Alistipes	Genus
B196_H1F413846_18353	H	Clostridium sp. CAG:58	Species
B196_H1F413846_18359	P	Candidatus Alistipes marseilloanorexicus	Species
B196_H1F413846_18361	PC	Clostridiales	Order
B196_H1F413846_18363	PCH	Clostridiales	Order
B196_H1F413846_18364	PC	Clostridiales	Order
B196_H1F413846_18365	PC	Clostridiales	Order
B196_H1F413846_18367	PH	Ruminococcaceae bacterium D16	Species
B196_H1F413846_18368	PH	Ruminococcaceae bacterium D16	Species
B196_H1F413846_18369	PCH	Clostridiales	Order
B196_H1F413846_18370	PH	Oscillibacter	Genus
B196_H1F413846_18461	CH	Alistipes senegalensis	Species
B196_H1F413846_18462	CH	Alistipes senegalensis	Species
B196_H1F413846_18473	HC	Alistipes indistinctus	Species
B196_H1F413846_18485	P	Candidatus Alistipes marseilloanorexicus	Species
B196_H1F413846_18490	CH	Firmicutes bacterium CAG:170	Species
B196_H1F413846_18506	PC	Clostridiales	Order
B196_H1F413846_18507	PH	Clostridiales	Order
B196_H1F413846_18509	PC	Oscillospiraceae	Family
B196_H1F413846_18519	C	Firmicutes bacterium CAG:114	Species
B196_H1F413846_18523	P	Clostridium	Genus
B196_H1F413846_18524	P	Clostridiales	Order
B196_H1F413846_18530	P	Ruminococcaceae bacterium D16	Species
B196_H1F413846_18531	HPC	Ruminococcaceae bacterium D16	Species
B196_H1F413846_18532	P	Ruminococcaceae bacterium D16	Species
B196_H1F413846_18535	PC	Firmicutes	Phylum
B196_H1F413846_18550	CH	Firmicutes bacterium CAG:83	Species
B196_H1F413846_18566	CH	Peptoclostridium difficile	Species
B196_H1F413846_18583	HC	Alistipes indistinctus	Species
B196_H1F413846_18584	HC	Alistipes indistinctus	Species
B196_H1F413846_18588	CH	Clostridium sp. CAG:58	Species
B196_H1F413846_18589	CH	Clostridiales	Order
B196_H1F413846_18601	H	Clostridiales bacterium VE202-03	Species
B196_H1F413846_18605	CH	Firmicutes bacterium CAG:170	Species
B196_H1F413846_18611	P	Clostridiales	Order
B196_H1F413846_18629	CH	Clostridium sp. CAG:58	Species
B196_H1F413846_18635	H	Clostridium sp. CAG:58	Species
B196_H1F413846_18636	CH	Clostridium sp. CAG:58	Species
B196_H1F413846_18637	PH	Clostridiales	Order
B196_H1F413846_18641	P	Ruminococcaceae bacterium D16	Species
B196_H1F413846_18643	PC	Pseudoflavonifractor capillosus	Species
B196_H1F413846_18644	P	Firmicutes	Phylum
B196_H1F413846_18646	PC	Ruminococcaceae bacterium D16	Species
B196_H1F413846_18647	P	Ruminococcaceae bacterium D16	Species
B196_H1F413846_18649	PC	Ruminococcaceae bacterium D16	Species
B196_H1F413846_18668	CH	Alistipes timonensis	Species
B196_H1F413846_18670	PH	Alistipes timonensis	Species
B196_H1F413846_18694	CH	Firmicutes bacterium CAG:170	Species
B196_H1F413846_18695	CH	[Clostridium] hathewayi	Species
B196_H1F413846_18697	P	Candidatus Alistipes marseilloanorexicus	Species
B196_H1F413846_18713	CH	Clostridiales	Order
B196_H1F413846_18725	C	Alistipes indistinctus	Species
B196_H1F413846_18726	PH	Candidatus Alistipes marseilloanorexicus	Species
B196_H1F413846_18763	H	Clostridium sp. CAG:58	Species
B196_H1F413846_18767	P	Candidatus Alistipes marseilloanorexicus	Species
B196_H1F413846_18782	H	Firmicutes bacterium CAG:124	Species
B196_H1F413846_18783	CH	Firmicutes	Phylum
B196_H1F413846_18784	HC	Bacteroides caccae	Species
B196_H1F413846_18793	PH	Alistipes	Genus
B196_H1F413846_18796	H	Clostridium sp. CAG:58	Species
B196_H1F413846_18802	P	Alistipes indistinctus	Species
B196_H1F413846_18811	C	Firmicutes bacterium CAG:129	Species
B196_H1F413846_18812	C	Clostridiales	Order
B196_H1F413846_18862	P	Oscillibacter sp. KLE 1728	Species
B196_H1F413846_18864	PH	Oscillibacter	Genus
B196_H1F413846_18865	P	Oscillibacter	Genus
B196_H1F413846_18867	P	Oscillibacter	Genus
B196_H1F413846_18921	HC	Alistipes indistinctus	Species
B196_H1F413846_18936	PC	Bacteroides	Genus
B196_H1F413846_18937	HP	Bacteroides	Genus
B196_H1F413846_18951	CH	Clostridiales	Order
B196_H1F413846_18980	CH	Firmicutes bacterium CAG:238	Species
B196_H1F413846_19001	CH	Clostridium sp. CAG:58	Species
B196_H1F413846_19008	H	Clostridium sp. CAG:58	Species
B196_H1F413846_19014	CH	Clostridium sp. CAG:58	Species
B196_H1F413846_19015	H	Clostridium sp. CAG:58	Species
B196_H1F413846_1902	P	Bacteroides fragilis	Species
B196_H1F413846_19082	CH	Alistipes senegalensis	Species
B196_H1F413846_1911	H	Bacteroidales	Order
B196_H1F413846_19121	H	Firmicutes bacterium CAG:124	Species
B196_H1F413846_19122	CH	Firmicutes bacterium CAG:170	Species
B196_H1F413846_19123	H	Clostridiales	Order
B196_H1F413846_19132	H	Clostridium sp. CAG:58	Species
B196_H1F413846_19143	CH	Alistipes senegalensis	Species
B196_H1F413846_19153	P	Ruminococcaceae bacterium D16	Species
B196_H1F413846_19155	HP	Alistipes indistinctus	Species
B196_H1F413846_19156	PC	Alistipes indistinctus	Species
B196_H1F413846_19189	CH	Firmicutes bacterium CAG:124	Species
B196_H1F413846_19191	CH	Firmicutes bacterium CAG:124	Species
B196_H1F413846_19193	CH	Firmicutes bacterium CAG:124	Species
B196_H1F413846_19194	CH	Alistipes senegalensis	Species
B196_H1F413846_19226	PH	Faecalibacterium prausnitzii	Species
B196_H1F413846_19256	CH	Clostridium sp. CAG:58	Species
B196_H1F413846_19258	H	Clostridiales	Order
B196_H1F413846_19259	CH	Clostridium sp. CAG:58	Species
B196_H1F413846_19268	H	Clostridiales	Order
B196_H1F413846_19289	P	Ruminococcaceae bacterium D16	Species
B196_H1F413846_19291	P	Oscillibacter sp. ER4	Species
B196_H1F413846_19294	PC	Alistipes indistinctus	Species
B196_H1F413846_19299	PH	Firmicutes bacterium CAG:83	Species
B196_H1F413846_19309	CH	Firmicutes bacterium CAG:124	Species
B196_H1F413846_19346	PH	Candidatus Alistipes marseilloanorexicus	Species
B196_H1F413846_19352	PC	Alistipes indistinctus	Species
B196_H1F413846_19367	PH	Alistipes senegalensis	Species
B196_H1F413846_19381	PC	Firmicutes	Phylum
B196_H1F413846_19383	P	Firmicutes bacterium CAG:137	Species
B196_H1F413846_19384	P	Oscillibacter sp. ER4	Species
B196_H1F413846_19388	PC	Firmicutes	Phylum
B196_H1F413846_19391	PC	Clostridiales	Order
B196_H1F413846_19394	H	Clostridium sp. CAG:58	Species
B196_H1F413846_19395	CH	Clostridium sp. CAG:58	Species
B196_H1F413846_19396	H	Clostridium sp. CAG:58	Species
B196_H1F413846_19398	PC	Alistipes indistinctus	Species
B196_H1F413846_19400	HP	Prevotella sp. CAG:386	Species
B196_H1F413846_19427	H	Candidatus Alistipes marseilloanorexicus	Species
B196_H1F413846_19428	PH	Candidatus Alistipes marseilloanorexicus	Species
B196_H1F413846_19436	CH	Clostridiales	Order
B196_H1F413846_19437	CH	Clostridium sp. CAG:58	Species
B196_H1F413846_19459	C	Alistipes timonensis	Species
B196_H1F413846_19465	H	Clostridium sp. CAG:58	Species
B196_H1F413846_19466	CH	Clostridium sp. CAG:58	Species
B196_H1F413846_19467	H	Clostridium sp. CAG:58	Species
B196_H1F413846_19468	H	Clostridium sp. CAG:58	Species
B196_H1F413846_19481	CH	Firmicutes bacterium CAG:124	Species
B196_H1F413846_19482	CH	Firmicutes bacterium CAG:170	Species
B196_H1F413846_19484	CH	Clostridium sp. CAG:58	Species
B196_H1F413846_19485	H	Clostridium sp. CAG:58	Species
B196_H1F413846_19487	CH	Clostridium sp. CAG:58	Species
B196_H1F413846_19488	CH	Clostridium sp. CAG:58	Species
B196_H1F413846_19495	P	Firmicutes bacterium CAG:240	Species
B196_H1F413846_19496	PH	Clostridia	Class
B196_H1F413846_19498	PC	Oscillospiraceae	Family
B196_H1F413846_19499	P	Oscillospiraceae	Family
B196_H1F413846_19540	C	Clostridiales	Order
B196_H1F413846_19566	PH	Alistipes timonensis	Species
B196_H1F413846_19580	P	Candidatus Alistipes marseilloanorexicus	Species
B196_H1F413846_19582	PH	Candidatus Alistipes marseilloanorexicus	Species
B196_H1F413846_19586	CH	Firmicutes bacterium CAG:110	Species
B196_H1F413846_19588	CH	Firmicutes bacterium CAG:124	Species
B196_H1F413846_19592	CH	Firmicutes bacterium CAG:170	Species
B196_H1F413846_19594	H	Clostridium sp. CAG:58	Species
B196_H1F413846_19595	H	Clostridium sp. CAG:58	Species
B196_H1F413846_19619	H	Alistipes indistinctus	Species
B196_H1F413846_19627	HC	Clostridiales bacterium VE202-03	Species
B196_H1F413846_19628	HC	Clostridiales bacterium VE202-03	Species
B196_H1F413846_19630	HC	Clostridiales bacterium VE202-03	Species
B196_H1F413846_19631	HC	Clostridiales	Order
B196_H1F413846_19632	HC	Clostridiales bacterium VE202-03	Species
B196_H1F413846_19633	HC	Clostridiales	Order
B196_H1F413846_19634	HC	Clostridiales bacterium VE202-03	Species
B196_H1F413846_19640	PC	Ruminococcaceae bacterium D16	Species
B196_H1F413846_19643	P	Ruminococcaceae bacterium D16	Species
B196_H1F413846_19645	PH	Oscillospiraceae bacterium VE202-24	Species
B196_H1F413846_19648	H	Oscillospiraceae bacterium VE202-24	Species
B196_H1F413846_19678	PH	Candidatus Alistipes marseilloanorexicus	Species
B196_H1F413846_19692	H	Clostridium sp. CAG:58	Species
B196_H1F413846_19716	HC	Alistipes indistinctus	Species
B196_H1F413846_19721	H	Proteobacteria	Phylum
B196_H1F413846_19727	CH	Clostridium sp. CAG:58	Species
B196_H1F413846_19731	CH	Firmicutes bacterium CAG:170	Species
B196_H1F413846_19738	CH	Firmicutes bacterium CAG:170	Species
B196_H1F413846_19743	CH	Firmicutes bacterium CAG:170	Species
B196_H1F413846_19750	H	Firmicutes bacterium CAG:170	Species
B196_H1F413846_19779	H	Alistipes sp. CAG:53	Species
B196_H1F413846_19814	P	Clostridiales bacterium VE202-03	Species
B196_H1F413846_19850	P	Alistipes indistinctus	Species
B196_H1F413846_19856	P	Candidatus Alistipes marseilloanorexicus	Species
B196_H1F413846_19860	PH	Candidatus Alistipes marseilloanorexicus	Species
B196_H1F413846_19870	PC	Alistipes indistinctus	Species
B196_H1F413846_19871	PH	Candidatus Alistipes marseilloanorexicus	Species
B196_H1F413846_19872	PH	Candidatus Alistipes marseilloanorexicus	Species
B196_H1F413846_19873	HPC	Alistipes indistinctus	Species
B196_H1F413846_19875	HC	Bacteroidales bacterium ph8	Species
B196_H1F413846_19877	PC	Oscillibacter	Genus
B196_H1F413846_19904	PH	Candidatus Alistipes marseilloanorexicus	Species
B196_H1F413846_19926	P	Alistipes indistinctus	Species
B196_H1F413846_19933	CH	Alistipes	Genus
B196_H1F413846_19936	HC	Alistipes indistinctus	Species
B196_H1F413846_19937	PC	Ruminococcaceae bacterium D16	Species
B196_H1F413846_19939	P	Firmicutes	Phylum
B196_H1F413846_19942	P	Ruminococcaceae bacterium D16	Species
B196_H1F413846_19988	P	Candidatus Alistipes marseilloanorexicus	Species
B196_H1F413846_19993	P	Candidatus Alistipes marseilloanorexicus	Species
B196_H1F413846_19999	HPC	Oscillibacter sp. ER4	Species
B196_H1F413846_20011	PH	Lachnospiraceae	Family
B196_H1F413846_20033	CH	Firmicutes bacterium CAG:170	Species
B196_H1F413846_20037	CH	Firmicutes bacterium CAG:170	Species
B196_H1F413846_20052	PH	Candidatus Alistipes marseilloanorexicus	Species
B196_H1F413846_20053	H	Candidatus Alistipes marseilloanorexicus	Species
B196_H1F413846_20066	PC	Faecalibacterium prausnitzii	Species
B196_H1F413846_20083	HP	Alistipes indistinctus	Species
B196_H1F413846_20091	P	Ruminococcaceae bacterium D16	Species
B196_H1F413846_20092	P	Ruminococcaceae bacterium D16	Species
B196_H1F413846_20093	P	Ruminococcaceae bacterium D16	Species
B196_H1F413846_20095	P	Ruminococcaceae bacterium D16	Species
B196_H1F413846_20107	H	Ruminococcaceae bacterium D16	Species
B196_H1F413846_20117	CH	Firmicutes bacterium CAG:124	Species
B196_H1F413846_20121	P	Firmicutes bacterium ASF500	Species
B196_H1F413846_20136	P	Firmicutes bacterium CAG:145	Species
B196_H1F413846_20137	PH	Firmicutes bacterium CAG:145	Species
B196_H1F413846_20139	PCH	Firmicutes bacterium CAG:145	Species
B196_H1F413846_20140	P	Firmicutes bacterium CAG:145	Species
B196_H1F413846_20146	CH	Alistipes senegalensis	Species
B196_H1F413846_20148	CH	Alistipes senegalensis	Species
B196_H1F413846_20169	PH	Candidatus Alistipes marseilloanorexicus	Species
B196_H1F413846_20174	CH	Alistipes senegalensis	Species
B196_H1F413846_20177	H	Alistipes indistinctus	Species
B196_H1F413846_20188	P	Ruminococcaceae bacterium D16	Species
B196_H1F413846_20191	P	Alistipes timonensis	Species
B196_H1F413846_20201	HC	Clostridiales bacterium VE202-03	Species
B196_H1F413846_20211	HC	Prevotella copri CAG:164	Species
B196_H1F413846_20230	CPH	Prevotella nigrescens	Species
B196_H1F413846_20240	HPC	Alistipes indistinctus	Species
B196_H1F413846_20241	H	Clostridium sp. CAG:58	Species
B196_H1F413846_20249	P	Ruminococcaceae bacterium D16	Species
B196_H1F413846_20251	PC	Ruminococcaceae bacterium D16	Species
B196_H1F413846_20252	P	Ruminococcaceae bacterium D16	Species
B196_H1F413846_20253	P	Ruminococcaceae bacterium D16	Species
B196_H1F413846_20256	P	Ruminococcaceae bacterium D16	Species
B196_H1F413846_20263	H	Alistipes timonensis	Species
B196_H1F413846_20267	P	Ruminococcaceae bacterium D16	Species
B196_H1F413846_20270	P	Ruminococcaceae bacterium D16	Species
B196_H1F413846_20276	CH	Oscillibacter valericigenes	Species
B196_H1F413846_20278	CH	Firmicutes bacterium CAG:170	Species
B196_H1F413846_20290	H	Bacteria	Kingdom
B196_H1F413846_20292	C	Clostridiales	Order
B196_H1F413846_20293	CH	Alistipes senegalensis	Species
B196_H1F413846_20294	C	[Eubacterium] siraeum	Species
B196_H1F413846_20297	C	Firmicutes bacterium CAG:114	Species
B196_H1F413846_20318	CH	Clostridium sp. CAG:58	Species
B196_H1F413846_20337	CH	Alistipes senegalensis	Species
B196_H1F413846_20343	PC	Paenibacillus polymyxa	Species
B196_H1F413846_20378	PC	Bacteroides xylanisolvens	Species
B196_H1F413846_20379	PCH	Bacteroidales	Order
B196_H1F413846_20389	P	Ruminococcaceae bacterium D16	Species
B196_H1F413846_204	PH	Oscillibacter	Genus
B196_H1F413846_20407	HC	Firmicutes bacterium CAG:114	Species
B196_H1F413846_20413	H	Firmicutes	Phylum
B196_H1F413846_20432	H	Firmicutes	Phylum
B196_H1F413846_20435	CH	Firmicutes bacterium CAG:124	Species
B196_H1F413846_20466	H	Clostridium sp. CAG:58	Species
B196_H1F413846_20482	P	Alistipes indistinctus	Species
B196_H1F413846_20483	P	Alistipes indistinctus	Species
B196_H1F413846_20494	CH	Clostridium sp. CAG:58	Species
B196_H1F413846_20495	H	Clostridium sp. CAG:58	Species
B196_H1F413846_20503	PH	Candidatus Alistipes marseilloanorexicus	Species
B196_H1F413846_20536	P	Ruminococcus	Genus
B196_H1F413846_20538	C	Clostridium sp. CAG:58	Species
B196_H1F413846_20540	CH	Clostridium sp. CAG:58	Species
B196_H1F413846_20580	PC	Clostridium sp. CAG:81	Species
B196_H1F413846_20628	H	Oscillospiraceae bacterium VE202-24	Species
B196_H1F413846_20639	CH	Firmicutes bacterium CAG:124	Species
B196_H1F413846_20642	CH	Firmicutes bacterium CAG:124	Species
B196_H1F413846_20646	CH	Firmicutes bacterium CAG:124	Species
B196_H1F413846_20661	H	Candidatus Alistipes marseilloanorexicus	Species
B196_H1F413846_20662	PC	Alistipes indistinctus	Species
B196_H1F413846_20666	CH	Clostridium sp. CAG:58	Species
B196_H1F413846_20669	CH	Clostridium sp. CAG:58	Species
B196_H1F413846_20674	CH	Alistipes senegalensis	Species
B196_H1F413846_20677	C	Clostridiales	Order
B196_H1F413846_20681	H	Candidatus Alistipes marseilloanorexicus	Species
B196_H1F413846_20692	CPH	Oscillibacter sp. CAG:241	Species
B196_H1F413846_20693	PH	Firmicutes	Phylum
B196_H1F413846_20714	H	Clostridium sp. CAG:58	Species
B196_H1F413846_20730	H	Clostridium sp. CAG:58	Species
B196_H1F413846_20731	P	Candidatus Alistipes marseilloanorexicus	Species
B196_H1F413846_20738	H	Candidatus Alistipes marseilloanorexicus	Species
B196_H1F413846_20745	CH	Firmicutes bacterium CAG:83	Species
B196_H1F413846_20764	P	Ruminococcaceae bacterium D16	Species
B196_H1F413846_20768	P	Oscillospiraceae bacterium VE202-24	Species
B196_H1F413846_20770	P	Oscillospiraceae bacterium VE202-24	Species
B196_H1F413846_20778	P	Ruminococcaceae bacterium D16	Species
B196_H1F413846_20807	CH	Clostridiales bacterium VE202-03	Species
B196_H1F413846_20812	CH	Clostridium sp. CAG:58	Species
B196_H1F413846_20823	H	Candidatus Alistipes marseilloanorexicus	Species
B196_H1F413846_20825	H	Candidatus Alistipes marseilloanorexicus	Species
B196_H1F413846_20829	H	Oscillibacter	Genus
B196_H1F413846_20893	CH	Firmicutes bacterium CAG:124	Species
B196_H1F413846_20902	CH	Firmicutes bacterium CAG:124	Species
B196_H1F413846_20951	PC	Alistipes	Genus
B196_H1F413846_20966	PC	Ruminococcaceae bacterium D16	Species
B196_H1F413846_20983	H	Clostridium sp. CAG:58	Species
B196_H1F413846_20984	CH	Clostridium sp. CAG:58	Species
B196_H1F413846_21001	PH	Candidatus Alistipes marseilloanorexicus	Species
B196_H1F413846_21030	CH	Alistipes senegalensis	Species
B196_H1F413846_2105	HP	Bacteroides ovatus	Species
B196_H1F413846_21061	H	Oscillibacter	Genus
B196_H1F413846_21062	H	Oscillibacter	Genus
B196_H1F413846_21076	PC	Ruminococcaceae bacterium D16	Species
B196_H1F413846_21081	C	Firmicutes bacterium CAG:124	Species
B196_H1F413846_21082	C	Oribacterium	Genus
B196_H1F413846_21084	H	Bacteroidales	Order
B196_H1F413846_21085	PH	Parabacteroides	Genus
B196_H1F413846_21087	P	Candidatus Alistipes marseilloanorexicus	Species
B196_H1F413846_21100	P	Candidatus Alistipes marseilloanorexicus	Species
B196_H1F413846_21125	CH	Alistipes timonensis	Species
B196_H1F413846_21128	CH	Alistipes	Genus
B196_H1F413846_21139	CH	Clostridium sp. 12(A)	Species
B196_H1F413846_21151	C	Clostridium sp. CAG:58	Species
B196_H1F413846_21157	PH	Candidatus Alistipes marseilloanorexicus	Species
B196_H1F413846_21161	CH	Firmicutes bacterium CAG:124	Species
B196_H1F413846_21166	HC	Phascolarctobacterium succinatutens	Species
B196_H1F413846_21172	P	Ruminococcaceae bacterium D16	Species
B196_H1F413846_21173	P	Ruminococcaceae bacterium D16	Species
B196_H1F413846_21183	C	Clostridiales	Order
B196_H1F413846_21184	CH	Clostridium sp. CAG:58	Species
B196_H1F413846_21185	H	Clostridium sp. CAG:58	Species
B196_H1F413846_21187	H	Clostridium sp. CAG:58	Species
B196_H1F413846_21191	CH	Clostridium sp. CAG:81	Species
B196_H1F413846_21198	PH	Candidatus Alistipes marseilloanorexicus	Species
B196_H1F413846_21199	CH	[Clostridium] leptum	Species
B196_H1F413846_21206	PC	Ruminococcaceae bacterium D16	Species
B196_H1F413846_21207	P	Ruminococcaceae bacterium D16	Species
B196_H1F413846_21209	PC	Ruminococcaceae bacterium D16	Species
B196_H1F413846_21217	H	Candidatus Alistipes marseilloanorexicus	Species
B196_H1F413846_21228	HCP	Prevotella sp. CAG:386	Species
B196_H1F413846_21242	P	Eubacterium desmolans	Species
B196_H1F413846_21250	CH	Clostridium sp. CAG:58	Species
B196_H1F413846_21251	C	Clostridium sp. CAG:58	Species
B196_H1F413846_21252	CH	Clostridium sp. CAG:58	Species
B196_H1F413846_21253	H	Clostridiales	Order
B196_H1F413846_21287	P	Ruminococcaceae bacterium D16	Species
B196_H1F413846_21291	P	Ruminococcaceae bacterium D16	Species
B196_H1F413846_21293	PC	Ruminococcaceae bacterium D16	Species
B196_H1F413846_21294	P	Ruminococcaceae bacterium D16	Species
B196_H1F413846_21296	PC	Ruminococcaceae bacterium D16	Species
B196_H1F413846_21299	PC	Candidatus Alistipes marseilloanorexicus	Species
B196_H1F413846_21304	H	Candidatus Alistipes marseilloanorexicus	Species
B196_H1F413846_21321	H	Lachnospiraceae bacterium 7_1_58FAA	Species
B196_H1F413846_21331	CH	Firmicutes bacterium CAG:170	Species
B196_H1F413846_21344	H	Clostridium sp. CAG:58	Species
B196_H1F413846_21359	CH	Clostridium sp. CAG:58	Species
B196_H1F413846_21364	CH	Clostridium sp. CAG:58	Species
B196_H1F413846_21365	C	Clostridium sp. CAG:58	Species
B196_H1F413846_21368	PH	Firmicutes bacterium CAG:124	Species
B196_H1F413846_21400	P	Candidatus Alistipes marseilloanorexicus	Species
B196_H1F413846_21428	CH	Ruminococcus sp. CAG:563	Species
B196_H1F413846_21437	PC	Anaerotruncus sp. G3(2012)	Species
B196_H1F413846_21448	CH	Firmicutes bacterium CAG:83	Species
B196_H1F413846_21453	CH	Oscillibacter sp. CAG:241	Species
B196_H1F413846_21464	H	Clostridiales	Order
B196_H1F413846_21506	H	Clostridium	Genus
B196_H1F413846_21510	H	Firmicutes bacterium CAG:124	Species
B196_H1F413846_21512	CH	Firmicutes bacterium CAG:170	Species
B196_H1F413846_21515	P	Clostridiales	Order
B196_H1F413846_21522	P	Ruminococcaceae bacterium D16	Species
B196_H1F413846_21535	H	Alistipes senegalensis	Species
B196_H1F413846_21541	P	Oscillibacter sp. ER4	Species
B196_H1F413846_21549	H	Alistipes putredinis	Species
B196_H1F413846_21550	PH	Candidatus Alistipes marseilloanorexicus	Species
B196_H1F413846_21559	PH	Candidatus Alistipes marseilloanorexicus	Species
B196_H1F413846_21560	H	Candidatus Alistipes marseilloanorexicus	Species
B196_H1F413846_21576	HCP	Bacteroidales	Order
B196_H1F413846_21588	C	Clostridium sp. CAG:58	Species
B196_H1F413846_21610	PH	Candidatus Alistipes marseilloanorexicus	Species
B196_H1F413846_21614	P	Ruminococcaceae bacterium D16	Species
B196_H1F413846_21615	PC	Lachnospiraceae	Family
B196_H1F413846_21616	PC	Clostridiales	Order
B196_H1F413846_21621	PC	Alistipes indistinctus	Species
B196_H1F413846_21626	HC	Dialister sp. CAG:588	Species
B196_H1F413846_21634	PH	Clostridiales	Order
B196_H1F413846_21635	PH	Firmicutes	Phylum
B196_H1F413846_21636	PH	Clostridiales	Order
B196_H1F413846_21637	PH	Clostridiales	Order
B196_H1F413846_21649	CH	Clostridium sp. CAG:58	Species
B196_H1F413846_21664	C	Lachnospiraceae bacterium 7_1_58FAA	Species
B196_H1F413846_21666	PCH	Pseudonocardiaceae	Family
B196_H1F413846_21667	PCH	Bacteria	Kingdom
B196_H1F413846_21668	PH	Actinomycetales	Order
B196_H1F413846_21712	P	Ruminococcaceae bacterium D16	Species
B196_H1F413846_21713	PC	Ruminococcaceae bacterium D16	Species
B196_H1F413846_21714	P	Ruminococcaceae bacterium D16	Species
B196_H1F413846_21715	P	Ruminococcaceae bacterium D16	Species
B196_H1F413846_21716	P	Ruminococcaceae bacterium D16	Species
B196_H1F413846_21718	PC	Ruminococcaceae bacterium D16	Species
B196_H1F413846_21719	P	Ruminococcaceae bacterium D16	Species
B196_H1F413846_21720	P	Ruminococcaceae bacterium D16	Species
B196_H1F413846_21722	PC	Firmicutes	Phylum
B196_H1F413846_21724	HP	Ruminococcaceae bacterium D16	Species
B196_H1F413846_21725	PC	Ruminococcaceae bacterium D16	Species
B196_H1F413846_21726	HP	Ruminococcaceae bacterium D16	Species
B196_H1F413846_21731	C	Dialister sp. CAG:588	Species
B196_H1F413846_21734	PC	Alistipes	Genus
B196_H1F413846_21740	CH	butyrate-producing bacterium SS3_4	Species
B196_H1F413846_21742	PH	Candidatus Alistipes marseilloanorexicus	Species
B196_H1F413846_21750	CH	Clostridium sp. CAG:58	Species
B196_H1F413846_21751	CH	Clostridium sp. CAG:58	Species
B196_H1F413846_21753	CH	Clostridium sp. CAG:58	Species
B196_H1F413846_21755	C	Clostridium sp. CAG:58	Species
B196_H1F413846_21756	CH	Clostridium sp. CAG:58	Species
B196_H1F413846_2176	CH	Oscillibacter sp. ER4	Species
B196_H1F413846_21764	CH	Alistipes	Genus
B196_H1F413846_2177	CH	Oscillibacter sp. ER4	Species
B196_H1F413846_21787	CH	Alistipes	Genus
B196_H1F413846_21793	CH	Clostridiales	Order
B196_H1F413846_21806	PH	Candidatus Alistipes marseilloanorexicus	Species
B196_H1F413846_21826	P	Ruminococcaceae bacterium D16	Species
B196_H1F413846_21843	CH	Firmicutes bacterium CAG:170	Species
B196_H1F413846_21844	H	Firmicutes bacterium CAG:170	Species
B196_H1F413846_21867	PH	Candidatus Alistipes marseilloanorexicus	Species
B196_H1F413846_21871	P	Prevotella sp. CAG:386	Species
B196_H1F413846_21872	HC	Alistipes indistinctus	Species
B196_H1F413846_21881	P	Ruminococcaceae bacterium D16	Species
B196_H1F413846_21882	P	Ruminococcaceae bacterium D16	Species
B196_H1F413846_21883	PC	Ruminococcaceae bacterium D16	Species
B196_H1F413846_21891	H	Candidatus Alistipes marseilloanorexicus	Species
B196_H1F413846_21907	HPC	Alistipes indistinctus	Species
B196_H1F413846_21923	PC	Clostridiales	Order
B196_H1F413846_21924	PH	Oscillibacter	Genus
B196_H1F413846_21926	PH	Clostridiales	Order
B196_H1F413846_21930	P	Alistipes indistinctus	Species
B196_H1F413846_21931	PC	Alistipes indistinctus	Species
B196_H1F413846_21942	PH	Candidatus Alistipes marseilloanorexicus	Species
B196_H1F413846_21950	H	Clostridiales	Order
B196_H1F413846_21955	CH	Firmicutes	Phylum
B196_H1F413846_21959	PH	Candidatus Alistipes marseilloanorexicus	Species
B196_H1F413846_21965	H	Clostridium sp. CAG:58	Species
B196_H1F413846_21976	H	Firmicutes bacterium CAG:170	Species
B196_H1F413846_22012	HC	Bacteroides	Genus
B196_H1F413846_22013	HPC	Bacteroides	Genus
B196_H1F413846_22031	PC	Oscillospiraceae bacterium VE202-24	Species
B196_H1F413846_22033	C	Clostridiales	Order
B196_H1F413846_22042	CH	Clostridium sp. CAG:58	Species
B196_H1F413846_22043	C	Alistipes indistinctus	Species
B196_H1F413846_22044	HPC	Alistipes indistinctus	Species
B196_H1F413846_22049	P	Clostridiales	Order
B196_H1F413846_22075	PC	Ruminococcaceae bacterium D16	Species
B196_H1F413846_22076	PC	Ruminococcaceae bacterium D16	Species
B196_H1F413846_22077	HPC	Ruminococcaceae bacterium D16	Species
B196_H1F413846_22078	P	Ruminococcaceae bacterium D16	Species
B196_H1F413846_22079	PC	Ruminococcaceae bacterium D16	Species
B196_H1F413846_22080	PC	Ruminococcaceae bacterium D16	Species
B196_H1F413846_22083	PC	Ruminococcaceae bacterium D16	Species
B196_H1F413846_22105	PH	[Clostridium] scindens	Species
B196_H1F413846_22106	CH	Eubacterium sp. CAG:180	Species
B196_H1F413846_22107	CH	Eubacterium sp. CAG:180	Species
B196_H1F413846_22112	H	Firmicutes	Phylum
B196_H1F413846_22115	P	Ruminococcaceae bacterium D16	Species
B196_H1F413846_22119	P	Candidatus Alistipes marseilloanorexicus	Species
B196_H1F413846_22137	PH	Candidatus Alistipes marseilloanorexicus	Species
B196_H1F413846_22142	HC	Alistipes indistinctus	Species
B196_H1F413846_22143	HC	Alistipes indistinctus	Species
B196_H1F413846_22144	HPC	Alistipes indistinctus	Species
B196_H1F413846_22151	H	Candidatus Alistipes marseilloanorexicus	Species
B196_H1F413846_22156	H	Eubacterium sp. 14-2	Species
B196_H1F413846_22165	CH	Firmicutes bacterium CAG:124	Species
B196_H1F413846_22175	HC	Alistipes sp. CAG:157	Species
B196_H1F413846_22176	PH	Firmicutes bacterium CAG:124	Species
B196_H1F413846_22179	CH	Firmicutes bacterium CAG:124	Species
B196_H1F413846_22180	P	Ruminococcaceae bacterium D16	Species
B196_H1F413846_22181	HP	Ruminococcaceae bacterium D16	Species
B196_H1F413846_22210	CH	Firmicutes bacterium CAG:124	Species
B196_H1F413846_22211	CH	Firmicutes bacterium CAG:124	Species
B196_H1F413846_22263	P	Candidatus Alistipes marseilloanorexicus	Species
B196_H1F413846_22264	C	Clostridiales	Order
B196_H1F413846_22272	PC	Oscillibacter	Genus
B196_H1F413846_22281	H	Clostridium sp. CAG:58	Species
B196_H1F413846_22343	PC	Alistipes indistinctus	Species
B196_H1F413846_22348	P	Candidatus Alistipes marseilloanorexicus	Species
B196_H1F413846_22350	PH	Candidatus Alistipes marseilloanorexicus	Species
B196_H1F413846_22359	PH	Candidatus Alistipes marseilloanorexicus	Species
B196_H1F413846_22360	PH	Candidatus Alistipes marseilloanorexicus	Species
B196_H1F413846_22361	CH	Clostridium sp. CAG:58	Species
B196_H1F413846_22362	CH	Clostridium sp. CAG:58	Species
B196_H1F413846_22364	H	Clostridiales	Order
B196_H1F413846_22369	CH	Clostridium sp. CAG:58	Species
B196_H1F413846_22373	C	Clostridiales	Order
B196_H1F413846_22374	CH	Clostridiales	Order
B196_H1F413846_22414	CPH	Alistipes senegalensis	Species
B196_H1F413846_22419	P	Candidatus Alistipes marseilloanorexicus	Species
B196_H1F413846_22437	H	Candidatus Alistipes marseilloanorexicus	Species
B196_H1F413846_22446	CH	Firmicutes bacterium CAG:170	Species
B196_H1F413846_22449	CH	Firmicutes bacterium CAG:124	Species
B196_H1F413846_22454	PC	Alistipes indistinctus	Species
B196_H1F413846_22456	PH	Bacteroides	Genus
B196_H1F413846_22458	C	Bacteria	Kingdom
B196_H1F413846_22464	HC	Firmicutes bacterium CAG:114	Species
B196_H1F413846_22490	H	Firmicutes bacterium CAG:170	Species
B196_H1F413846_22492	CH	Alistipes senegalensis	Species
B196_H1F413846_22496	CH	Clostridium sp. CAG:58	Species
B196_H1F413846_22504	HC	Alistipes sp. CAG:268	Species
B196_H1F413846_22521	PC	Ruminococcaceae bacterium D16	Species
B196_H1F413846_22522	P	Clostridiales	Order
B196_H1F413846_22571	H	Bacteroides stercoris	Species
B196_H1F413846_22593	P	Candidatus Alistipes marseilloanorexicus	Species
B196_H1F413846_22594	P	Candidatus Alistipes marseilloanorexicus	Species
B196_H1F413846_22607	H	Clostridium sp. CAG:58	Species
B196_H1F413846_22609	CH	Clostridium sp. CAG:58	Species
B196_H1F413846_22612	H	Clostridium sp. CAG:58	Species
B196_H1F413846_22613	HP	Alistipes	Genus
B196_H1F413846_22615	CH	Firmicutes bacterium CAG:170	Species
B196_H1F413846_22616	CH	Firmicutes bacterium CAG:170	Species
B196_H1F413846_22618	PH	Eubacterium sp. CAG:180	Species
B196_H1F413846_22619	PC	Eubacterium sp. CAG:180	Species
B196_H1F413846_22621	PH	Eubacterium sp. CAG:180	Species
B196_H1F413846_22622	PH	Eubacterium sp. CAG:180	Species
B196_H1F413846_22628	PH	Clostridiales	Order
B196_H1F413846_22648	HPC	Alistipes indistinctus	Species
B196_H1F413846_22649	PH	Candidatus Alistipes marseilloanorexicus	Species
B196_H1F413846_22663	P	Clostridiales	Order
B196_H1F413846_22664	PC	Ruminococcaceae bacterium D16	Species
B196_H1F413846_22666	P	Ruminococcaceae bacterium D16	Species
B196_H1F413846_22667	P	Ruminococcaceae bacterium D16	Species
B196_H1F413846_22668	P	Ruminococcaceae bacterium D16	Species
B196_H1F413846_22669	P	Ruminococcaceae bacterium D16	Species
B196_H1F413846_22682	P	Bacteroides dorei	Species
B196_H1F413846_22686	C	Clostridiales	Order
B196_H1F413846_22697	P	Ruminococcaceae bacterium D16	Species
B196_H1F413846_22699	P	Ruminococcaceae bacterium D16	Species
B196_H1F413846_22725	PH	Candidatus Alistipes marseilloanorexicus	Species
B196_H1F413846_22732	H	Clostridiales	Order
B196_H1F413846_22741	H	Ruminococcaceae bacterium D16	Species
B196_H1F413846_22747	CHP	Bacteroides	Genus
B196_H1F413846_22766	PC	Oscillospiraceae bacterium VE202-24	Species
B196_H1F413846_22786	C	Clostridium sp. CAG:58	Species
B196_H1F413846_22791	H	Clostridium sp. CAG:58	Species
B196_H1F413846_22792	CH	Clostridium sp. CAG:58	Species
B196_H1F413846_22793	CH	Clostridium sp. CAG:58	Species
B196_H1F413846_22795	CH	Clostridium sp. CAG:58	Species
B196_H1F413846_22812	C	Clostridium sp. CAG:58	Species
B196_H1F413846_22844	CH	Alistipes senegalensis	Species
B196_H1F413846_22862	C	Anaerostipes	Genus
B196_H1F413846_22870	P	Candidatus Alistipes marseilloanorexicus	Species
B196_H1F413846_22873	HP	Alistipes indistinctus	Species
B196_H1F413846_22878	PH	Oscillospiraceae	Family
B196_H1F413846_22879	PH	Firmicutes	Phylum
B196_H1F413846_22881	PC	Firmicutes	Phylum
B196_H1F413846_22935	CH	Desulfosporosinus acidiphilus	Species
B196_H1F413846_22936	CH	Bacteria	Kingdom
B196_H1F413846_22948	CH	Clostridium sp. CAG:58	Species
B196_H1F413846_22962	PC	Intestinimonas butyriciproducens	Species
B196_H1F413846_22974	PH	Clostridiales	Order
B196_H1F413846_22996	P	Clostridium perfringens	Species
B196_H1F413846_23014	P	Ruminococcaceae bacterium D16	Species
B196_H1F413846_23017	CH	Firmicutes bacterium CAG:170	Species
B196_H1F413846_23024	PC	Ruminococcus sp. CAG:57	Species
B196_H1F413846_23025	HP	Bacteroides	Genus
B196_H1F413846_23027	PH	Candidatus Alistipes marseilloanorexicus	Species
B196_H1F413846_23035	PC	Firmicutes bacterium CAG:114	Species
B196_H1F413846_23048	C	Oscillibacter	Genus
B196_H1F413846_23049	CH	Clostridium sp. CAG:43	Species
B196_H1F413846_23054	CH	Peptoclostridium difficile	Species
B196_H1F413846_23060	P	Ruminococcaceae bacterium D16	Species
B196_H1F413846_23061	PC	Firmicutes	Phylum
B196_H1F413846_23062	PC	Ruminococcaceae bacterium D16	Species
B196_H1F413846_23063	P	Ruminococcaceae bacterium D16	Species
B196_H1F413846_23065	PC	Ruminococcaceae bacterium D16	Species
B196_H1F413846_23070	PC	Clostridium sp. SY8519	Species
B196_H1F413846_23071	PC	Clostridiales	Order
B196_H1F413846_23073	P	Bifidobacterium saeculare	Species
B196_H1F413846_23094	C	Clostridiales bacterium VE202-03	Species
B196_H1F413846_23113	CH	Firmicutes bacterium CAG:110	Species
B196_H1F413846_23121	C	Bacteroides plebeius	Species
B196_H1F413846_23129	C	Butyrivibrio proteoclasticus	Species
B196_H1F413846_23137	CH	Clostridium sp. ATCC BAA-442	Species
B196_H1F413846_23203	H	Clostridium sp. CAG:58	Species
B196_H1F413846_23205	H	Candidatus Alistipes marseilloanorexicus	Species
B196_H1F413846_23207	CH	Clostridium sp. CAG:58	Species
B196_H1F413846_23210	P	Ruminococcaceae bacterium D16	Species
B196_H1F413846_23211	PC	Ruminococcaceae bacterium D16	Species
B196_H1F413846_23212	PC	Ruminococcaceae bacterium D16	Species
B196_H1F413846_23213	PC	Ruminococcaceae bacterium D16	Species
B196_H1F413846_23215	P	Ruminococcaceae bacterium D16	Species
B196_H1F413846_23224	H	Clostridium sp. CAG:7	Species
B196_H1F413846_23257	PC	Ruminococcaceae bacterium D16	Species
B196_H1F413846_23290	H	Alistipes indistinctus	Species
B196_H1F413846_23293	P	Candidatus Alistipes marseilloanorexicus	Species
B196_H1F413846_23294	PH	Candidatus Alistipes marseilloanorexicus	Species
B196_H1F413846_23295	H	Candidatus Alistipes marseilloanorexicus	Species
B196_H1F413846_23322	CH	Clostridium sp. CAG:58	Species
B196_H1F413846_23326	HC	Bacteroides caccae	Species
B196_H1F413846_23334	H	Candidatus Alistipes marseilloanorexicus	Species
B196_H1F413846_23337	CPH	Alistipes senegalensis	Species
B196_H1F413846_23366	CH	Alistipes senegalensis	Species
B196_H1F413846_23367	CH	Alistipes senegalensis	Species
B196_H1F413846_23371	HP	Oscillibacter sp. CAG:155	Species
B196_H1F413846_23377	CH	[Clostridium] citroniae	Species
B196_H1F413846_23399	P	Alistipes putredinis	Species
B196_H1F413846_23400	PC	Alistipes indistinctus	Species
B196_H1F413846_23410	H	Firmicutes bacterium CAG:124	Species
B196_H1F413846_23432	HP	Ruminococcaceae bacterium D16	Species
B196_H1F413846_23437	PC	Firmicutes	Phylum
B196_H1F413846_23438	P	Ruminococcaceae bacterium D16	Species
B196_H1F413846_23439	HP	Ruminococcaceae bacterium D16	Species
B196_H1F413846_23442	HP	Alistipes indistinctus	Species
B196_H1F413846_23444	PC	Ruminococcaceae bacterium D16	Species
B196_H1F413846_23446	P	Ruminococcaceae bacterium D16	Species
B196_H1F413846_23478	H	Candidatus Alistipes marseilloanorexicus	Species
B196_H1F413846_23480	CHP	Clostridiales bacterium 1_7_47FAA	Species
B196_H1F413846_23485	H	Candidatus Alistipes marseilloanorexicus	Species
B196_H1F413846_23498	HP	Alistipes indistinctus	Species
B196_H1F413846_23499	HPC	Alistipes indistinctus	Species
B196_H1F413846_23514	H	Clostridium sp. CAG:58	Species
B196_H1F413846_23516	H	Clostridium sp. CAG:58	Species
B196_H1F413846_23557	HPC	Firmicutes bacterium ASF500	Species
B196_H1F413846_23558	PC	Firmicutes bacterium ASF500	Species
B196_H1F413846_23559	PC	Ruminococcaceae bacterium D16	Species
B196_H1F413846_23560	P	Ruminococcaceae bacterium D16	Species
B196_H1F413846_23622	P	Ruminococcaceae bacterium D16	Species
B196_H1F413846_23630	PC	Ruminococcaceae bacterium D16	Species
B196_H1F413846_23631	PC	Ruminococcaceae bacterium D16	Species
B196_H1F413846_23632	P	Ruminococcaceae bacterium D16	Species
B196_H1F413846_23633	P	Bacteria	Kingdom
B196_H1F413846_23635	P	Ruminococcaceae bacterium D16	Species
B196_H1F413846_23640	P	Ruminococcaceae bacterium D16	Species
B196_H1F413846_23646	P	Candidatus Alistipes marseilloanorexicus	Species
B196_H1F413846_23663	CH	Firmicutes bacterium CAG:170	Species
B196_H1F413846_23665	CH	Veillonellaceae	Family
B196_H1F413846_23683	PH	Alistipes senegalensis	Species
B196_H1F413846_23687	CH	Faecalibacterium prausnitzii	Species
B196_H1F413846_23701	CH	Faecalibacterium prausnitzii	Species
B196_H1F413846_23702	PH	Oscillibacter	Genus
B196_H1F413846_23706	P	Candidatus Alistipes marseilloanorexicus	Species
B196_H1F413846_23758	HPC	butyrate-producing bacterium SS3_4	Species
B196_H1F413846_23783	HPC	Alistipes indistinctus	Species
B196_H1F413846_23785	PC	Ruminococcaceae bacterium D16	Species
B196_H1F413846_23786	P	Ruminococcaceae bacterium D16	Species
B196_H1F413846_23793	H	Firmicutes bacterium CAG:114	Species
B196_H1F413846_23809	CH	Ruminiclostridium	Genus
B196_H1F413846_23822	P	Alistipes indistinctus	Species
B196_H1F413846_23826	P	Firmicutes	Phylum
B196_H1F413846_2383	P	Bacteroides vulgatus	Species
B196_H1F413846_23831	P	Clostridiales bacterium VE202-13	Species
B196_H1F413846_23832	P	Oscillibacter	Genus
B196_H1F413846_23833	P	Oscillibacter	Genus
B196_H1F413846_23834	HP	Lachnospiraceae bacterium 7_1_58FAA	Species
B196_H1F413846_23836	P	Clostridiales	Order
B196_H1F413846_23837	HP	Oscillibacter	Genus
B196_H1F413846_23838	P	Oscillibacter	Genus
B196_H1F413846_23842	HP	[Clostridium] viride	Species
B196_H1F413846_23844	HP	Oscillibacter	Genus
B196_H1F413846_23845	P	Oscillibacter	Genus
B196_H1F413846_23846	P	Dehalobacter sp. UNSWDHB	Species
B196_H1F413846_23859	HC	Butyrivibrio sp. AD3002	Species
B196_H1F413846_23881	P	Candidatus Alistipes marseilloanorexicus	Species
B196_H1F413846_23886	CH	Firmicutes bacterium CAG:124	Species
B196_H1F413846_23890	PH	Firmicutes bacterium CAG:341	Species
B196_H1F413846_23912	H	Clostridium sp. CAG:58	Species
B196_H1F413846_23918	CH	Firmicutes bacterium CAG:124	Species
B196_H1F413846_23926	PC	Candidatus Alistipes marseilloanorexicus	Species
B196_H1F413846_23937	P	Ruminococcaceae bacterium D16	Species
B196_H1F413846_23946	P	Ruminococcaceae bacterium D16	Species
B196_H1F413846_23955	PC	Ruminococcaceae bacterium D16	Species
B196_H1F413846_23956	P	Ruminococcaceae bacterium D16	Species
B196_H1F413846_23957	P	Ruminococcaceae bacterium D16	Species
B196_H1F413846_23959	HPC	Ruminococcaceae bacterium D16	Species
B196_H1F413846_23962	HP	Firmicutes	Phylum
B196_H1F413846_23988	CH	Pseudoflavonifractor capillosus	Species
B196_H1F413846_23991	C	Eubacterium plexicaudatum	Species
B196_H1F413846_23993	C	Lachnospiraceae bacterium M18-1	Species
B196_H1F413846_23996	C	Flavonifractor plautii	Species
B196_H1F413846_24018	P	Ruminococcaceae bacterium D16	Species
B196_H1F413846_24025	CH	Alistipes senegalensis	Species
B196_H1F413846_24036	P	Candidatus Alistipes marseilloanorexicus	Species
B196_H1F413846_24040	PH	Candidatus Alistipes marseilloanorexicus	Species
B196_H1F413846_24047	H	Clostridiales	Order
B196_H1F413846_24056	PH	Candidatus Alistipes marseilloanorexicus	Species
B196_H1F413846_24095	CH	Firmicutes bacterium CAG:83	Species
B196_H1F413846_24107	HP	Bacteroidales	Order
B196_H1F413846_24112	CH	Clostridium sp. CAG:58	Species
B196_H1F413846_24115	CH	Coprococcus sp. ART55_1	Species
B196_H1F413846_24117	HC	Bacteroides massiliensis	Species
B196_H1F413846_24125	CH	Anaerotruncus sp. CAG:390	Species
B196_H1F413846_24129	CH	Clostridium	Genus
B196_H1F413846_24130	CH	Clostridiales	Order
B196_H1F413846_24131	CH	Roseburia sp. CAG:309	Species
B196_H1F413846_24143	CH	Oscillibacter sp. ER4	Species
B196_H1F413846_24148	H	Bacteria	Kingdom
B196_H1F413846_24150	CH	Alistipes senegalensis	Species
B196_H1F413846_24152	PH	Alistipes timonensis	Species
B196_H1F413846_24163	PC	Clostridiales	Order
B196_H1F413846_24164	P	Clostridiales	Order
B196_H1F413846_24166	H	Clostridium sp. CAG:58	Species
B196_H1F413846_24177	HC	Firmicutes bacterium CAG:114	Species
B196_H1F413846_24200	PC	Bacteroidales	Order
B196_H1F413846_24205	P	Oscillibacter sp. CAG:155	Species
B196_H1F413846_24212	P	Candidatus Alistipes marseilloanorexicus	Species
B196_H1F413846_24217	HPC	Alistipes indistinctus	Species
B196_H1F413846_24255	P	Ruminococcaceae bacterium D16	Species
B196_H1F413846_24256	P	Ruminococcaceae bacterium D16	Species
B196_H1F413846_24296	CH	Firmicutes bacterium CAG:170	Species
B196_H1F413846_24302	H	Firmicutes bacterium CAG:124	Species
B196_H1F413846_24305	H	Candidatus Alistipes marseilloanorexicus	Species
B196_H1F413846_24372	P	Intestinimonas butyriciproducens	Species
B196_H1F413846_24383	CH	Alistipes	Genus
B196_H1F413846_24414	C	Proteobacteria	Phylum
B196_H1F413846_24416	CP	Subdoligranulum sp. 4_3_54A2FAA	Species
B196_H1F413846_24417	H	Firmicutes bacterium CAG:170	Species
B196_H1F413846_24419	HC	Alistipes indistinctus	Species
B196_H1F413846_24436	P	Bacteria	Kingdom
B196_H1F413846_24440	C	Firmicutes bacterium CAG:114	Species
B196_H1F413846_24445	H	Clostridium sp. CAG:58	Species
B196_H1F413846_2447	P	Bacteroides uniformis	Species
B196_H1F413846_24471	HC	Prevotella copri	Species
B196_H1F413846_24489	PC	Ruminococcaceae bacterium D16	Species
B196_H1F413846_24490	P	Ruminococcaceae bacterium D16	Species
B196_H1F413846_24517	CH	Alistipes senegalensis	Species
B196_H1F413846_24520	CH	Firmicutes	Phylum
B196_H1F413846_24521	H	Firmicutes bacterium CAG:170	Species
B196_H1F413846_24522	CH	Firmicutes bacterium CAG:124	Species
B196_H1F413846_24526	CH	Firmicutes bacterium CAG:170	Species
B196_H1F413846_24527	CH	Firmicutes bacterium CAG:170	Species
B196_H1F413846_24531	CH	Firmicutes bacterium CAG:124	Species
B196_H1F413846_24540	H	Clostridium sp. CAG:58	Species
B196_H1F413846_24545	H	Alistipes senegalensis	Species
B196_H1F413846_24546	CH	Bacteroides	Genus
B196_H1F413846_24551	H	Clostridium sp. CAG:58	Species
B196_H1F413846_24557	CH	Firmicutes bacterium CAG:124	Species
B196_H1F413846_24616	CH	Oscillospiraceae	Family
B196_H1F413846_24618	CP	Firmicutes bacterium CAG:170	Species
B196_H1F413846_24620	C	Firmicutes bacterium CAG:170	Species
B196_H1F413846_24621	P	Clostridiales	Order
B196_H1F413846_24652	P	Methylophilaceae	Family
B196_H1F413846_24659	CH	Firmicutes bacterium CAG:170	Species
B196_H1F413846_24670	PH	Candidatus Alistipes marseilloanorexicus	Species
B196_H1F413846_24680	PH	Paenibacillaceae	Family
B196_H1F413846_24681	PCH	Bacteria	Kingdom
B196_H1F413846_24682	PH	Brevibacillus panacihumi	Species
B196_H1F413846_24683	PH	Deltaproteobacteria	Class
B196_H1F413846_24685	PH	Alphaproteobacteria	Class
B196_H1F413846_24686	PC	Bacillus halodurans	Species
B196_H1F413846_24697	H	Candidatus Alistipes marseilloanorexicus	Species
B196_H1F413846_24703	CH	Clostridium sp. CAG:58	Species
B196_H1F413846_24704	CH	Clostridium sp. CAG:58	Species
B196_H1F413846_24705	CH	Clostridium sp. CAG:58	Species
B196_H1F413846_24706	CH	Clostridium sp. CAG:58	Species
B196_H1F413846_24709	CPH	Clostridium sp. CAG:58	Species
B196_H1F413846_24724	P	Ruminococcaceae bacterium D16	Species
B196_H1F413846_24746	CH	Clostridium sp. CAG:58	Species
B196_H1F413846_24748	CH	Clostridium sp. CAG:58	Species
B196_H1F413846_24750	H	Firmicutes bacterium CAG:124	Species
B196_H1F413846_24751	CH	Firmicutes bacterium CAG:170	Species
B196_H1F413846_24756	CH	Firmicutes bacterium CAG:129	Species
B196_H1F413846_24759	H	Firmicutes bacterium CAG:170	Species
B196_H1F413846_24765	PC	Ruminococcaceae bacterium D16	Species
B196_H1F413846_24767	PC	Pseudoflavonifractor capillosus	Species
B196_H1F413846_24768	P	Ruminococcaceae bacterium D16	Species
B196_H1F413846_24779	PC	Oscillibacter sp. CAG:155	Species
B196_H1F413846_24780	PH	Oscillibacter sp. CAG:155	Species
B196_H1F413846_24781	PCH	Oscillibacter sp. CAG:155	Species
B196_H1F413846_24782	PH	Oscillibacter sp. CAG:155	Species
B196_H1F413846_24785	CPH	Ruminococcus sp. CAG:488	Species
B196_H1F413846_24791	PC	Ruminococcus bromii	Species
B196_H1F413846_24807	H	Firmicutes bacterium CAG:170	Species
B196_H1F413846_24808	CH	Alistipes timonensis	Species
B196_H1F413846_24811	PC	Alistipes indistinctus	Species
B196_H1F413846_24834	PH	Oscillibacter	Genus
B196_H1F413846_2486	PC	Faecalibacterium prausnitzii	Species
B196_H1F413846_24890	C	Clostridiales	Order
B196_H1F413846_24950	CH	Alistipes senegalensis	Species
B196_H1F413846_24954	CH	Firmicutes bacterium CAG:124	Species
B196_H1F413846_24966	CH	Firmicutes bacterium CAG:83	Species
B196_H1F413846_24978	PH	Ruminococcus sp. CAG:488	Species
B196_H1F413846_25014	P	Ruminococcaceae bacterium D16	Species
B196_H1F413846_25015	P	Ruminococcaceae bacterium D16	Species
B196_H1F413846_25016	PC	Ruminococcaceae bacterium D16	Species
B196_H1F413846_25018	PH	Candidatus Alistipes marseilloanorexicus	Species
B196_H1F413846_2505	PCH	Oscillospiraceae bacterium VE202-24	Species
B196_H1F413846_25054	HC	Alistipes indistinctus	Species
B196_H1F413846_25057	H	Eubacterium plexicaudatum	Species
B196_H1F413846_25069	H	Firmicutes bacterium CAG:124	Species
B196_H1F413846_25071	CH	Firmicutes bacterium CAG:170	Species
B196_H1F413846_25084	P	Ruminococcaceae bacterium D16	Species
B196_H1F413846_25085	HPC	Alistipes indistinctus	Species
B196_H1F413846_25113	PC	Phascolarctobacterium succinatutens	Species
B196_H1F413846_25125	CH	Alistipes senegalensis	Species
B196_H1F413846_25144	CH	Butyrivibrio sp. NC2007	Species
B196_H1F413846_25146	P	Alistipes timonensis	Species
B196_H1F413846_25148	P	Candidatus Alistipes marseilloanorexicus	Species
B196_H1F413846_25154	HP	Alistipes indistinctus	Species
B196_H1F413846_25165	CH	Clostridium sp. CAG:58	Species
B196_H1F413846_25175	H	Firmicutes	Phylum
B196_H1F413846_25198	CH	Firmicutes bacterium CAG:170	Species
B196_H1F413846_25204	PH	Candidatus Alistipes marseilloanorexicus	Species
B196_H1F413846_25208	H	Bacteria	Kingdom
B196_H1F413846_25209	H	Bacteroidales	Order
B196_H1F413846_25228	PC	Alistipes indistinctus	Species
B196_H1F413846_25233	P	Ruminococcaceae bacterium D16	Species
B196_H1F413846_25251	C	Candidatus Alistipes marseilloanorexicus	Species
B196_H1F413846_25255	P	Clostridiales bacterium VE202-03	Species
B196_H1F413846_25339	CH	Lachnospiraceae	Family
B196_H1F413846_25342	H	Clostridium sp. CAG:58	Species
B196_H1F413846_25394	P	Ruminococcaceae bacterium D16	Species
B196_H1F413846_25412	PC	Oscillospiraceae	Family
B196_H1F413846_25436	CH	Salinibacterium sp. PAMC 21357	Species
B196_H1F413846_25445	CH	Alistipes senegalensis	Species
B196_H1F413846_25451	H	Clostridiales	Order
B196_H1F413846_25453	P	Alistipes sp. CAG:29	Species
B196_H1F413846_25523	PC	Firmicutes	Phylum
B196_H1F413846_25525	PC	Firmicutes	Phylum
B196_H1F413846_25526	PC	Firmicutes	Phylum
B196_H1F413846_25528	CH	Firmicutes	Phylum
B196_H1F413846_25539	PH	Clostridiales bacterium VE202-03	Species
B196_H1F413846_25541	PH	Clostridiales	Order
B196_H1F413846_25542	PH	Clostridiales	Order
B196_H1F413846_25543	PC	Clostridiales	Order
B196_H1F413846_25548	C	Ruminococcaceae bacterium D16	Species
B196_H1F413846_25550	CH	Ruminococcaceae bacterium D16	Species
B196_H1F413846_25584	CH	Firmicutes bacterium CAG:124	Species
B196_H1F413846_2559	P	Clostridiales	Order
B196_H1F413846_25592	CH	Firmicutes bacterium CAG:124	Species
B196_H1F413846_2561	H	Faecalibacterium prausnitzii	Species
B196_H1F413846_25617	P	Oscillibacter sp. KLE 1745	Species
B196_H1F413846_25618	PCH	Flavonifractor plautii	Species
B196_H1F413846_25620	PCH	Flavonifractor plautii	Species
B196_H1F413846_25622	PH	Oscillibacter	Genus
B196_H1F413846_25623	P	Candidatus Alistipes marseilloanorexicus	Species
B196_H1F413846_25628	PH	Candidatus Alistipes marseilloanorexicus	Species
B196_H1F413846_25646	C	Firmicutes bacterium CAG:114	Species
B196_H1F413846_25650	HC	Alistipes indistinctus	Species
B196_H1F413846_25658	HC	Oscillibacter sp. CAG:155	Species
B196_H1F413846_25661	P	Ruminococcaceae bacterium D16	Species
B196_H1F413846_25662	P	Ruminococcaceae bacterium D16	Species
B196_H1F413846_25663	HP	Oscillibacter sp. ER4	Species
B196_H1F413846_25667	PH	Candidatus Alistipes marseilloanorexicus	Species
B196_H1F413846_25686	H	Alistipes indistinctus	Species
B196_H1F413846_25693	CH	Firmicutes bacterium CAG:170	Species
B196_H1F413846_25726	CH	Clostridium sp. CAG:58	Species
B196_H1F413846_25733	CH	Firmicutes bacterium CAG:124	Species
B196_H1F413846_25736	P	Ruminococcaceae bacterium D16	Species
B196_H1F413846_25737	P	Ruminococcaceae bacterium D16	Species
B196_H1F413846_25739	P	Ruminococcaceae bacterium D16	Species
B196_H1F413846_25741	P	Ruminococcaceae bacterium D16	Species
B196_H1F413846_25742	PC	Ruminococcaceae bacterium D16	Species
B196_H1F413846_25745	HPC	Ruminococcaceae bacterium D16	Species
B196_H1F413846_25750	HP	Ruminococcaceae bacterium D16	Species
B196_H1F413846_25751	HPC	Ruminococcaceae bacterium D16	Species
B196_H1F413846_25772	CH	Clostridium sp. CAG:58	Species
B196_H1F413846_25790	P	Ruminococcaceae bacterium D16	Species
B196_H1F413846_25791	PC	Ruminococcaceae bacterium D16	Species
B196_H1F413846_25792	PC	Intestinimonas butyriciproducens	Species
B196_H1F413846_25793	P	Intestinimonas butyriciproducens	Species
B196_H1F413846_25794	P	Ruminococcaceae bacterium D16	Species
B196_H1F413846_25795	PC	Ruminococcaceae bacterium D16	Species
B196_H1F413846_25796	P	Ruminococcaceae bacterium D16	Species
B196_H1F413846_25799	PC	Ruminococcaceae bacterium D16	Species
B196_H1F413846_25800	HP	Ruminococcaceae bacterium D16	Species
B196_H1F413846_25803	P	Ruminococcaceae bacterium D16	Species
B196_H1F413846_25806	P	Candidatus Alistipes marseilloanorexicus	Species
B196_H1F413846_25832	P	Faecalibacterium prausnitzii	Species
B196_H1F413846_25840	P	[Clostridium] citroniae	Species
B196_H1F413846_25858	CH	Firmicutes	Phylum
B196_H1F413846_25859	H	Firmicutes bacterium CAG:124	Species
B196_H1F413846_25870	H	Clostridium sp. CAG:58	Species
B196_H1F413846_25874	CH	Clostridium sp. CAG:58	Species
B196_H1F413846_25875	CH	Clostridium sp. CAG:58	Species
B196_H1F413846_25876	CH	Clostridium sp. CAG:58	Species
B196_H1F413846_25894	CH	Alistipes	Genus
B196_H1F413846_25912	PH	Oscillibacter sp. 1-3	Species
B196_H1F413846_25913	PH	Oscillibacter sp. 1-3	Species
B196_H1F413846_25914	PC	Clostridiales	Order
B196_H1F413846_25918	P	Pyramidobacter piscolens	Species
B196_H1F413846_25923	PH	Clostridiales	Order
B196_H1F413846_25972	P	Eubacterium desmolans	Species
B196_H1F413846_25973	P	Firmicutes	Phylum
B196_H1F413846_25977	CH	Clostridiales bacterium 1_7_47FAA	Species
B196_H1F413846_25984	HPC	Alistipes	Genus
B196_H1F413846_25985	H	Alistipes	Genus
B196_H1F413846_25988	CH	Firmicutes	Phylum
B196_H1F413846_26001	PCH	Oscillibacter sp. KLE 1745	Species
B196_H1F413846_26002	PC	Lachnospiraceae bacterium 7_1_58FAA	Species
B196_H1F413846_26003	PC	Oscillospiraceae	Family
B196_H1F413846_26004	PC	Firmicutes	Phylum
B196_H1F413846_26009	PH	Holdemania filiformis	Species
B196_H1F413846_26016	P	Candidatus Alistipes marseilloanorexicus	Species
B196_H1F413846_26020	H	Clostridium sp. CAG:58	Species
B196_H1F413846_26026	H	Clostridium sp. ASBs410	Species
B196_H1F413846_26037	PC	Ruminococcaceae bacterium D16	Species
B196_H1F413846_26038	P	Ruminococcaceae bacterium D16	Species
B196_H1F413846_26041	HP	Ruminococcaceae bacterium D16	Species
B196_H1F413846_26043	PC	Ruminococcaceae bacterium D16	Species
B196_H1F413846_26044	PC	Bacteria	Kingdom
B196_H1F413846_26046	CP	Clostridiales	Order
B196_H1F413846_26065	PC	Proteiniphilum acetatigenes	Species
B196_H1F413846_26070	H	Candidatus Alistipes marseilloanorexicus	Species
B196_H1F413846_26071	PC	Alistipes indistinctus	Species
B196_H1F413846_26072	H	Burkholderiales	Order
B196_H1F413846_26103	H	Candidatus Alistipes marseilloanorexicus	Species
B196_H1F413846_26113	CH	Clostridiales	Order
B196_H1F413846_26115	HPC	Alistipes indistinctus	Species
B196_H1F413846_26117	CH	Clostridium sp. CAG:58	Species
B196_H1F413846_26118	CH	Clostridium sp. CAG:58	Species
B196_H1F413846_26125	P	Bacteroides ovatus	Species
B196_H1F413846_26176	P	Ruminococcaceae bacterium D16	Species
B196_H1F413846_26179	PC	Ruminococcaceae bacterium D16	Species
B196_H1F413846_26184	P	Alistipes indistinctus	Species
B196_H1F413846_26187	CH	Alistipes senegalensis	Species
B196_H1F413846_26210	CH	Firmicutes bacterium CAG:170	Species
B196_H1F413846_26211	CH	Firmicutes bacterium CAG:124	Species
B196_H1F413846_26212	CH	Clostridium sp. CAG:413	Species
B196_H1F413846_26213	PH	Firmicutes bacterium CAG:170	Species
B196_H1F413846_26214	CH	Firmicutes bacterium CAG:124	Species
B196_H1F413846_26220	H	Firmicutes bacterium CAG:124	Species
B196_H1F413846_26225	H	Firmicutes bacterium CAG:124	Species
B196_H1F413846_26228	CH	Firmicutes bacterium CAG:124	Species
B196_H1F413846_26230	CH	Firmicutes bacterium CAG:170	Species
B196_H1F413846_26231	CH	Firmicutes bacterium CAG:124	Species
B196_H1F413846_26232	CH	Firmicutes bacterium CAG:124	Species
B196_H1F413846_26239	P	Candidatus Alistipes marseilloanorexicus	Species
B196_H1F413846_26250	P	Ruminococcaceae bacterium D16	Species
B196_H1F413846_26251	PC	Ruminococcaceae bacterium D16	Species
B196_H1F413846_26252	P	Ruminococcaceae bacterium D16	Species
B196_H1F413846_26255	PC	Ruminococcaceae bacterium D16	Species
B196_H1F413846_26256	P	Ruminococcaceae bacterium D16	Species
B196_H1F413846_26258	P	Firmicutes	Phylum
B196_H1F413846_26262	PC	Ruminococcaceae bacterium D16	Species
B196_H1F413846_26265	P	Ruminococcaceae bacterium D16	Species
B196_H1F413846_26272	HP	Ruminococcaceae bacterium D16	Species
B196_H1F413846_26274	PC	Ruminococcaceae bacterium D16	Species
B196_H1F413846_26275	P	Ruminococcaceae bacterium D16	Species
B196_H1F413846_26276	HP	Ruminococcaceae bacterium D16	Species
B196_H1F413846_26287	PC	Clostridiales	Order
B196_H1F413846_26293	H	Prevotella sp. CAG:520	Species
B196_H1F413846_263	HP	Prevotella sp. CAG:386	Species
B196_H1F413846_26333	PH	Candidatus Alistipes marseilloanorexicus	Species
B196_H1F413846_26334	P	Alistipes indistinctus	Species
B196_H1F413846_26335	HP	Alistipes indistinctus	Species
B196_H1F413846_26353	PC	Escherichia coli	Species
B196_H1F413846_26374	CH	Alistipes senegalensis	Species
B196_H1F413846_26378	PH	Firmicutes	Phylum
B196_H1F413846_26385	PH	Candidatus Alistipes marseilloanorexicus	Species
B196_H1F413846_26389	H	Candidatus Alistipes marseilloanorexicus	Species
B196_H1F413846_26415	HP	Clostridiales	Order
B196_H1F413846_26433	PH	Candidatus Alistipes marseilloanorexicus	Species
B196_H1F413846_26434	PH	Candidatus Alistipes marseilloanorexicus	Species
B196_H1F413846_26435	PH	Candidatus Alistipes marseilloanorexicus	Species
B196_H1F413846_26442	PC	Ruminococcaceae bacterium D16	Species
B196_H1F413846_26444	P	Ruminococcaceae bacterium D16	Species
B196_H1F413846_26446	P	Ruminococcaceae bacterium D16	Species
B196_H1F413846_26454	CH	Firmicutes bacterium CAG:129	Species
B196_H1F413846_26455	CH	Firmicutes bacterium CAG:170	Species
B196_H1F413846_26456	CH	Firmicutes bacterium CAG:170	Species
B196_H1F413846_26467	C	Firmicutes bacterium CAG:170	Species
B196_H1F413846_26468	PCH	Prevotella sp. CAG:604	Species
B196_H1F413846_26471	PC	Alistipes indistinctus	Species
B196_H1F413846_26475	HC	Alistipes indistinctus	Species
B196_H1F413846_26494	C	Firmicutes bacterium CAG:114	Species
B196_H1F413846_26542	P	Bacteroidales	Order
B196_H1F413846_26568	P	Firmicutes	Phylum
B196_H1F413846_26569	P	Firmicutes	Phylum
B196_H1F413846_26572	CH	Clostridium sp. CAG:58	Species
B196_H1F413846_26573	CH	Clostridium sp. CAG:58	Species
B196_H1F413846_26574	H	Clostridium sp. CAG:58	Species
B196_H1F413846_26605	CH	Clostridiales	Order
B196_H1F413846_26609	P	Ruminococcaceae bacterium D16	Species
B196_H1F413846_26612	P	Ruminococcaceae bacterium D16	Species
B196_H1F413846_26613	PC	Ruminococcaceae bacterium D16	Species
B196_H1F413846_26622	CH	Alistipes senegalensis	Species
B196_H1F413846_26623	CH	Alistipes senegalensis	Species
B196_H1F413846_26634	PC	Faecalibacterium prausnitzii	Species
B196_H1F413846_26635	PC	Faecalibacterium prausnitzii	Species
B196_H1F413846_26637	CH	Firmicutes bacterium CAG:124	Species
B196_H1F413846_26641	H	Alistipes senegalensis	Species
B196_H1F413846_26644	HPC	Alistipes indistinctus	Species
B196_H1F413846_26675	H	Candidatus Alistipes marseilloanorexicus	Species
B196_H1F413846_26676	P	Firmicutes bacterium CAG:176	Species
B196_H1F413846_26686	H	Candidatus Alistipes marseilloanorexicus	Species
B196_H1F413846_26694	HPC	Alistipes indistinctus	Species
B196_H1F413846_26695	HP	Alistipes indistinctus	Species
B196_H1F413846_26706	H	Candidatus Alistipes marseilloanorexicus	Species
B196_H1F413846_26721	CH	Clostridium sp. CAG:58	Species
B196_H1F413846_26723	P	Candidatus Alistipes marseilloanorexicus	Species
B196_H1F413846_26726	CH	Clostridium sp. CAG:58	Species
B196_H1F413846_26760	HC	Bacteroidales	Order
B196_H1F413846_26762	C	Firmicutes bacterium CAG:114	Species
B196_H1F413846_26763	PC	Firmicutes bacterium CAG:102	Species
B196_H1F413846_26772	CH	Alistipes senegalensis	Species
B196_H1F413846_26776	H	Clostridium sp. CAG:58	Species
B196_H1F413846_26788	H	Alistipes indistinctus	Species
B196_H1F413846_26790	PC	Ruminococcaceae bacterium D16	Species
B196_H1F413846_26791	P	Ruminococcaceae bacterium D16	Species
B196_H1F413846_26792	PC	Ruminococcaceae bacterium D16	Species
B196_H1F413846_26800	PH	Firmicutes bacterium CAG:170	Species
B196_H1F413846_26801	CH	Firmicutes bacterium CAG:124	Species
B196_H1F413846_26807	CH	Oscillibacter sp. ER4	Species
B196_H1F413846_26822	P	Ruminococcaceae bacterium D16	Species
B196_H1F413846_26823	PC	Ruminococcaceae bacterium D16	Species
B196_H1F413846_26824	P	Ruminococcaceae bacterium D16	Species
B196_H1F413846_26825	PC	Ruminococcaceae bacterium D16	Species
B196_H1F413846_26828	PC	Ruminococcaceae bacterium D16	Species
B196_H1F413846_26829	CH	Alistipes senegalensis	Species
B196_H1F413846_26835	P	Ruminococcaceae bacterium D16	Species
B196_H1F413846_26839	P	Ruminococcaceae bacterium D16	Species
B196_H1F413846_26840	P	Ruminococcaceae bacterium D16	Species
B196_H1F413846_26841	H	Clostridium sp. CAG:58	Species
B196_H1F413846_26842	H	Clostridium sp. CAG:58	Species
B196_H1F413846_26850	P	Alistipes indistinctus	Species
B196_H1F413846_26871	H	Alistipes putredinis	Species
B196_H1F413846_26966	CH	Clostridium sp. CAG:58	Species
B196_H1F413846_26988	HC	Prevotella copri	Species
[truncated: 1,046,576+ more rows]
